# Supplementary material for: ATRX proximal protein associations boast roles beyond histone deposition
Source: PLoS Genet. 2021 Nov 15;17(11):e1009909. doi: 10.1371/journal.pgen.1009909 (PMC8629390; doi:10.1371/journal.pgen.1009909)
Supplement: S1 Data — (XLSX) [file pgen.1009909.s006.xlsx]

## Sheet: HEK+BirA+BirA-NLS as controls
Bait	Prey	PreyGene	Spec	SpecSum	AvgSpec	NumReplicates	ctrlCounts	AvgP	MaxP	TopoAvgP	TopoMaxP	SaintScore	logOddsScore	FoldChange	BFDR	boosted_by
ATRX (C-ter BirA*)	NP_001135441.1	DAXX	11|12	23	11.5	2	0|0|0|0|0|0|0|0|0|0|0|0|0|0|0|0|0|0|0|0|0|0|0|0|0|0|0|0|0|0|0|0|0|0	1	1	1	1	1	16.93	115	0
ATRX (C-ter BirA*)	P02672	FGA	22|2	24	12	2	0|0|0|0|0|0|0|0|0|0|0|0|0|0|0|0|0|0|0|0|0|0|0|0|0|0|0|0|0|0|0|0|0|0	0.95	1	0.95	1	0.95	2.2	120	0
ATRX (C-ter BirA*)	NP_078997.4	ZFHX4	3|5	8	4	2	0|0|0|0|0|0|0|0|0|0|0|0|0|0|0|0|0|0|0|0|0|0|0|0|0|0|0|0|0|0|0|0|0|0	0.99	1	0.99	1	0.99	4.04	40	0
ATRX (C-ter BirA*)	P02663	CSN1S2	3|2	5	2.5	2	0|0|0|0|0|0|0|0|0|0|0|0|0|0|0|0|0|0|0|0|0|0|0|0|0|0|0|0|0|0|0|0|0|0	0.94	0.98	0.94	0.98	0.94	2.2	25	0.01
ATRX (C-ter BirA*)	NP_001122305.1	ZBTB4	2|3	5	2.5	2	0|0|0|0|0|0|0|0|0|0|0|0|0|0|0|0|0|0|0|0|0|0|0|0|0|0|0|0|0|0|0|0|0|0	0.94	0.98	0.94	0.98	0.94	2.2	25	0.01
ATRX (C-ter BirA*)	P02676	FGB	19|4	23	11.5	2	0|0|0|0|0|0|0|0|0|0|0|0|0|0|0|1|0|0|0|0|0|0|0|0|0|0|0|0|0|0|0|0|0|2	0.85	1	0.85	1	0.85	0.83	15.33	0.02
ATRX (C-ter BirA*)	NP_001121364.1	SALL1	7|10	17	8.5	2	0|0|0|0|0|1|0|0|0|0|0|0|0|0|0|2|0|0|3|1|0|0|0|0|0|0|1|4|0|0|0|0|0|0	0.6	0.93	0.6	0.93	0.6	-0.98	3.4	0.07
ATRX (C-ter BirA*)	P02769	ALB	16|33	49	24.5	2	2|3|0|5|0|0|0|0|0|2|0|0|1|0|0|2|0|0|0|13|0|0|0|0|0|0|0|0|0|0|0|0|0|0	0.52	0.97	0.52	0.97	0.52	-2.51	4.26	0.1
ATRX (C-ter BirA*)	NP_004809.2	DDX23	0|28	28	14	2	0|0|0|0|0|0|0|0|0|0|0|0|0|0|0|0|0|0|0|0|0|0|0|0|0|0|0|0|0|0|0|0|0|0	0.5	1	0.5	1	0.5	-2.34	140	0.12
ATRX (C-ter BirA*)	NP_002017.1	FN1	7|0	7	3.5	2	0|0|0|0|0|0|0|0|0|0|0|0|0|0|0|0|0|0|0|0|0|0|0|0|0|0|0|0|0|0|0|0|0|0	0.5	1	0.5	1	0.5	-2.34	35	0.13	NP_003395.1|NP_001243509.1|
ATRX (C-ter BirA*)	NP_003395.1	YWHAB	6|0	6	3	2	0|0|0|0|0|0|0|0|0|0|0|0|0|0|0|0|0|0|0|0|0|0|0|0|0|0|0|0|0|0|0|0|0|0	0.5	1	0.5	1	0.5	-2.34	30	0.13
ATRX (C-ter BirA*)	NP_001096073.1	ZNF160	0|3	3	1.5	2	0|0|0|0|0|0|0|0|0|0|0|0|0|0|0|0|0|0|0|0|0|0|0|0|0|0|0|0|0|0|0|0|0|0	0.49	0.98	0.49	0.98	0.49	-2.34	15	0.16
ATRX (C-ter BirA*)	NP_001006933.1	RPS6KA2	0|2	2	1	2	0|0|0|0|0|0|0|0|0|0|0|0|0|0|0|0|0|0|0|0|0|0|0|0|0|0|0|0|0|0|0|0|0|0	0.45	0.9	0.45	0.9	0.45	-2.34	10	0.2
ATRX (C-ter BirA*)	P02668	CSN3	0|2	2	1	2	0|0|0|0|0|0|0|0|0|0|0|0|0|0|0|0|0|0|0|0|0|0|0|0|0|0|0|0|0|0|0|0|0|0	0.45	0.9	0.45	0.9	0.45	-2.34	10	0.2
ATRX (C-ter BirA*)	NP_002476.2	NBN	12|9	21	10.5	2	0|0|0|0|0|0|0|0|0|0|0|4|0|0|0|2|0|0|0|6|0|0|0|0|3|3|0|0|0|0|0|0|0|0	0.33	0.62	0.33	0.62	0.33	-3.29	2.62	0.26
ATRX (C-ter BirA*)	NP_057164.3	GLOD4	3|3	6	3	2	0|0|0|0|0|0|0|0|0|0|0|0|0|0|0|0|0|0|0|0|0|0|0|0|2|0|0|0|0|0|0|0|0|2	0.23	0.23	0.23	0.23	0.23	-1.2	3	0.3
ATRX (C-ter BirA*)	NP_001116137.1	DDX3Y	4|0	4	2	2	0|0|0|0|0|0|0|0|0|0|0|0|0|0|0|0|0|0|3|0|0|0|0|0|0|0|0|0|0|0|0|2|0|0	0.15	0.3	0.15	0.3	0.15	-6.35	1.6	0.33
ATRX (C-ter BirA*)	NP_665807.1	MTPN	6|0	6	3	2	0|0|0|0|0|0|0|0|0|0|0|0|0|0|0|0|0|0|0|0|0|0|0|0|0|0|0|0|0|3|0|3|1|2	0.1	0.19	0.1	0.19	0.1	-10.69	1.33	0.35
ATRX (C-ter BirA*)	NP_066299.2	MYL6	5|2	7	3.5	2	0|0|0|1|0|0|0|0|0|0|0|0|0|0|0|0|0|0|0|0|0|0|0|0|0|0|0|0|0|4|0|0|3|0	0.06	0.12	0.06	0.12	0.06	-5.89	1.75	0.37
ATRX (C-ter BirA*)	NP_150241.2	PML	19|20	39	19.5	2	0|0|0|0|0|3|0|0|0|0|0|1|0|0|5|10|3|5|2|10|4|4|1|4|5|6|5|6|0|0|0|0|0|0	0.06	0.1	0.06	0.1	0.06	-3.49	2.44	0.37
ATRX (C-ter BirA*)	NP_000514.2	HOXD13	3|2	5	2.5	2	0|0|0|0|0|0|0|0|0|0|0|0|0|0|0|0|0|0|1|0|0|0|0|0|2|3|0|0|0|0|0|0|0|0	0.03	0.05	0.03	0.05	0.03	-4.33	1.67	0.4
ATRX (C-ter BirA*)	NP_000537.3	TP53	3|0	3	1.5	2	0|0|0|0|1|2|0|0|0|0|0|0|1|0|0|0|0|0|2|0|0|0|0|0|0|0|0|0|0|0|0|0|0|0	0.03	0.05	0.03	0.05	0.03	-7.58	1	0.41
ATRX (C-ter BirA*)	NP_060842.3	LRIF1	7|9	16	8	2	0|0|0|0|0|0|0|0|0|0|0|0|0|0|2|5|0|0|1|6|1|0|0|0|2|2|1|3|0|0|0|0|0|0	0.02	0.04	0.02	0.04	0.02	-5.95	2	0.42
ATRX (C-ter BirA*)	NP_001020419.1	DUT	5|4	9	4.5	2	0|0|0|0|0|0|0|0|0|0|0|0|0|0|0|0|0|0|0|0|0|0|0|0|0|0|0|1|0|0|0|3|4|2	0.02	0.03	0.02	0.03	0.02	-4.93	1.8	0.43
ATRX (C-ter BirA*)	NP_003356.2	UQCRC1	2|0	2	1	2	0|0|0|0|0|0|0|0|0|0|0|0|0|0|0|0|0|0|0|0|0|0|0|0|0|0|0|0|0|2|0|2|1|0	0.02	0.03	0.02	0.03	0.02	-6.5	0.8	0.43
ATRX (C-ter BirA*)	NP_001165124.1	ZEB2	7|0	7	3.5	2	0|0|0|0|0|0|0|0|0|0|0|0|0|0|0|5|0|0|0|4|3|0|0|0|1|2|2|0|0|0|0|0|0|0	0.01	0.01	0.01	0.01	0.01	-16.11	1	0.46
ATRX (C-ter BirA*)	Q6IFZ6	Krt77	0|11	11	5.5	2	0|0|0|0|0|0|0|0|0|21|0|0|0|0|0|0|0|0|0|0|0|0|0|0|0|0|0|0|0|0|0|0|0|0	0	0.01	0	0.01	0	-22.38	1.05	0.47
ATRX (C-ter BirA*)	NP_055445.2	ZNF592	2|3	5	2.5	2	0|0|0|0|0|0|0|0|0|0|0|2|0|0|0|0|0|0|2|1|3|0|0|0|0|0|0|2|0|0|0|0|0|0	0	0	0	0	0	-6.93	1.11	0.48
ATRX (C-ter BirA*)	NP_078895.2	FN3KRP	12|8	20	10	2	1|0|0|2|0|0|0|0|0|0|0|0|2|0|0|1|0|0|0|2|0|0|0|0|0|0|0|0|3|6|0|6|8|3	0	0.01	0	0.01	0	-10.6	1.74	0.48
ATRX (C-ter BirA*)	NP_006784.1	PRDX3	5|0	5	2.5	2	0|0|0|0|0|0|0|0|0|0|0|0|1|0|0|0|0|0|0|0|0|0|0|0|0|0|0|0|2|9|0|0|1|0	0	0	0	0	0	-14.38	0.77	0.49
ATRX (C-ter BirA*)	XP_003846404.1	MUC19	0|5	5	2.5	2	3|0|0|0|0|0|0|0|0|0|0|0|0|0|0|0|3|0|0|0|0|0|7|0|0|0|0|0|0|0|0|0|0|0	0	0	0	0	0	-14.67	0.77	0.5
ATRX (C-ter BirA*)	NP_005928.2	MLLT6	0|2	2	1	2	0|0|0|0|0|0|0|0|0|0|0|0|0|0|1|2|2|1|0|1|2|0|0|0|1|2|0|1|0|0|0|0|0|0	0	0	0	0	0	-9.57	0.5	0.51
ATRX (C-ter BirA*)	NP_000185.1	HPRT1	3|0	3	1.5	2	0|0|0|0|0|0|0|0|0|0|0|0|0|0|0|0|0|0|0|0|0|0|0|0|0|0|0|0|0|3|0|1|3|3	0	0	0	0	0	-11.79	0.6	0.52
ATRX (C-ter BirA*)	NP_000976.1	RPL17	4|2	6	3	2	0|0|0|0|0|0|0|0|0|0|0|0|2|2|0|0|0|0|2|0|0|0|0|0|0|0|0|1|0|3|0|3|4|2	0	0	0	0	0	-9.55	1	0.52	NP_002017.1|NP_001243509.1|
ATRX (C-ter BirA*)	NP_000091.1	CSTB	9|9	18	9	2	4|0|0|4|0|0|6|4|2|6|0|0|0|0|0|0|0|0|3|2|0|0|5|0|0|0|0|1|0|3|0|2|2|2	0	0	0	0	0	-7.49	1.71	0.53
ATRX (C-ter BirA*)	NP_036524.1	PEF1	11|5	16	8	2	0|0|0|1|0|0|0|0|0|0|0|0|0|0|0|0|0|0|0|0|0|0|0|0|0|0|0|0|2|4|2|12|3|4	0	0	0	0	0	-14.54	1.39	0.53
ATRX (C-ter BirA*)	NP_001011.1	RPS16	3|2	5	2.5	2	0|0|0|0|0|0|3|3|1|0|0|0|2|0|0|0|0|0|0|0|0|0|0|0|3|3|0|0|0|3|0|0|1|0	0	0	0	0	0	-9.55	0.83	0.55	NP_001243509.1|
ATRX (C-ter BirA*)	NP_001238978.1	PCMT1	6|0	6	3	2	4|3|4|4|0|5|3|2|0|0|0|0|0|0|0|1|0|0|0|1|0|0|0|0|2|0|0|0|2|0|0|4|0|1	0	0	0	0	0	-19.36	0.71	0.56	NP_002017.1|
ATRX (C-ter BirA*)	NP_004172.2	UCHL1	9|5	14	7	2	5|0|0|0|0|0|3|2|0|0|0|0|0|0|0|0|0|0|2|0|0|0|0|0|0|0|0|0|0|8|0|6|3|0	0	0	0	0	0	-14.04	1.27	0.56
ATRX (C-ter BirA*)	NP_001026997.1	BOLA2	8|6	14	7	2	2|0|0|4|0|0|1|3|0|0|2|1|1|0|0|2|0|3|2|1|0|0|0|0|4|3|1|0|5|1|4|5|6|5	0	0	0	0	0	-11.69	1.33	0.57
ATRX (C-ter BirA*)	NP_001011724.1	HNRNPA1L2	3|3	6	3	2	9|0|0|0|0|0|0|0|0|3|0|0|0|0|0|0|0|0|0|0|0|0|0|0|0|0|0|0|2|0|0|0|0|0	0	0	0	0	0	-9.36	0.86	0.57
ATRX (C-ter BirA*)	NP_001191455.1	SSR4	2|0	2	1	2	0|0|0|0|0|0|0|0|0|0|0|1|0|0|0|0|0|0|0|0|0|0|0|0|0|0|0|0|4|4|0|1|2|0	0	0	0	0	0	-12.88	0.36	0.57
ATRX (C-ter BirA*)	P02666	CSN2	4|0	4	2	2	4|0|0|0|0|0|0|0|0|0|0|0|0|0|0|0|0|0|0|0|0|0|0|0|0|0|0|0|12|0|0|0|0|0	0	0	0	0	0	-17.31	0.5	0.58
ATRX (C-ter BirA*)	NP_000981.1	RPL27A	3|3	6	3	2	0|0|0|0|0|0|3|3|1|2|0|0|2|0|1|0|0|0|1|0|0|0|0|1|1|3|0|0|3|4|0|1|4|1	0	0	0	0	0	-9.89	0.86	0.58	NP_001243509.1|
ATRX (C-ter BirA*)	NP_006614.2	PHGDH	4|0	4	2	2	1|0|0|3|1|0|5|0|0|0|0|2|0|0|0|0|0|0|0|0|0|0|0|0|0|0|0|0|0|4|0|0|4|0	0	0	0	0	0	-18.24	0.5	0.59
ATRX (C-ter BirA*)	NP_004921.1	CAPZB	12|9	21	10.5	2	4|0|0|5|4|0|1|5|1|0|5|3|3|1|3|4|0|0|2|0|0|0|0|0|0|1|3|0|7|6|4|4|9|7	0	0	0	0	0	-14.41	1.45	0.59
ATRX (C-ter BirA*)	NP_009129.1	PLPBP	3|0	3	1.5	2	0|0|0|0|0|0|0|0|0|0|0|0|0|0|0|0|0|0|0|0|0|0|0|0|0|0|0|0|1|0|0|7|4|2	0	0	0	0	0	-15.91	0.43	0.59
ATRX (C-ter BirA*)	NP_001243650.1	CCT4	5|0	5	2.5	2	0|4|0|0|2|0|1|0|0|0|3|2|0|1|0|0|0|0|2|0|0|0|0|0|1|3|0|0|4|7|0|0|1|1	0	0	0	0	0	-20.48	0.56	0.6	NP_002017.1|
ATRX (C-ter BirA*)	NP_065883.1	ZNF687	21|12	33	16.5	2	0|6|2|0|1|0|0|0|0|0|0|4|0|0|2|10|12|7|4|10|9|5|0|0|5|5|10|12|0|0|0|0|0|0	0	0	0	0	0	-23.26	1.5	0.6
ATRX (C-ter BirA*)	NP_000628.2	GSR	20|12	32	16	2	4|0|0|5|0|0|6|4|0|0|1|0|4|0|0|0|0|0|2|0|0|0|0|0|3|0|0|1|4|9|2|9|17|5	0	0	0	0	0	-20.36	1.56	0.6
ATRX (C-ter BirA*)	NP_001129171.1	YWHAZ	0|3	3	1.5	2	1|2|0|0|0|0|0|0|0|0|0|0|4|0|0|0|0|0|3|0|0|0|0|0|0|0|0|0|2|5|0|4|0|2	0	0	0	0	0	-18.24	0.38	0.62
ATRX (C-ter BirA*)	NP_001243779.1	TTN	0|7	7	3.5	2	11|0|0|0|0|4|0|4|0|0|0|0|0|0|0|0|0|0|0|4|0|0|0|3|0|0|0|0|0|0|0|0|0|0	0	0	0	0	0	-25.75	0.61	0.62
ATRX (C-ter BirA*)	NP_001027458.1	NR2C1	1|2	3	1.5	2	0|0|2|0|2|2|0|0|0|0|0|0|0|0|1|4|5|3|1|3|3|2|0|0|4|1|3|0|0|0|0|0|0|0	0	0	0	0	0	-15.45	0.38	0.63
ATRX (C-ter BirA*)	NP_036205.1	CCT5	15|4	19	9.5	2	11|4|11|8|8|6|4|3|0|0|2|4|0|2|0|1|0|0|2|2|0|0|0|0|1|1|2|1|0|4|0|5|1|2	0	0	0	0	0	-31.12	1	0.64
ATRX (C-ter BirA*)	LYSC_CHICK	LYZ	8|8	16	8	2	0|0|0|0|0|0|3|2|6|8|0|0|2|0|0|0|0|1|0|0|0|0|9|5|0|1|0|0|0|0|0|4|4|4	0	0	0	0	0	-14.96	1.14	0.64
ATRX (C-ter BirA*)	NP_444252.1	PFN2	9|10	19	9.5	2	2|0|0|2|0|0|3|4|0|0|0|0|2|0|2|3|0|0|1|2|0|0|0|0|2|1|0|0|3|10|3|8|4|8	0	0	0	0	0	-15.28	1.27	0.64
ATRX (C-ter BirA*)	NP_004896.1	PRDX6	3|0	3	1.5	2	2|4|3|3|3|0|3|5|4|3|2|3|4|1|0|0|0|0|0|0|0|0|2|2|0|0|0|1|2|6|0|0|1|0	0	0	0	0	0	-21.58	0.32	0.65
ATRX (C-ter BirA*)	NP_001027451.1	TFAP2A	8|10	18	9	2	0|2|1|0|0|2|0|0|0|0|0|0|0|0|3|7|8|5|5|6|9|2|0|0|5|7|3|3|0|0|0|0|0|0	0	0	0	0	0	-17.6	1.16	0.65
ATRX (C-ter BirA*)	NP_001128145.1	NFIA	2|0	2	1	2	0|0|0|0|0|0|0|0|0|0|0|1|0|0|0|5|2|0|3|5|4|3|4|4|3|4|1|2|0|0|0|0|0|0	0	0	0	0	0	-20.48	0.22	0.65
ATRX (C-ter BirA*)	NP_001184026.2	PRSS3	0|5	5	2.5	2	0|0|0|0|0|0|8|6|0|0|0|0|0|0|0|0|0|0|0|0|0|0|0|0|3|6|0|0|0|0|0|0|0|0	0	0	0	0	0	-25.98	0.43	0.65
ATRX (C-ter BirA*)	NP_004125.3	HSPA9	4|0	4	2	2	0|0|0|1|0|0|0|0|0|0|3|4|3|3|0|0|0|0|0|0|0|0|0|0|0|0|0|0|0|13|0|2|1|1	0	0	0	0	0	-25.46	0.35	0.66
ATRX (C-ter BirA*)	NP_000966.2	RPL11	2|1	3	1.5	2	1|0|0|2|0|0|5|4|0|2|3|2|2|2|1|1|0|0|2|0|0|0|0|0|5|4|0|0|4|5|0|1|2|0	0	0	0	0	0	-18.62	0.32	0.66	NP_001243509.1|
ATRX (C-ter BirA*)	NP_658983.3	RBM11	28|26	54	27	2	20|3|8|12|4|8|4|4|7|4|8|5|6|5|3|10|8|5|4|9|4|4|17|15|7|3|11|6|0|0|0|0|0|0	0	0	0	0	0	-21	1.69	0.68
ATRX (C-ter BirA*)	NP_003290.1	HSP90B1	7|0	7	3.5	2	3|0|0|4|0|0|10|10|0|0|1|2|0|0|0|0|0|0|0|0|0|0|0|0|0|3|2|0|3|5|0|5|8|0	0	0	0	0	0	-37.03	0.42	0.69
ATRX (C-ter BirA*)	NP_005086.2	ZMYM4	7|8	15	7.5	2	0|0|3|0|0|0|0|0|0|0|0|8|0|1|0|8|6|4|5|6|11|7|0|0|4|7|3|3|0|0|0|0|0|0	0	0	0	0	0	-21.75	0.88	0.69
ATRX (C-ter BirA*)	NP_066953.1	PPIA	12|7	19	9.5	2	0|0|0|0|0|0|3|0|0|0|0|0|3|0|0|0|0|0|3|0|0|0|0|0|3|0|0|6|4|8|1|6|16|10	0	0	0	0	0	-27.07	0.95	0.69
ATRX (C-ter BirA*)	NP_001116849.1	PARK7	9|4	13	6.5	2	4|0|0|2|0|0|0|0|0|0|0|0|3|0|2|0|0|0|4|0|0|0|0|0|0|0|0|0|0|3|2|14|9|10	0	0	0	0	0	-29.91	0.7	0.7	NP_001135441.1|
ATRX (C-ter BirA*)	NP_003893.2	FUBP1	4|3	7	3.5	2	0|0|0|0|3|0|0|0|0|0|0|0|0|0|0|8|4|6|3|6|2|0|0|0|7|8|4|3|0|0|0|0|0|0	0	0	0	0	0	-24.21	0.48	0.7
ATRX (C-ter BirA*)	NP_055836.1	ZNF292	2|0	2	1	2	0|0|0|0|0|0|0|0|0|0|0|0|0|0|0|5|2|4|0|8|5|0|0|0|2|3|1|6|0|0|0|0|0|0	0	0	0	0	0	-27.04	0.17	0.7
ATRX (C-ter BirA*)	NP_001026794.1	ZNF451	0|2	2	1	2	0|5|0|0|0|0|0|0|0|0|0|2|0|0|0|2|4|0|2|0|9|3|0|0|3|0|6|5|0|0|0|0|0|0	0	0	0	0	0	-28.17	0.16	0.7
ATRX (C-ter BirA*)	NP_001139021.1	TXNDC5	8|2	10	5	2	0|0|0|0|0|0|0|0|0|0|0|0|2|0|0|0|0|0|1|0|0|0|0|0|0|0|2|4|0|1|0|9|7|18	0	0	0	0	0	-35.43	0.53	0.71
ATRX (C-ter BirA*)	NP_036540.3	ZMYND8	30|27	57	28.5	2	6|7|6|1|7|7|0|0|0|0|0|14|0|0|6|25|13|17|10|15|17|10|5|5|12|9|4|5|0|0|0|0|0|0	0	0	0	0	0	-28.06	1.54	0.71
ATRX (C-ter BirA*)	P02662	CSN1S1	12|10	22	11	2	8|0|0|6|0|0|0|0|0|0|0|0|2|0|0|11|3|0|0|7|9|0|0|0|2|0|0|1|18|0|3|0|2|0	0	0	0	0	0	-27.79	0.96	0.71
ATRX (C-ter BirA*)	NP_001186226.1	UIMC1	2|0	2	1	2	0|6|0|0|3|2|0|0|0|0|0|0|0|0|0|5|3|2|2|1|11|0|0|1|4|4|5|2|0|0|0|0|0|0	0	0	0	0	0	-30.4	0.15	0.71
ATRX (C-ter BirA*)	NP_002626.1	SLC25A3	2|0	2	1	2	1|0|0|0|0|0|6|5|0|0|4|4|0|8|0|0|0|0|0|0|0|0|0|0|6|6|0|0|7|3|0|3|0|0	0	0	0	0	0	-30.39	0.15	0.71	NP_001243509.1|
ATRX (C-ter BirA*)	NP_001181866.1	POGZ	0|2	2	1	2	0|1|0|0|0|0|0|0|0|0|0|0|0|0|0|5|0|3|2|4|2|2|0|0|10|7|4|4|0|0|0|0|0|0	0	0	0	0	0	-29.35	0.15	0.71
ATRX (C-ter BirA*)	NP_001177893.1	ZMYM2	28|26	54	27	2	0|5|7|0|4|9|5|3|0|0|0|13|0|3|6|20|15|13|9|12|17|8|0|0|16|19|14|18|0|0|0|0|0|0	0	0	0	0	0	-29.59	1.46	0.72
ATRX (C-ter BirA*)	NP_009207.2	CBX3	7|4	11	5.5	2	0|0|0|0|0|3|0|1|0|0|0|8|1|0|0|8|8|6|7|5|11|6|2|1|9|8|11|5|0|0|0|0|0|0	0	0	0	0	0	-32.13	0.56	0.72
ATRX (C-ter BirA*)	NP_006704.3	SUB1	3|5	8	4	2	1|5|5|5|4|4|1|1|2|2|1|3|3|1|4|10|5|5|5|10|8|5|6|8|5|6|4|4|0|0|0|0|0|0	0	0	0	0	0	-31.32	0.44	0.72
ATRX (C-ter BirA*)	NP_001129166.1	VDAC3	2|0	2	1	2	0|0|0|0|2|0|4|5|0|1|4|3|0|4|0|0|0|0|0|0|2|0|0|0|2|4|0|0|13|7|0|4|0|0	0	0	0	0	0	-32.31	0.14	0.72
ATRX (C-ter BirA*)	NP_001803.2	CENPC	0|2	2	1	2	0|0|0|0|0|0|0|0|0|0|0|0|0|0|2|12|4|6|5|5|0|3|0|3|3|7|4|1|0|0|0|0|0|0	0	0	0	0	0	-33.69	0.13	0.72
ATRX (C-ter BirA*)	NP_001129676.1	RCC2	17|10	27	13.5	2	0|0|0|0|1|0|2|0|0|0|0|0|3|0|3|10|4|5|7|8|8|3|6|7|7|6|8|4|8|7|0|12|26|11	0	0	0	0	0	-39.47	0.92	0.73	NP_002017.1|
ATRX (C-ter BirA*)	NP_115871.1	DOT1L	2|3	5	2.5	2	0|0|0|0|0|0|0|0|0|0|0|0|0|0|0|5|3|0|3|5|8|2|0|0|8|10|8|8|0|0|0|0|0|0	0	0	0	0	0	-31.75	0.29	0.73
ATRX (C-ter BirA*)	NP_689706.2	ZNF362	2|5	7	3.5	2	0|0|0|0|1|0|0|0|0|0|0|4|0|0|4|6|6|11|6|7|4|5|4|5|11|9|4|5|0|0|0|0|0|0	0	0	0	0	0	-35.97	0.37	0.73
ATRX (C-ter BirA*)	NP_003320.2	TXN	15|14	29	14.5	2	3|2|0|6|0|0|0|0|6|6|3|5|5|4|3|6|0|0|5|5|0|1|8|8|0|0|2|9|8|7|7|16|20|12	0	0	0	0	0	-31.68	1.02	0.73
ATRX (C-ter BirA*)	NP_005498.1	CFL1	9|9	18	9	2	9|2|4|6|6|1|0|0|0|0|0|4|5|0|2|2|5|0|4|2|7|0|0|0|4|0|6|0|9|6|5|14|13|0	0	0	0	0	0	-28.61	0.8	0.73
ATRX (C-ter BirA*)	NP_001074012.1	CACTIN	3|3	6	3	2	0|1|2|0|0|0|0|0|0|0|0|3|0|0|2|10|10|3|4|5|7|3|0|0|8|6|6|5|0|0|0|0|0|0	0	0	0	0	0	-30.32	0.34	0.73
ATRX (C-ter BirA*)	NP_001035009.1	ZNF384	0|3	3	1.5	2	0|0|1|0|0|2|0|0|0|0|1|3|0|0|4|7|10|8|5|8|3|5|0|4|7|6|2|0|0|0|0|0|0|0	0	0	0	0	0	-37.03	0.18	0.73
ATRX (C-ter BirA*)	NP_056997.1	TXNDC12	5|5	10	5	2	0|0|0|0|0|0|2|0|0|0|0|0|2|0|1|0|0|0|2|0|0|0|0|0|3|0|0|1|5|9|4|7|12|13	0	0	0	0	0	-32.01	0.49	0.74
ATRX (C-ter BirA*)	NP_000048.1	BLM	10|12	22	11	2	0|0|0|0|3|0|0|0|0|0|0|0|0|0|0|11|16|10|5|10|15|6|0|0|8|15|5|6|0|0|0|0|0|0	0	0	0	0	0	-38.11	0.77	0.74
ATRX (C-ter BirA*)	NP_001171062.1	PPP2R2A	30|17	47	23.5	2	15|1|4|15|1|5|9|5|0|0|4|8|11|4|1|12|3|6|5|13|1|6|0|0|3|5|3|4|21|14|5|22|25|8	0	0	0	0	0	-50.61	1.13	0.74
ATRX (C-ter BirA*)	NP_002147.2	HSPD1	3|1	4	2	2	1|1|0|1|0|0|0|0|0|0|4|3|1|0|2|1|1|0|2|1|1|0|0|0|0|0|0|0|4|3|1|11|20|4	0	0	0	0	0	-39.3	0.21	0.74
ATRX (C-ter BirA*)	NP_055238.1	AFF4	0|3	3	1.5	2	0|3|2|0|2|0|0|0|0|0|0|0|0|0|2|11|9|8|0|10|9|5|2|4|7|5|0|8|0|0|0|0|0|0	0	0	0	0	0	-43.7	0.15	0.74
ATRX (C-ter BirA*)	NP_009123.1	SUPT16H	2|6	8	4	2	0|0|0|0|2|0|0|1|0|0|1|5|0|0|3|9|12|6|8|8|10|4|6|5|10|17|8|7|6|4|0|0|0|0	0	0	0	0	0	-47.7	0.33	0.75	NP_001243509.1|
ATRX (C-ter BirA*)	NP_624311.1	PPIL4	12|13	25	12.5	2	2|14|11|2|9|9|3|2|0|0|0|5|2|1|2|11|9|8|4|10|17|5|2|5|11|7|18|9|0|0|0|0|0|0	0	0	0	0	0	-37.54	0.83	0.75
ATRX (C-ter BirA*)	NP_689948.1	ZBTB9	7|6	13	6.5	2	0|6|3|0|3|4|0|0|0|0|0|3|0|0|5|9|16|13|6|6|13|7|6|8|9|7|3|5|0|0|0|0|0|0	0	0	0	0	0	-39.9	0.51	0.75
ATRX (C-ter BirA*)	NP_001005849.1	SUMO2	5|4	9	4.5	2	0|22|0|0|2|0|0|0|0|0|0|6|0|9|0|0|3|0|0|0|12|0|0|0|0|0|0|0|0|0|0|0|0|0	0	0	0	0	0	-41.78	0.37	0.75	NP_001121364.1|NP_003395.1|NP_001122305.1|NP_004809.2|
ATRX (C-ter BirA*)	NP_002810.1	PTBP1	5|0	5	2.5	2	2|7|2|4|4|2|0|2|0|0|4|6|3|0|6|13|8|8|5|7|10|10|0|0|8|0|11|7|5|5|3|8|13|3	0	0	0	0	0	-52.61	0.21	0.75
ATRX (C-ter BirA*)	NP_001029102.1	UBA52	7|9	16	8	2	12|8|11|15|10|11|14|14|11|13|2|6|1|2|0|9|5|8|5|13|11|9|14|12|8|10|0|6|0|1|0|2|0|0	0	0	0	0	0	-43.79	0.56	0.76
ATRX (C-ter BirA*)	NP_005304.3	PDIA3	5|0	5	2.5	2	0|0|0|0|0|0|0|0|0|0|0|0|0|0|0|0|0|0|0|0|0|0|0|0|0|0|0|0|0|13|0|10|16|13	0	0	0	0	0	-58.16	0.19	0.76
ATRX (C-ter BirA*)	AP_000199.1	AP_000199.1	29|24	53	26.5	2	18|9|14|19|16|18|14|14|11|11|19|7|7|7|10|20|26|22|11|14|22|17|10|6|18|19|2|5|27|12|11|10|17|12	0	0	0	0	0	-52.55	1.09	0.76
ATRX (C-ter BirA*)	NP_001091674.1	HNRNPF	14|10	24	12	2	3|4|3|6|7|3|3|0|2|2|2|7|4|0|7|19|11|20|10|16|11|9|7|9|15|11|17|10|3|10|0|14|10|7	0	0	0	0	0	-52.55	0.67	0.76
ATRX (C-ter BirA*)	NP_065750.1	GATAD2B	8|9	17	8.5	2	2|4|1|0|7|1|1|0|0|0|1|5|0|0|1|18|16|12|3|18|16|5|3|6|16|8|8|5|0|0|0|0|0|0	0	0	0	0	0	-52.67	0.5	0.77
ATRX (C-ter BirA*)	NP_068799.2	ZNF148	7|2	9	4.5	2	0|8|3|0|8|2|0|0|0|0|0|0|0|0|3|18|11|7|8|16|15|6|3|6|15|14|12|10|0|0|0|0|0|0	0	0	0	0	0	-63.9	0.28	0.77
ATRX (C-ter BirA*)	NP_443157.1	LENG8	16|14	30	15	2	3|5|4|4|6|4|5|5|0|0|3|8|0|2|6|16|23|11|7|17|23|4|15|5|16|16|9|5|0|0|0|0|0|0	0	0	0	0	0	-51.91	0.76	0.77
ATRX (C-ter BirA*)	NP_001122383.1	PCBP2	18|11	29	14.5	2	17|23|19|18|19|17|17|19|8|6|9|15|7|9|8|21|18|9|7|14|12|16|9|9|17|14|6|8|10|2|2|10|10|5	0	0	0	0	0	-60.41	0.71	0.77
ATRX (C-ter BirA*)	NP_006187.2	PCBP1	15|11	26	13	2	17|20|19|19|22|18|14|15|6|7|11|11|6|7|6|21|18|13|5|16|21|13|7|10|13|12|6|8|9|2|0|13|13|4	0	0	0	0	0	-62.38	0.62	0.77
ATRX (C-ter BirA*)	NP_001137232.1	EIF5A	4|0	4	2	2	6|25|2|6|13|3|0|0|0|0|3|7|9|3|0|0|4|0|0|0|0|0|0|4|0|0|3|0|0|3|0|0|6|0	0	0	0	0	0	-59.75	0.15	0.77
ATRX (C-ter BirA*)	NP_110379.2	TCP1	5|3	8	4	2	2|2|4|5|2|4|13|12|0|0|11|9|3|4|1|3|0|0|0|0|0|0|0|0|11|14|0|0|24|9|0|0|2|0	0	0	0	0	0	-59.54	0.25	0.77
ATRX (C-ter BirA*)	NP_002760.1	PRSS1	25|13	38	19	2	14|0|0|11|0|0|14|16|29|0|0|0|8|0|0|16|0|0|0|10|0|0|22|29|13|10|0|0|5|7|8|0|11|15	0	0	0	0	0	-70.06	0.79	0.77
ATRX (C-ter BirA*)	NP_001091974.1	DDX17	0|4	4	2	2	0|0|0|3|0|0|0|0|0|0|0|0|0|0|9|12|0|0|10|14|15|9|0|0|10|15|0|4|0|0|0|0|0|0	0	0	0	0	0	-62.63	0.14	0.77
ATRX (C-ter BirA*)	NP_001120700.1	CBX1	11|8	19	9.5	2	10|6|17|9|6|19|3|0|2|3|5|13|2|4|10|14|12|14|8|16|16|25|5|6|20|22|11|6|0|0|0|0|0|0	0	0	0	0	0	-70.94	0.44	0.78
ATRX (C-ter BirA*)	NP_001127945.1	GSE1	2|6	8	4	2	0|6|3|0|6|0|0|0|0|0|0|1|0|0|0|16|19|6|6|16|12|4|0|3|16|9|14|6|0|0|0|0|0|0	0	0	0	0	0	-67.17	0.24	0.78
ATRX (C-ter BirA*)	NP_036614.1	ZNF281	22|28	50	25	2	2|12|9|2|6|7|0|4|0|0|0|7|0|0|9|35|27|19|11|29|26|15|4|3|16|14|19|16|0|0|0|0|0|0	0	0	0	0	0	-73.86	0.85	0.78
ATRX (C-ter BirA*)	NP_443108.1	NACC1	10|9	19	9.5	2	1|10|4|2|7|3|0|0|0|0|0|3|0|0|7|19|13|12|9|20|18|8|12|19|9|10|7|16|0|0|0|0|0|0	0	0	0	0	0	-58.56	0.5	0.78
ATRX (C-ter BirA*)	NP_001407.1	EIF4A1	14|9	23	11.5	2	12|17|7|12|24|8|17|16|0|0|18|22|6|18|2|3|5|6|8|6|9|6|0|0|21|15|2|0|22|19|2|12|9|3	0	0	0	0	0	-71.7	0.52	0.78
ATRX (C-ter BirA*)	NP_001231.2	CCNT1	8|10	18	9	2	5|7|9|8|6|6|3|0|0|0|1|9|1|0|6|27|21|22|17|26|24|9|12|17|13|15|19|16|0|0|0|0|0|0	0	0	0	0	0	-84.38	0.36	0.79
ATRX (C-ter BirA*)	NP_001092.1	ACTB	20|16	36	18	2	7|0|3|13|0|0|18|22|10|5|24|10|14|0|3|3|1|0|7|8|2|0|3|2|8|7|3|5|36|21|0|14|36|9	0	0	0	0	0	-85.67	0.61	0.79
ATRX (C-ter BirA*)	NP_001349.2	DHX15	15|3	18	9	2	6|5|8|2|7|6|5|4|0|0|7|4|21|5|4|22|18|12|9|11|18|17|6|5|15|21|12|13|8|2|0|2|41|0	0	0	0	0	0	-104.67	0.34	0.79	NP_003395.1|
ATRX (C-ter BirA*)	NP_003676.2	KHSRP	23|24	47	23.5	2	22|19|15|12|27|12|16|17|4|5|17|17|7|16|17|34|37|25|16|36|30|23|22|23|30|26|18|21|0|6|2|16|22|11	0	0	0	0	0	-91.03	0.69	0.79
ATRX (C-ter BirA*)	NP_001157108.1	GTF2I	8|12	20	10	2	3|17|12|4|17|14|4|0|0|0|2|14|0|5|8|28|35|29|8|23|35|22|3|7|27|24|18|16|0|0|0|0|0|0	0	0	0	0	0	-113.77	0.31	0.8
ATRX (C-ter BirA*)	NP_001511.2	GTF3C1	10|12	22	11	2	1|7|10|4|9|4|0|0|0|0|0|9|0|0|13|37|28|20|19|23|36|21|0|1|18|22|20|28|0|0|0|0|0|0	0	0	0	0	0	-110.61	0.34	0.8
ATRX (C-ter BirA*)	NP_005198.1	CRKL	33|26	59	29.5	2	44|40|33|50|46|41|41|44|19|19|27|30|27|22|12|34|29|22|23|34|26|14|17|22|38|32|21|27|1|4|4|17|9|15	0	0	0	0	0	-130.94	0.64	0.8
ATRX (C-ter BirA*)	NP_055940.3	CIC	8|11	19	9.5	2	6|11|18|7|18|13|2|0|0|0|0|0|0|1|5|36|36|27|5|37|27|23|0|0|19|16|14|12|0|0|0|0|0|0	0	0	0	0	0	-123.31	0.28	0.8
ATRX (C-ter BirA*)	NP_001189360.1	PRDX1	33|26	59	29.5	2	34|21|12|36|28|12|37|51|19|19|29|18|30|18|25|19|19|12|21|21|19|15|14|17|7|9|3|9|32|25|27|35|17|9	0	0	0	0	0	-106.57	0.74	0.8
ATRX (C-ter BirA*)	NP_001017963.2	HSP90AA1	66|50	116	58	2	40|23|28|36|30|29|55|52|19|15|10|6|15|8|14|26|19|21|22|29|19|21|12|13|44|43|7|17|24|25|14|39|69|35	0	0	0	0	0	-123.14	1.05	0.8	NP_001006933.1|
ATRX (C-ter BirA*)	NP_006456.1	ARID3B	20|13	33	16.5	2	8|16|21|8|15|26|7|10|0|0|0|9|0|0|10|42|37|31|20|34|42|24|8|14|37|41|33|25|0|0|0|0|0|0	0	0	0	0	0	-137.45	0.41	0.8
ATRX (C-ter BirA*)	NP_060250.2	CHD7	41|46	87	43.5	2	8|26|19|9|24|14|6|0|0|0|0|4|0|0|21|55|48|32|19|51|49|25|5|0|31|29|15|30|0|0|0|0|0|0	0	0	0	0	0	-122.12	0.86	0.8
ATRX (C-ter BirA*)	NP_000402.3	HLCS	36|37	73	36.5	2	58|27|27|41|28|27|18|15|52|53|23|19|18|20|1|23|7|7|0|14|9|3|44|40|7|6|6|3|29|26|6|17|52|13	0	0	0	0	0	-142.06	0.68	0.81
ATRX (C-ter BirA*)	NP_056154.1	ADNP	107|101	208	104	2	13|60|33|16|56|24|18|12|0|0|23|47|5|22|41|93|80|84|52|92|93|43|47|44|60|61|56|53|0|0|0|0|0|0	0	0	0	0	0	-174.46	1.15	0.81
ATRX (C-ter BirA*)	NP_058431.2	CRK	29|28	57	28.5	2	38|44|31|38|71|31|35|28|15|16|19|22|26|15|14|36|43|20|13|36|35|20|20|33|32|25|13|16|0|0|0|0|0|0	0	0	0	0	0	-138.12	0.58	0.81
ATRX (C-ter BirA*)	ENSEMBL:ENSBTAP00000016242	ENSEMBL:ENSBTAP00000016242	51|41	92	46	2	0|0|0|0|0|0|64|0|0|36|68|0|49|31|30|53|61|47|40|48|56|45|30|28|0|54|46|0|15|0|22|44|40|0	0	0	0	0	0	-165.52	0.74	0.81
ATRX (C-ter BirA*)	NP_001258898.1	HSP90AB1	61|42	103	51.5	2	55|36|48|50|49|50|79|66|21|19|27|25|20|22|13|32|32|31|22|32|31|36|16|16|65|57|12|16|30|17|10|38|48|23	0	0	0	0	0	-181.02	0.77	0.81	NP_003395.1|NP_001006933.1|
ATRX (C-ter BirA*)	NP_821133.1	TUBB	63|52	115	57.5	2	80|50|67|79|55|60|71|67|27|26|12|34|36|38|32|56|58|65|30|44|67|55|21|7|64|50|30|14|24|17|21|37|58|18	0	0	0	0	0	-191.5	0.77	0.81
ATRX (C-ter BirA*)	NP_006079.1	TUBB4B	46|42	88	44	2	0|0|0|58|0|41|63|55|19|0|7|9|26|0|25|38|0|42|20|0|0|40|0|0|49|39|15|0|8|11|20|27|42|12	0	0	0	0	0	-140.94	0.78	0.81
ATRX (C-ter BirA*)	NP_000523.2	PCCB	15|15	30	15	2	3|0|0|3|0|0|10|9|54|58|5|2|2|5|3|3|3|2|2|4|4|1|56|48|14|17|10|3|44|26|5|24|51|21	0	0	0	0	0	-192.04	0.27	0.82
ATRX (C-ter BirA*)	NP_001116855.1	BCOR	34|33	67	33.5	2	2|28|7|8|11|6|3|2|0|0|5|18|0|5|24|66|70|49|35|63|83|33|13|7|50|47|45|36|0|0|0|0|0|0	0	0	0	0	0	-214.09	0.48	0.82	NP_001121364.1|
ATRX (C-ter BirA*)	NP_001171671.1	ZBTB33	219|195	414	207	2	114|110|110|86|110|103|86|78|48|58|60|113|55|65|86|145|153|157|102|129|179|146|108|125|143|133|164|118|0|0|0|0|0|0	0	0	0	0	0	-294.93	1.27	0.82
ATRX (C-ter BirA*)	NP_004232.2	JMJD1C	104|103	207	103.5	2	71|98|70|56|75|76|25|21|0|0|10|31|1|17|35|180|183|156|59|152|215|108|43|37|76|66|51|60|0|0|0|0|0|0	0	0	0	0	0	-518.5	0.56	0.82
ATRX (C-ter BirA*)	NP_057688.2	KDM3B	16|27	43	21.5	2	32|72|44|30|54|38|19|20|0|0|1|29|2|7|16|80|56|52|18|69|83|31|8|5|50|42|31|28|0|0|0|0|0|0	0	0	0	0	0	-279.63	0.28	0.82
ATRX (C-ter BirA*)	NP_000412.3	KRT10	122|75	197	98.5	2	61|45|127|93|7|27|58|54|122|107|50|11|140|49|88|93|83|84|47|52|60|396|64|77|69|51|121|108|102|86|104|134|112|89	0	0	0	0	0	-641.68	0.49	0.82
ATRX (C-ter BirA*)	NP_000517.2	KRT14	35|28	63	31.5	2	22|0|50|39|0|0|0|19|50|38|0|0|30|7|0|25|24|30|16|17|16|248|26|27|0|0|27|29|10|11|38|47|35|35	0	0	0	0	0	-340.66	0.32	0.82
ATRX (C-ter BirA*)	NP_005548.2	KRT16	34|0	34	17	2	0|0|49|39|0|0|0|0|37|0|0|0|25|0|0|0|21|0|0|0|0|228|27|0|35|0|27|25|24|29|41|45|0|27	0	0	0	0	0	-404.93	0.19	0.82
ATRX (C-ter BirA*)	NP_001393.1	EEF1A1	48|37	85	42.5	2	42|82|63|40|92|68|45|37|31|35|40|62|29|40|21|26|47|28|27|22|35|32|32|32|33|35|17|14|47|25|13|25|32|12	0	0	0	0	0	-228.24	0.56	0.82
ATRX (C-ter BirA*)	NP_001952.1	EEF2	48|29	77	38.5	2	96|101|86|76|85|72|50|42|26|26|52|62|37|29|18|34|32|24|31|20|27|17|24|20|26|35|9|16|47|49|13|36|36|14	0	0	0	0	0	-311.9	0.42	0.82
ATRX (C-ter BirA*)	NP_000414.2	KRT2	73|40	113	56.5	2	27|29|34|36|0|13|54|51|104|97|19|3|79|37|48|47|44|22|31|29|28|152|46|57|52|53|71|68|43|44|82|114|58|65	0	0	0	0	0	-386.7	0.48	0.82
ATRX (C-ter BirA*)	NP_000415.2	KRT5	25|0	25	12.5	2	0|0|21|15|0|0|0|13|75|52|5|0|38|9|16|16|26|15|0|8|24|126|25|30|14|0|27|25|12|13|54|55|30|38	0	0	0	0	0	-346.3	0.16	0.82
ATRX (C-ter BirA*)	NP_005545.1	KRT6A	29|0	29	14.5	2	0|0|0|0|0|0|0|0|0|0|0|0|0|0|0|0|26|0|0|0|0|212|26|24|0|0|25|24|6|12|46|44|0|0	0	0	0	0	0	-365.59	0.18	0.82
ATRX (C-ter BirA*)	P00761	P00761	244|259	503	251.5	2	225|34|67|229|21|54|224|201|77|79|28|34|67|22|32|216|47|76|37|225|37|51|56|79|228|211|34|37|61|74|40|56|73|53	0	0	0	0	0	-447.28	1.11	0.82
ATRX (C-ter BirA*)	NP_005546.2	KRT6B	0|20	20	10	2	0|0|0|0|0|0|0|0|0|0|0|0|0|0|0|0|0|22|14|0|0|210|0|0|0|19|0|0|3|6|0|0|0|0	0	0	0	0	0	-294.62	0.15	0.82
ATRX (C-ter BirA*)	BirA_R118G_H0QFJ5	BirA_R118G_H0QFJ5	506|260	766	383	2	2350|1505|1629|1951|1632|1620|242|172|139|135|797|2366|336|744|1646|2295|2053|2659|2060|2703|2170|1879|294|350|1169|556|1843|1491|15|14|28|3|8|9	0	0	0	0	0	#NAME?	0.15	0.83
ATRX (C-ter BirA*)	NP_000911.2	PC	687|651	1338	669	2	679|429|436|497|462|432|419|360|897|859|376|638|364|426|367|463|587|578|355|421|655|485|763|654|418|397|645|383|1160|772|488|1039|1057|615	0	0	0	0	0	#NAME?	0.64	0.83
ATRX (C-ter BirA*)	NP_000959.2	RPL4	3|0	3	1.5	2	0|0|4|2|1|3|5|7|1|7|6|4|6|2|3|5|5|2|3|2|3|3|3|4|7|10|1|1|5|2|0|3|8|0	0	0	0	0	0	-35.9	0.19	0.83	NP_002017.1|NP_001243509.1|
ATRX (C-ter BirA*)	NP_001001520.1	HDGFL2	7|6	13	6.5	2	7|30|14|14|10|16|4|3|0|3|10|23|1|9|9|28|32|17|13|30|32|14|15|18|20|17|18|16|0|0|0|0|0|0	0	0	0	0	0	-116.26	0.21	0.83
ATRX (C-ter BirA*)	NP_001003676.1	C11orf49	4|3	7	3.5	2	25|41|18|23|13|16|16|19|20|22|22|31|16|14|8|14|14|7|9|14|31|8|11|15|10|8|9|8|0|0|0|0|0|0	0	0	0	0	0	-130.34	0.11	0.83
ATRX (C-ter BirA*)	NP_001005335.1	HNRNPL	8|3	11	5.5	2	8|5|5|6|5|5|16|12|6|6|16|12|14|11|12|18|17|18|8|15|14|21|17|21|20|22|26|14|20|9|0|5|24|0	0	0	0	0	0	-92.14	0.24	0.83	NP_002017.1|
ATRX (C-ter BirA*)	NP_001018077.1	SERBP1	5|2	7	3.5	2	41|94|45|44|99|41|37|27|23|24|52|74|30|49|7|19|31|17|17|20|18|9|16|20|11|16|30|27|0|4|0|4|7|3	0	0	0	0	0	-346	0.04	0.83	NP_001135441.1|NP_001243509.1|
ATRX (C-ter BirA*)	NP_001026970.1	TIPRL	3|1	4	2	2	34|67|31|27|33|27|12|12|7|7|21|29|14|19|7|13|13|9|5|15|36|4|6|10|8|7|10|7|0|0|0|0|0|0	0	0	0	0	0	-184.37	0.05	0.83
ATRX (C-ter BirA*)	NP_001029249.1	H4C15	6|6	12	6	2	12|26|24|12|28|29|15|12|14|12|9|28|9|7|17|28|31|26|13|26|32|27|22|21|35|34|24|20|0|4|3|2|17|0	0	0	0	0	0	-124.86	0.18	0.83	NP_002017.1|
ATRX (C-ter BirA*)	NP_001035095.1	TCERG1	5|0	5	2.5	2	18|21|17|14|16|29|9|12|0|0|2|18|0|0|20|50|57|49|28|48|50|43|26|35|47|45|28|34|0|0|0|0|0|0	0	0	0	0	0	-230.74	0.05	0.83	NP_002017.1|
ATRX (C-ter BirA*)	NP_001073884.1	U2SURP	6|9	15	7.5	2	31|63|55|24|59|38|13|9|0|0|21|38|10|19|26|69|90|78|34|80|92|60|21|29|76|55|63|32|0|0|0|0|0|0	0	0	0	0	0	-352.72	0.09	0.83
ATRX (C-ter BirA*)	NP_001074010.2	MGA	12|16	28	14	2	2|18|6|0|17|8|0|0|0|0|1|15|0|2|24|63|82|62|32|62|79|38|0|0|35|35|46|49|0|0|0|0|0|0	0	0	0	0	0	-272.32	0.2	0.83
ATRX (C-ter BirA*)	NP_001075019.1	THOC2	3|4	7	3.5	2	17|39|34|23|39|29|15|12|0|0|16|28|9|16|21|37|34|24|25|25|32|22|5|7|18|19|22|24|0|0|0|0|0|0	0	0	0	0	0	-153.49	0.09	0.83
ATRX (C-ter BirA*)	NP_001106207.1	TASOR	3|5	8	4	2	11|20|13|7|14|9|5|5|0|0|4|43|0|4|14|28|25|22|18|23|31|25|0|0|16|20|30|13|0|0|0|0|0|0	0	0	0	0	0	-134.73	0.12	0.83
ATRX (C-ter BirA*)	NP_001129505.1	PUF60	16|16	32	16	2	14|38|43|19|40|41|12|6|0|2|2|28|3|3|17|43|49|36|19|48|55|29|23|30|38|33|39|26|0|0|0|0|0|0	0	0	0	0	0	-164.3	0.33	0.83	NP_002017.1|
ATRX (C-ter BirA*)	NP_001157616.1	CHAMP1	5|9	14	7	2	9|19|13|10|25|9|10|10|0|0|7|29|5|7|16|24|34|14|16|22|39|14|14|21|21|25|20|19|0|0|0|0|0|0	0	0	0	0	0	-122.6	0.22	0.83
ATRX (C-ter BirA*)	NP_001164040.1	CXorf56	7|9	16	8	2	15|44|22|14|37|23|9|13|4|10|10|24|7|9|12|32|30|32|11|32|41|31|26|33|25|22|20|21|0|0|0|0|0|0	0	0	0	0	0	-146.58	0.21	0.83
ATRX (C-ter BirA*)	NP_001171134.1	RIF1	12|6	18	9	2	32|102|82|18|98|78|40|25|0|0|12|89|9|18|35|51|121|82|49|37|115|69|15|12|81|76|65|69|0|0|0|0|0|0	0	0	0	0	0	-459.18	0.08	0.83
ATRX (C-ter BirA*)	NP_001171712.1	VDAC2	2|0	2	1	2	1|0|1|3|2|0|7|13|1|4|17|9|5|5|2|0|2|1|6|0|4|3|3|0|12|12|0|0|19|13|0|5|5|0	0	0	0	0	0	-69.34	0.06	0.83	NP_002017.1|
ATRX (C-ter BirA*)	NP_001191395.1	RBM10	9|11	20	10	2	17|26|21|12|29|23|6|6|2|0|6|17|0|7|24|58|51|39|33|48|57|29|22|27|41|38|42|30|0|0|0|0|0|0	0	0	0	0	0	-204.03	0.19	0.83
ATRX (C-ter BirA*)	NP_001191676.1	RFC1	5|2	7	3.5	2	2|9|7|3|18|4|0|0|0|0|0|6|0|0|6|26|27|16|9|18|21|8|4|4|14|12|12|15|0|0|0|0|0|0	0	0	0	0	0	-94.49	0.15	0.83	NP_002476.2|
ATRX (C-ter BirA*)	NP_001253974.1	PSME3	5|5	10	5	2	4|37|25|5|31|24|4|4|0|2|0|20|0|3|2|13|21|14|4|8|15|13|5|11|14|8|9|15|0|0|0|0|0|0	0	0	0	0	0	-111.76	0.17	0.83
ATRX (C-ter BirA*)	NP_001348.2	DHX9	20|15	35	17.5	2	42|54|60|38|65|54|47|46|9|4|48|94|17|43|46|71|91|67|51|70|75|71|33|40|81|73|47|37|54|32|0|8|28|5	0	0	0	0	0	-322.46	0.21	0.83	NP_002017.1|NP_001243509.1|
ATRX (C-ter BirA*)	NP_001609.2	PARP1	35|43	78	39	2	35|101|66|34|75|64|35|36|5|8|28|85|13|19|44|135|108|98|52|113|131|82|59|59|127|139|93|70|18|10|0|1|9|0	0	0	0	0	0	-468.64	0.29	0.83	NP_002017.1|NP_001243509.1|
ATRX (C-ter BirA*)	NP_001611.1	AHNAK	5|7	12	6	2	694|579|443|651|580|488|546|445|14|12|345|524|311|442|14|56|45|16|20|43|41|11|2|0|12|9|19|22|0|0|0|0|0|0	0	0	0	0	0	#NAME?	0.01	0.83	NP_002017.1|
ATRX (C-ter BirA*)	NP_002086.1	GTF2E2	2|0	2	1	2	8|12|15|3|15|8|0|0|0|0|2|9|0|2|9|25|27|20|12|22|21|21|6|9|13|10|17|15|0|0|0|0|0|0	0	0	0	0	0	-106.25	0.04	0.83
ATRX (C-ter BirA*)	NP_002131.2	HNRNPK	30|21	51	25.5	2	51|52|58|37|52|58|23|15|17|14|25|58|24|25|55|92|80|97|78|90|85|77|54|68|101|79|91|77|3|7|0|8|12|4	0	0	0	0	0	-347.41	0.27	0.83
ATRX (C-ter BirA*)	NP_002678.2	PNN	9|9	18	9	2	20|47|22|16|36|23|18|14|2|0|20|18|18|16|24|50|57|42|32|38|78|26|25|28|46|41|58|49|0|0|0|0|6|0	0	0	0	0	0	-235.13	0.15	0.83
ATRX (C-ter BirA*)	NP_002705.2	PPP1R10	4|6	10	5	2	29|51|39|20|41|31|9|8|0|0|7|38|4|10|30|53|49|37|26|48|59|38|17|27|32|27|58|46|0|0|0|0|0|0	0	0	0	0	0	-229.08	0.09	0.83
ATRX (C-ter BirA*)	NP_002936.1	RPA1	6|4	10	5	2	5|8|13|6|9|14|4|4|0|0|3|10|0|3|4|16|12|12|8|18|11|9|10|12|11|10|10|10|0|0|0|0|0|0	0	0	0	0	0	-54.87	0.33	0.83	NP_004809.2|
ATRX (C-ter BirA*)	NP_003312.3	TUFM	4|1	5	2.5	2	1|0|1|2|0|2|12|11|0|0|18|6|4|8|3|1|2|0|3|0|4|2|0|0|10|10|1|0|26|13|2|7|13|0	0	0	0	0	0	-73.74	0.14	0.83
ATRX (C-ter BirA*)	NP_003555.1	TAGLN2	16|14	30	15	2	57|54|82|56|57|72|64|52|18|20|33|51|22|24|15|56|34|28|18|39|39|26|20|26|32|42|32|28|0|0|0|0|0|0	0	0	0	0	0	-254.31	0.22	0.83
ATRX (C-ter BirA*)	NP_003615.2	RANBP3	17|22	39	19.5	2	43|49|46|48|52|42|30|29|19|21|25|32|11|26|20|65|51|47|37|55|54|46|35|40|44|46|31|44|0|0|0|0|0|0	0	0	0	0	0	-194.14	0.35	0.83
ATRX (C-ter BirA*)	NP_003698.1	RUVBL1	17|19	36	18	2	41|93|65|41|83|67|37|37|20|24|30|74|18|26|15|27|36|26|12|28|31|27|13|16|26|26|29|24|0|0|0|0|0|0	0	0	0	0	0	-290.49	0.23	0.83
ATRX (C-ter BirA*)	NP_004095.4	FASN	36|17	53	26.5	2	637|597|695|505|684|688|359|308|141|150|326|746|267|369|56|191|159|174|73|180|151|143|43|39|157|138|81|71|42|17|0|11|14|7	0	0	0	0	0	#NAME?	0.04	0.83
ATRX (C-ter BirA*)	NP_004119.1	GTF2F2	5|5	10	5	2	1|10|6|0|23|7|0|0|0|0|2|8|0|1|10|29|45|23|16|26|35|9|19|25|20|18|7|10|0|0|0|0|0|0	0	0	0	0	0	-130.98	0.15	0.83
ATRX (C-ter BirA*)	NP_004389.2	DDX10	4|4	8	4	2	11|58|43|7|78|46|6|9|0|0|9|50|4|8|48|92|130|98|67|84|127|65|36|48|64|66|84|74|0|0|0|0|0|0	0	0	0	0	0	-479.66	0.04	0.83
ATRX (C-ter BirA*)	NP_004492.2	HNRNPU	9|7	16	8	2	20|40|52|25|43|58|32|25|11|11|25|46|10|17|37|58|37|54|34|55|67|52|36|40|66|59|46|36|6|7|0|2|3|0	0	0	0	0	0	-249.87	0.13	0.83	NP_001243509.1|
ATRX (C-ter BirA*)	NP_004631.1	DDX39B	5|3	8	4	2	6|13|8|3|13|7|6|10|0|0|5|9|4|4|10|18|16|12|11|13|17|13|5|4|11|10|8|9|5|9|0|3|4|0	0	0	0	0	0	-60.82	0.25	0.83
ATRX (C-ter BirA*)	NP_004689.1	PRPF3	3|5	8	4	2	9|29|9|8|37|12|12|4|0|4|6|16|2|4|23|56|56|45|22|43|57|28|30|33|50|41|29|25|0|0|0|0|0|0	0	0	0	0	0	-230.9	0.07	0.83	NP_004809.2|
ATRX (C-ter BirA*)	NP_005325.2	HCFC1	17|20	37	18.5	2	52|99|69|52|63|68|41|37|6|8|40|71|20|50|27|70|75|59|27|61|92|54|29|26|56|51|55|42|0|0|0|0|0|0	0	0	0	0	0	-311.78	0.22	0.83
ATRX (C-ter BirA*)	NP_005338.1	HSPA5	11|7	18	9	2	49|45|37|44|62|39|54|50|18|13|10|24|15|7|14|28|50|23|32|27|34|24|22|18|38|47|14|15|0|1|0|6|1|0	0	0	0	0	0	-212.71	0.17	0.83	NP_003395.1|
ATRX (C-ter BirA*)	NP_005372.2	NCL	18|27	45	22.5	2	45|112|96|50|116|101|46|41|34|32|37|70|29|42|78|120|150|149|89|137|149|144|77|87|135|131|151|93|0|0|0|0|4|0	0	0	0	0	0	-593.24	0.15	0.83
ATRX (C-ter BirA*)	NP_005753.1	TRIM28	30|28	58	29	2	30|68|56|27|59|52|29|31|13|15|31|49|18|27|27|56|54|43|27|46|68|39|37|41|53|40|69|58|0|0|0|0|0|0	0	0	0	0	0	-206.87	0.44	0.83
ATRX (C-ter BirA*)	NP_005959.2	HNRNPM	5|0	5	2.5	2	1|11|7|3|17|2|3|2|0|0|5|3|1|2|17|46|57|37|27|38|59|26|30|36|41|29|29|21|0|1|0|0|4|0	0	0	0	0	0	-227.28	0.05	0.83	NP_001243509.1|
ATRX (C-ter BirA*)	NP_006074.2	IK	8|7	15	7.5	2	2|9|11|8|18|8|9|5|0|0|3|15|1|0|7|27|26|16|15|20|34|13|9|19|30|25|31|18|0|0|0|0|0|0	0	0	0	0	0	-111.24	0.25	0.83	NP_004809.2|
ATRX (C-ter BirA*)	NP_006080.1	SCML2	21|16	37	18.5	2	33|70|39|28|60|42|30|31|7|7|22|53|15|21|44|80|95|79|41|74|92|57|53|62|77|67|73|58|0|0|0|0|0|0	0	0	0	0	0	-324.76	0.21	0.83
ATRX (C-ter BirA*)	NP_006181.1	ORC2	12|9	21	10.5	2	30|40|37|26|54|40|10|9|0|0|8|26|5|6|18|57|36|46|20|55|43|35|21|20|40|27|30|23|0|0|0|0|0|0	0	0	0	0	0	-201.87	0.2	0.83
ATRX (C-ter BirA*)	NP_006316.1	RAN	4|1	5	2.5	2	10|18|10|8|26|10|10|10|7|2|12|13|7|9|3|8|14|3|3|7|12|0|4|0|7|7|4|3|13|9|0|0|10|0	0	0	0	0	0	-74.9	0.14	0.83
ATRX (C-ter BirA*)	NP_006416.3	SLU7	6|4	10	5	2	0|17|3|0|14|3|0|0|0|0|3|6|0|4|8|18|25|19|9|20|31|11|11|12|13|7|13|9|0|0|0|0|0|0	0	0	0	0	0	-91.12	0.21	0.83
ATRX (C-ter BirA*)	NP_006576.2	CCT8	56|55	111	55.5	2	186|242|230|194|243|242|168|161|80|91|211|192|132|198|54|98|102|96|64|107|104|87|76|95|112|105|95|88|0|3|0|0|6|0	0	0	0	0	0	#NAME?	0.23	0.83
ATRX (C-ter BirA*)	NP_006833.2	SF3B2	10|13	23	11.5	2	38|44|43|32|49|44|29|22|4|3|17|32|7|23|33|83|81|72|40|74|91|56|50|51|77|72|56|63|0|0|0|0|0|0	0	0	0	0	0	-329.09	0.14	0.83
ATRX (C-ter BirA*)	NP_031398.2	DDX42	5|9	14	7	2	21|43|27|21|37|34|21|12|0|0|12|36|4|4|18|50|50|45|19|56|55|38|17|18|37|41|30|31|0|0|0|0|0|0	0	0	0	0	0	-214.28	0.13	0.83
ATRX (C-ter BirA*)	NP_036244.2	TPX2	26|29	55	27.5	2	41|93|62|48|63|65|54|47|5|7|35|48|13|29|49|119|110|89|62|103|122|71|59|78|117|118|59|67|0|0|0|0|0|0	0	0	0	0	0	-434.44	0.23	0.83
ATRX (C-ter BirA*)	NP_036442.3	KIF4A	4|3	7	3.5	2	1|25|12|2|26|12|3|5|0|0|2|14|1|3|6|33|36|26|7|25|38|13|0|0|26|22|20|19|0|0|0|0|0|0	0	0	0	0	0	-135.89	0.11	0.83
ATRX (C-ter BirA*)	NP_036565.2	SF3B1	8|6	14	7	2	76|122|86|60|116|92|45|32|12|12|36|87|11|39|57|136|138|121|75|134|139|90|60|67|120|101|103|75|0|0|0|0|0|0	0	0	0	0	0	-582.51	0.05	0.83	NP_001243509.1|
ATRX (C-ter BirA*)	NP_037392.1	SAP30BP	9|10	19	9.5	2	15|37|19|19|39|22|18|15|9|7|12|16|8|13|13|30|51|26|20|30|45|25|37|47|28|26|30|28|0|0|0|0|0|0	0	0	0	0	0	-169.57	0.21	0.83
ATRX (C-ter BirA*)	NP_037417.1	GNL2	9|9	18	9	2	26|71|60|23|66|43|14|9|6|7|16|36|7|14|59|102|111|78|66|84|110|61|71|86|86|87|80|61|0|0|0|0|0|0	0	0	0	0	0	-418.38	0.09	0.83	NP_001243509.1|
ATRX (C-ter BirA*)	NP_055160.2	ZNF318	25|18	43	21.5	2	25|59|30|22|58|21|23|19|0|0|17|42|3|20|30|92|92|81|43|91|120|46|12|10|73|57|63|70|0|0|0|0|0|0	0	0	0	0	0	-371.17	0.22	0.83
ATRX (C-ter BirA*)	NP_055456.2	MDC1	29|32	61	30.5	2	62|109|98|66|166|103|52|46|3|7|51|96|12|42|74|149|159|121|72|141|157|107|37|31|129|133|119|93|0|0|0|0|0|0	0	0	0	0	0	-591.95	0.19	0.83
ATRX (C-ter BirA*)	NP_055521.1	SART3	3|8	11	5.5	2	13|29|28|14|40|18|14|14|0|0|4|23|5|5|17|39|45|33|16|33|51|30|19|28|39|36|25|26|0|0|0|0|0|0	0	0	0	0	0	-182.18	0.13	0.83
ATRX (C-ter BirA*)	NP_055644.2	DDX46	42|50	92	46	2	81|168|132|86|161|127|57|47|12|14|38|94|29|46|61|150|178|141|71|144|194|128|58|74|159|150|108|103|0|0|0|0|0|0	0	0	0	0	0	-628.62	0.26	0.83
ATRX (C-ter BirA*)	NP_055816.2	SPEN	17|17	34	17	2	43|100|47|41|123|57|23|16|0|0|12|94|11|28|62|140|197|124|78|137|181|92|2|0|75|71|83|96|0|0|0|0|0|0	0	0	0	0	0	-657.47	0.1	0.83
ATRX (C-ter BirA*)	NP_055860.1	WAPL	6|9	15	7.5	2	26|36|33|22|39|25|5|3|0|0|7|16|0|10|15|53|47|31|22|58|58|22|7|9|21|24|25|24|0|0|0|0|0|0	0	0	0	0	0	-216.17	0.14	0.83	NP_001243509.1|
ATRX (C-ter BirA*)	NP_056075.1	SIN3B	50|47	97	48.5	2	55|68|59|65|71|61|20|15|0|0|63|80|42|67|89|126|141|123|91|116|134|94|52|60|55|60|120|110|0|0|0|0|0|0	0	0	0	0	0	-429.33	0.37	0.83	NP_001122305.1|
ATRX (C-ter BirA*)	NP_057417.3	SRRM2	7|0	7	3.5	2	45|80|50|42|116|53|33|32|0|0|37|21|32|11|22|38|128|73|34|39|115|70|28|19|63|61|49|64|61|1|0|5|0|0	0	0	0	0	0	-491.91	0.03	0.83	NP_003395.1|
ATRX (C-ter BirA*)	NP_057733.2	ESF1	4|0	4	2	2	0|21|14|0|21|15|0|0|0|0|0|19|0|0|20|44|73|45|29|46|80|44|41|45|42|43|35|34|0|0|0|0|0|0	0	0	0	0	0	-272.66	0.03	0.83
ATRX (C-ter BirA*)	NP_060117.3	FTSJ3	2|0	2	1	2	7|57|33|10|23|39|10|10|3|4|5|34|4|6|35|69|64|60|41|67|115|54|43|49|67|67|79|57|0|0|0|0|0|0	0	0	0	0	0	-369.21	0.01	0.83	NP_001243509.1|
ATRX (C-ter BirA*)	NP_060255.3	SPDL1	2|3	5	2.5	2	8|20|7|11|18|7|7|6|0|0|1|4|0|0|2|11|8|6|1|10|10|4|0|0|7|5|0|2|0|0|0|0|0|0	0	0	0	0	0	-59.47	0.17	0.83
ATRX (C-ter BirA*)	NP_060493.3	YEATS2	5|8	13	6.5	2	14|31|11|10|17|12|8|4|0|0|6|20|2|9|16|62|67|51|29|64|79|37|10|11|30|32|30|40|0|0|0|0|0|0	0	0	0	0	0	-281.51	0.1	0.83
ATRX (C-ter BirA*)	NP_060495.2	GPATCH1	3|1	4	2	2	11|55|33|17|47|35|9|5|2|0|7|21|5|6|6|33|37|24|11|30|32|23|8|5|24|22|19|26|0|0|0|0|0|0	0	0	0	0	0	-189.41	0.05	0.83
ATRX (C-ter BirA*)	NP_060504.1	WDR70	4|3	7	3.5	2	11|21|10|10|20|11|3|3|1|2|2|12|0|2|11|32|49|23|16|36|37|17|16|21|21|21|11|20|0|0|0|0|0|0	0	0	0	0	0	-158.95	0.09	0.83
ATRX (C-ter BirA*)	NP_061862.1	RBM27	5|5	10	5	2	10|40|22|21|47|18|12|7|3|2|4|9|0|5|9|44|67|34|18|45|52|28|19|24|30|28|12|22|0|0|0|0|0|0	0	0	0	0	0	-214.07	0.09	0.83
ATRX (C-ter BirA*)	NP_064551.3	MCCC1	340|290	630	315	2	296|147|179|267|169|185|194|170|210|215|154|338|167|153|163|193|209|243|176|193|215|206|184|164|189|178|239|123|616|350|258|452|511|302	0	0	0	0	0	#NAME?	0.65	0.83
ATRX (C-ter BirA*)	NP_064581.2	XAB2	15|12	27	13.5	2	22|45|47|23|35|43|13|9|3|3|6|42|3|7|44|79|96|73|55|68|91|58|39|55|56|60|86|68|0|0|0|0|0|0	0	0	0	0	0	-344.09	0.15	0.83	NP_004809.2|
ATRX (C-ter BirA*)	NP_067064.2	WIZ	2|0	2	1	2	0|2|2|0|1|2|0|0|0|0|0|2|0|0|5|17|11|13|10|17|17|12|6|5|18|20|13|9|0|0|0|0|0|0	0	0	0	0	0	-80.5	0.06	0.83
ATRX (C-ter BirA*)	NP_071401.3	RBM26	2|4	6	3	2	19|52|19|16|37|18|13|11|2|4|12|18|6|7|10|46|42|28|14|44|64|20|25|31|39|37|25|22|0|0|0|0|0|0	0	0	0	0	0	-220.62	0.06	0.83
ATRX (C-ter BirA*)	NP_076943.1	TRIR	4|1	5	2.5	2	5|25|16|6|19|13|5|5|9|7|5|15|5|10|7|13|22|17|8|13|39|20|22|24|14|16|24|18|0|0|0|0|0|0	0	0	0	0	0	-120.33	0.09	0.83
ATRX (C-ter BirA*)	NP_115553.2	PHAX	6|5	11	5.5	2	0|11|7|5|12|6|3|0|4|0|1|9|4|1|4|17|23|12|8|13|15|9|19|20|11|8|8|13|0|0|0|0|0|0	0	0	0	0	0	-71.17	0.28	0.83	NP_001243509.1|
ATRX (C-ter BirA*)	NP_115784.1	BAZ1B	7|14	21	10.5	2	36|151|113|33|137|100|20|19|5|8|20|130|6|19|107|177|211|186|102|164|259|147|78|80|172|152|222|167|0|0|0|0|0|0	0	0	0	0	0	#NAME?	0.05	0.83	NP_001243509.1|
ATRX (C-ter BirA*)	NP_644810.1	WDR36	3|0	3	1.5	2	4|16|23|6|15|20|0|0|0|0|0|27|0|0|18|42|34|26|27|37|36|25|20|32|32|32|33|24|0|0|0|0|0|0	0	0	0	0	0	-166.77	0.04	0.83
ATRX (C-ter BirA*)	NP_653091.2	KNL1	25|24	49	24.5	2	58|82|62|61|67|58|35|22|0|0|16|24|9|24|5|48|52|42|12|46|49|36|0|0|17|17|9|14|0|0|0|0|0|0	0	0	0	0	0	-224.43	0.36	0.83
ATRX (C-ter BirA*)	NP_757386.2	SUGP1	5|6	11	5.5	2	7|22|16|7|19|12|3|2|0|0|0|12|0|0|11|35|37|26|12|37|31|14|14|25|32|31|13|14|0|0|0|0|0|0	0	0	0	0	0	-137.74	0.16	0.83
ATRX (C-ter BirA*)	Streptavidin	Streptavidin	946|878	1824	912	2	1158|710|1101|885|887|1049|620|336|300|223|1516|2624|965|980|1271|806|811|1381|1716|918|897|1109|448|302|647|459|758|658|1413|1210|1210|1587|788|656	0	0	0	0	0	#NAME?	0.49	0.83
ATRX (C-ter BirA*)	XP_003403527.1	LOC100652741	4|5	9	4.5	2	3|16|12|3|15|10|0|0|0|0|1|8|0|0|7|26|32|15|5|28|35|15|5|5|19|17|14|13|0|0|0|0|0|0	0	0	0	0	0	-119.29	0.15	0.83
ATRX (C-ter BirA*)	BGAL_ECOLI	lacZ	24|22	46	23	2	0|205|165|0|201|162|0|0|43|43|0|304|0|3|75|161|145|66|66|125|143|48|79|95|57|55|24|27|0|0|0|0|4|0	0	0	0	0	0	#NAME?	0.11	0.83
ATRX (C-ter BirA*)	NP_000273.2	PCCA	331|349	680	340	2	262|143|200|268|157|184|257|243|466|442|214|239|184|231|181|271|243|276|182|246|252|239|481|379|299|321|287|154|522|377|272|363|694|325	0	0	0	0	0	#NAME?	0.63	0.83
ATRX (C-ter BirA*)	NP_000217.2	KRT9	76|52	128	64	2	60|64|146|63|0|12|69|44|99|103|35|18|122|74|48|67|149|17|49|47|92|342|78|86|52|57|116|58|129|92|139|153|115|128	0	0	0	0	0	-693.44	0.32	0.83
ATRX (C-ter BirA*)	NP_001005464.1	H3C15	10|5	15	7.5	2	7|13|20|11|13|20|14|16|8|8|9|11|5|9|5|10|14|25|10|11|12|16|10|10|20|17|7|7|8|6|6|8|12|7	0	0	0	0	0	-77.52	0.35	0.83
ATRX (C-ter BirA*)	NP_001019770.1	H2BC18	13|6	19	9.5	2	13|48|19|10|32|21|6|6|3|4|7|30|5|10|23|29|22|20|18|24|47|25|12|18|28|18|48|23|0|6|6|10|21|4	0	0	0	0	0	-171.35	0.22	0.83
ATRX (C-ter BirA*)	NP_001035807.1	H2AC19	7|4	11	5.5	2	4|16|26|5|20|22|5|4|2|2|10|7|6|5|0|17|31|27|17|19|0|33|12|16|15|21|26|0|0|3|0|0|13|1	0	0	0	0	0	-114.94	0.19	0.83
ATRX (C-ter BirA*)	NP_001058.2	TOP2A	17|17	34	17	2	27|70|50|29|86|42|36|32|0|0|25|75|8|21|65|123|117|80|74|102|164|74|42|39|110|100|117|80|0|0|0|0|0|0	0	0	0	0	0	-510.87	0.13	0.83	NP_001243509.1|
ATRX (C-ter BirA*)	NP_001070908.1	BCLAF1	7|7	14	7	2	20|106|46|28|55|42|20|14|9|10|26|39|13|41|30|60|69|93|33|49|92|49|45|48|56|62|69|61|0|0|0|0|1|0	0	0	0	0	0	-370.51	0.08	0.83
ATRX (C-ter BirA*)	NP_001096616.1	GIGYF2	4|0	4	2	2	120|176|142|103|213|147|97|86|7|7|85|144|72|83|9|31|41|28|11|31|28|25|0|0|16|20|10|22|0|0|0|0|0|0	0	0	0	0	0	#NAME?	0.01	0.83	NP_003395.1|
ATRX (C-ter BirA*)	NP_001104026.1	FLNA	103|97	200	100	2	1177|1252|1126|1042|1147|1162|566|516|342|357|603|1531|497|524|109|246|235|205|128|230|230|158|118|137|166|176|155|176|0|0|0|0|0|1	0	0	0	0	0	#NAME?	0.08	0.83
ATRX (C-ter BirA*)	NP_001157789.1	FLNB	9|0	9	4.5	2	0|0|85|61|0|85|36|38|0|0|17|42|0|0|0|0|0|0|0|0|0|0|0|0|0|0|0|0|0|0|0|0|0|0	0	0	0	0	0	-305.15	0.07	0.83
ATRX (C-ter BirA*)	NP_001128715.1	TCOF1	25|23	48	24	2	44|147|52|54|180|46|46|47|29|34|6|29|26|7|87|121|260|126|121|118|246|79|138|159|134|120|201|172|0|0|0|0|1|0	0	0	0	0	0	#NAME?	0.11	0.83
ATRX (C-ter BirA*)	NP_001136040.1	BBX	4|0	4	2	2	2|4|5|3|7|6|0|0|0|0|1|6|0|0|7|25|12|13|9|24|16|9|2|3|14|12|15|11|0|0|0|0|0|0	0	0	0	0	0	-89.4	0.1	0.83
ATRX (C-ter BirA*)	NP_001138880.1	NONO	25|19	44	22	2	42|73|62|39|59|55|51|34|15|17|35|53|34|28|41|67|77|74|38|60|120|76|43|49|87|76|76|53|28|10|0|3|14|0	0	0	0	0	0	-330.11	0.24	0.83
ATRX (C-ter BirA*)	NP_001143.2	SLC25A5	10|4	14	7	2	9|20|12|16|16|9|21|15|5|7|10|8|14|26|11|13|22|8|11|8|17|11|4|0|15|18|11|6|11|9|5|20|16|0	0	0	0	0	0	-84.67	0.31	0.83
ATRX (C-ter BirA*)	NP_001180298.1	DIDO1	9|13	22	11	2	27|58|39|20|28|42|6|4|0|0|11|65|3|18|22|63|66|51|26|62|72|38|1|1|40|40|45|38|0|0|0|0|0|0	0	0	0	0	0	-260.47	0.17	0.83
ATRX (C-ter BirA*)	NP_001193725.1	PKM	6|0	6	3	2	27|39|35|24|37|33|15|11|3|5|11|23|15|11|0|3|1|2|0|2|0|0|0|0|6|3|2|3|12|6|0|0|8|0	0	0	0	0	0	-161.16	0.08	0.83
ATRX (C-ter BirA*)	NP_001264.2	CHD4	151|138	289	144.5	2	132|233|194|116|227|197|62|58|13|16|76|150|38|71|172|284|337|284|179|307|352|238|118|137|222|228|317|215|0|0|0|0|0|0	0	0	0	0	0	#NAME?	0.44	0.83	NP_078997.4|
ATRX (C-ter BirA*)	NP_002408.3	MKI67	246|237	483	241.5	2	341|691|494|323|641|492|233|219|71|75|258|435|110|210|448|715|901|878|428|650|1095|641|319|321|635|610|625|499|0|2|0|0|0|0	0	0	0	0	0	#NAME?	0.27	0.83	NP_001243509.1|
ATRX (C-ter BirA*)	NP_002473.2	NASP	21|22	43	21.5	2	76|73|63|71|78|63|48|36|20|16|36|110|40|43|27|87|77|60|44|77|64|59|40|43|65|55|102|84|0|0|0|0|0|0	0	0	0	0	0	-349.42	0.22	0.83
ATRX (C-ter BirA*)	NP_002511.1	NPM1	11|11	22	11	2	46|132|57|34|136|56|17|9|18|18|29|126|33|16|85|81|140|139|112|83|206|82|45|57|86|73|116|73|0|0|0|0|7|0	0	0	0	0	0	-642.71	0.07	0.83	NP_001243509.1|
ATRX (C-ter BirA*)	NP_003267.1	TMPO	13|6	19	9.5	2	47|90|61|44|91|58|44|37|19|21|18|25|21|17|52|63|75|64|50|66|109|58|48|60|71|72|66|51|0|0|0|0|0|0	0	0	0	0	0	-380.12	0.1	0.83
ATRX (C-ter BirA*)	NP_003283.2	TPR	95|85	180	90	2	230|330|338|241|419|380|322|283|5|7|396|475|247|368|181|259|449|434|214|280|471|389|39|31|262|250|276|275|0|0|0|0|0|0	0	0	0	0	0	#NAME?	0.2	0.83
ATRX (C-ter BirA*)	NP_003592.3	SMARCA5	8|4	12	6	2	11|73|49|11|58|52|26|18|0|0|13|62|0|14|46|81|99|85|48|68|97|63|38|49|83|70|61|55|0|0|0|0|0|0	0	0	0	0	0	-387.71	0.07	0.83	NP_001243509.1|
ATRX (C-ter BirA*)	NP_004387.1	DDX5	7|0	7	3.5	2	7|20|18|0|20|16|5|3|0|0|1|14|3|2|26|39|54|38|23|36|51|32|21|39|30|33|23|19|0|3|0|0|0|0	0	0	0	0	0	-204.87	0.08	0.83	NP_001243509.1|
ATRX (C-ter BirA*)	NP_004413.1	DVL2	11|8	19	9.5	2	57|82|45|55|53|43|47|34|7|10|37|47|29|30|8|17|18|18|5|20|31|9|5|5|15|17|3|6|0|0|0|0|0|0	0	0	0	0	0	-242.7	0.15	0.83
ATRX (C-ter BirA*)	NP_004414.3	DVL3	5|0	5	2.5	2	34|52|27|37|47|24|26|18|5|0|12|28|5|12|0|9|6|0|0|12|12|5|0|0|5|0|0|3|0|0|0|0|0|0	0	0	0	0	0	-190.18	0.06	0.83
ATRX (C-ter BirA*)	NP_004680.2	MTA1	16|16	32	16	2	10|25|11|11|12|14|12|12|0|0|3|24|3|4|49|81|72|65|44|82|75|56|38|41|74|60|75|49|0|0|0|0|0|0	0	0	0	0	0	-289.28	0.2	0.83
ATRX (C-ter BirA*)	NP_005310.1	H1-2	9|6	15	7.5	2	1|3|10|0|5|15|8|0|15|14|14|9|0|12|7|6|16|13|8|6|14|15|14|16|13|15|12|9|13|2|3|5|28|9	0	0	0	0	0	-64.16	0.4	0.83
ATRX (C-ter BirA*)	NP_005336.3	HSPA1A	51|41	92	46	2	100|93|88|97|95|84|98|84|38|40|47|91|70|46|29|58|60|24|40|57|49|35|46|50|70|75|62|41|20|35|8|18|34|14	0	0	0	0	0	-305.74	0.47	0.83
ATRX (C-ter BirA*)	NP_006588.1	HSPA8	37|29	66	33	2	83|120|102|80|99|88|97|95|52|54|39|64|44|27|44|55|87|52|60|56|104|51|56|56|87|84|60|44|16|23|7|26|28|13	0	0	0	0	0	-371.81	0.31	0.83
ATRX (C-ter BirA*)	NP_005582.1	MRE11	32|32	64	32	2	108|118|76|82|121|76|74|67|24|22|64|97|57|72|36|61|69|55|33|53|64|38|30|39|65|46|66|56|0|0|0|0|0|0	0	0	0	0	0	-383.9	0.29	0.83
ATRX (C-ter BirA*)	NP_005917.2	MFAP1	7|5	12	6	2	1|14|3|2|16|5|3|0|0|0|0|10|0|3|11|16|18|17|11|17|29|8|20|21|10|14|19|21|0|0|0|0|0|0	0	0	0	0	0	-83.9	0.26	0.83
ATRX (C-ter BirA*)	NP_006112.3	KRT1	107|72	179	89.5	2	92|107|187|109|21|47|93|84|171|136|65|35|167|105|90|94|181|89|63|77|114|392|95|105|91|80|156|85|127|101|164|175|127|122	0	0	0	0	0	#NAME?	0.38	0.83
ATRX (C-ter BirA*)	NP_006176.2	NUMA1	94|72	166	83	2	98|203|110|88|255|145|95|63|0|0|168|237|67|135|203|261|377|274|187|249|370|220|31|29|192|160|261|213|0|0|0|0|0|0	0	0	0	0	0	#NAME?	0.26	0.83
ATRX (C-ter BirA*)	NP_006258.3	RANBP2	66|56	122	61	2	280|411|322|263|379|324|209|189|21|32|188|289|134|143|30|100|81|76|43|104|86|50|8|7|43|59|44|43|0|0|0|0|0|0	0	0	0	0	0	#NAME?	0.17	0.83
ATRX (C-ter BirA*)	NP_038477.2	BAZ2A	34|35	69	34.5	2	42|103|93|32|164|91|21|16|8|7|15|91|6|15|109|189|227|191|137|169|224|129|80|94|150|146|164|145|0|0|0|0|0|0	0	0	0	0	0	#NAME?	0.17	0.83
ATRX (C-ter BirA*)	NP_054767.3	MRTFB	19|16	35	17.5	2	152|207|158|163|220|154|136|132|116|119|119|189|105|141|25|63|114|69|40|66|125|59|34|37|64|59|40|42|0|0|0|0|0|0	0	0	0	0	0	#NAME?	0.09	0.83
ATRX (C-ter BirA*)	NP_055642.3	ZC3H11A	2|3	5	2.5	2	8|41|9|14|31|11|12|9|0|2|9|28|3|8|18|42|38|27|23|46|52|15|27|36|43|32|23|23|0|0|0|0|0|0	0	0	0	0	0	-195.16	0.05	0.83
ATRX (C-ter BirA*)	NP_055643.1	TOX4	27|27	54	27	2	45|61|62|45|45|70|32|32|15|13|20|49|18|22|40|66|70|68|43|68|75|86|37|42|68|68|62|51|0|0|0|0|0|0	0	0	0	0	0	-247.2	0.36	0.83
ATRX (C-ter BirA*)	NP_060136.1	ZNF280C	13|12	25	12.5	2	9|17|16|8|15|18|11|10|3|2|3|16|1|1|21|30|25|24|24|34|37|27|17|19|34|24|28|21|0|0|0|0|0|0	0	0	0	0	0	-111.9	0.37	0.83
ATRX (C-ter BirA*)	NP_001164100.1	CHD8	38|36	74	37	2	46|61|49|38|49|43|22|21|0|0|13|30|4|16|37|121|124|97|44|121|105|83|11|9|85|71|48|67|0|0|0|0|0|0	0	0	0	0	0	-401.71	0.31	0.83
ATRX (C-ter BirA*)	NP_116021.2	PAPOLA	17|22	39	19.5	2	51|56|42|48|56|37|33|24|4|7|17|27|17|16|19|60|66|47|27|60|59|29|30|35|47|45|27|33|0|0|0|0|0|0	0	0	0	0	0	-214.1	0.32	0.83
ATRX (C-ter BirA*)	NP_490597.1	BRD4	22|19	41	20.5	2	43|53|29|45|76|29|33|27|0|3|30|33|13|32|31|69|70|49|35|69|66|39|25|34|56|57|51|53|0|0|0|0|0|0	0	0	0	0	0	-249.89	0.29	0.83
ATRX (C-ter BirA*)	NP_942131.1	ACACA	1134|1078	2212	1106	2	949|672|758|855|710|687|573|516|1384|1411|572|689|505|571|635|689|939|977|601|736|939|773|1236|1019|556|550|636|637|1662|29|966|1435|1228|1071	0	0	0	0	0	#NAME?	0.75	0.83
ATRX (C-ter BirA*)	NP_001084.3	ACACB	359|323	682	341	2	216|103|84|220|115|87|137|144|456|440|10|28|79|16|110|184|160|134|123|180|176|107|413|336|124|122|135|131|234|182|197|349|487|302	0	0	0	0	0	#NAME?	0.76	0.83
ATRX (C-ter BirA*)	NP_001158286.1	ACIN1	2|0	2	1	2	43|94|81|40|144|70|33|27|9|14|42|83|23|43|47|90|120|102|53|91|142|95|52|66|95|77|95|75|0|0|0|0|0|0	0	0	0	0	0	-569.57	0.01	0.83
ATRX (C-ter BirA*)	NP_060481.3	ARGLU1	3|0	3	1.5	2	0|0|0|0|0|0|0|0|5|0|9|5|14|16|0|0|0|3|0|0|7|0|1|0|0|0|5|11|33|0|2|5|41|15	0	0	0	0	0	-116.64	0.06	0.83
ATRX (C-ter BirA*)	NP_689775.2	CDCA2	3|2	5	2.5	2	3|9|8|4|6|5|0|0|0|0|1|5|0|0|8|19|19|9|10|14|15|7|3|4|9|7|12|8|0|0|0|0|0|0	0	0	0	0	0	-67.17	0.15	0.83
ATRX (C-ter BirA*)	NP_065090.1	PCNP	2|6	8	4	2	9|59|10|10|13|10|9|7|3|4|8|16|9|13|4|13|18|24|10|12|16|9|18|28|14|15|19|17|0|0|0|0|0|0	0	0	0	0	0	-135.35	0.12	0.83
ATRX (C-ter BirA*)	NP_055987.2	PRRC2C	2|0	2	1	2	116|195|80|94|146|92|46|42|0|3|29|60|21|30|0|7|3|3|2|5|3|2|0|0|0|0|0|2|0|0|0|0|0|0	0	0	0	0	0	-617.16	0.01	0.83	NP_001243509.1|
ATRX (C-ter BirA*)	NP_004847.2	KIF23	3|1	4	2	2	0|4|4|2|6|3|0|0|0|0|0|3|0|0|4|12|9|4|5|9|12|6|0|0|12|8|4|6|0|0|0|0|0|0	0	0	0	0	0	-46.55	0.18	0.83
ATRX (C-ter BirA*)	NP_065974.1	ZDBF2	3|4	7	3.5	2	5|13|7|3|17|6|5|3|0|0|2|10|0|0|4|19|31|15|6|21|28|5|0|0|10|13|15|10|0|0|0|0|0|0	0	0	0	0	0	-98.65	0.14	0.83
ATRX (C-ter BirA*)	NP_001165774.1	MASTL	2|2	4	2	2	6|9|11|7|11|9|4|0|0|0|0|0|0|0|1|16|5|5|4|8|9|3|0|0|7|3|4|8|0|0|0|0|0|0	0	0	0	0	0	-45.56	0.17	0.83
ATRX (C-ter BirA*)	NP_001008697.1	TFIP11	3|6	9	4.5	2	16|39|24|14|27|20|3|0|0|0|4|32|2|6|24|51|55|44|22|39|63|31|21|29|36|31|34|27|0|0|0|0|0|0	0	0	0	0	0	-224.27	0.08	0.83	NP_004809.2|
ATRX (C-ter BirA*)	NP_001013009.2	KNOP1	2|3	5	2.5	2	2|9|7|2|11|12|3|0|2|2|2|13|0|1|15|41|51|33|23|31|64|28|24|35|36|31|34|23|0|0|0|0|0|0	0	0	0	0	0	-204.68	0.05	0.83
ATRX (C-ter BirA*)	NP_001016.1	RPS23	1|0	1	0.5	2	2|0|0|2|0|0|4|5|2|3|4|0|2|0|1|1|0|0|1|1|0|0|2|0|5|3|0|0|4|3|0|1|1|0	0	0	0	0	0	-20.48	0.11	0.83	NP_001243509.1|
ATRX (C-ter BirA*)	NP_001171669.1	CTTN	1|1	2	1	2	80|85|67|80|100|72|60|61|44|46|48|59|23|62|0|12|14|8|2|11|3|2|11|13|4|3|2|6|0|0|0|0|3|0	0	0	0	0	0	-381.08	0.01	0.83
ATRX (C-ter BirA*)	NP_001182465.1	CHMP5	1|0	1	0.5	2	1|4|4|0|5|2|2|0|0|0|0|4|0|0|0|0|0|0|0|0|0|0|0|0|0|0|0|3|0|0|0|0|0|0	0	0	0	0	0	-19.36	0.12	0.83
ATRX (C-ter BirA*)	NP_003595.1	IRS4	2|0	2	1	2	31|46|53|20|68|48|32|33|4|7|27|56|8|22|0|2|0|3|4|3|2|0|0|0|15|11|13|11|3|2|0|0|1|2	0	0	0	0	0	-252.04	0.02	0.83
ATRX (C-ter BirA*)	NP_004765.2	MED1	3|6	9	4.5	2	10|28|16|10|23|16|0|0|0|0|1|21|0|6|6|31|35|17|15|30|34|16|4|4|16|14|19|14|0|0|0|0|0|0	0	0	0	0	0	-132.6	0.14	0.83
ATRX (C-ter BirA*)	NP_005115.2	NUP153	2|1	3	1.5	2	34|56|64|30|63|65|28|28|4|8|17|39|7|24|33|68|80|71|34|65|74|76|28|41|66|72|49|42|0|0|0|0|0|0	0	0	0	0	0	-332.81	0.02	0.83
ATRX (C-ter BirA*)	NP_006702.1	RNPS1	2|1	3	1.5	2	0|8|5|0|8|7|0|2|0|0|0|7|2|0|8|9|13|10|11|10|15|9|3|5|14|8|5|3|0|0|0|0|0|0	0	0	0	0	0	-55.3	0.11	0.83	NP_004809.2|
ATRX (C-ter BirA*)	NP_008938.2	CPSF6	1|3	4	2	2	5|14|8|7|26|6|4|3|1|0|3|15|1|3|8|10|30|18|7|11|32|10|11|16|14|15|10|10|0|0|0|0|0|0	0	0	0	0	0	-113.81	0.08	0.83
ATRX (C-ter BirA*)	NP_036243.1	AHSA1	2|0	2	1	2	8|7|9|4|7|5|4|4|0|0|0|6|2|4|0|2|3|0|0|1|4|2|0|0|5|1|1|2|11|7|0|0|1|1	0	0	0	0	0	-39.26	0.11	0.83
ATRX (C-ter BirA*)	NP_038476.2	BAZ1A	1|0	1	0.5	2	8|26|26|8|36|34|2|3|0|0|5|36|1|9|22|30|59|51|25|25|50|30|7|4|28|29|28|23|0|0|0|0|0|0	0	0	0	0	0	-219.3	0.01	0.83
ATRX (C-ter BirA*)	NP_056943.1	GTF2A1	2|0	2	1	2	5|7|3|3|4|5|4|3|2|2|1|7|1|2|1|9|3|3|3|6|8|0|3|4|6|3|4|4|0|0|0|0|0|0	0	0	0	0	0	-34.82	0.13	0.83
ATRX (C-ter BirA*)	NP_073568.2	NUCKS1	1|0	1	0.5	2	1|20|3|2|23|1|2|2|10|0|4|8|4|4|4|3|19|4|3|4|21|2|18|22|4|3|15|21|0|0|0|0|0|0	0	0	0	0	0	-97.3	0.02	0.83
ATRX (C-ter BirA*)	NP_001092006.1	USP5	1|0	1	0.5	2	2|0|0|0|0|0|0|0|0|0|0|0|0|0|0|0|0|0|0|0|0|0|0|0|0|0|0|0|0|0|0|0|1|0	0	0	0	0	0	-4.67	0.67	0.83
ATRX (C-ter BirA*)	NP_005685.1	COX17	1|0	1	0.5	2	0|0|0|0|0|0|3|3|0|0|0|0|0|0|0|0|0|0|2|0|0|0|0|0|0|0|0|1|0|0|0|2|2|4	0	0	0	0	0	-13.88	0.17	0.83
ATRX (C-ter BirA*)	NP_061027.2	LRP1B	1|0	1	0.5	2	0|0|0|0|0|0|0|0|0|0|0|0|0|0|0|0|0|0|0|0|0|0|0|0|0|0|0|1|0|0|0|0|0|0	0	0	0	0	0	-2.88	2	0.83
ATRX (C-ter BirA*)	NP_006493.1	POLH	1|0	1	0.5	2	1|4|5|1|0|5|1|4|0|0|0|7|0|0|0|5|10|9|3|4|7|0|4|6|14|12|8|2|0|0|0|0|0|0	0	0	0	0	0	-50.37	0.04	0.83
ATRX (C-ter BirA*)	NP_036220.1	PGLS	1|0	1	0.5	2	0|0|0|0|0|0|0|0|0|0|0|0|0|0|0|0|0|0|0|0|0|0|0|0|0|0|0|0|0|0|0|1|0|0	0	0	0	0	0	-2.88	2	0.83
ATRX (C-ter BirA*)	NP_056110.2	SMCHD1	1|0	1	0.5	2	0|6|2|0|4|2|0|0|0|0|0|2|0|0|3|17|7|4|2|7|7|5|0|0|10|9|8|9|0|0|0|0|0|0	0	0	0	0	0	-50.34	0.04	0.83
ATRX (C-ter BirA*)	NP_000974.1	RPL22	1|0	1	0.5	2	0|0|0|0|0|0|1|2|0|1|3|0|0|0|0|0|0|0|0|0|0|0|1|0|0|0|0|0|2|3|0|0|0|0	0	0	0	0	0	-11.79	0.2	0.83	NP_001243509.1|
ATRX (C-ter BirA*)	NP_003008.1	SRSF3	1|0	1	0.5	2	0|0|0|0|0|0|0|0|0|0|0|0|0|0|0|0|0|0|0|0|0|0|0|0|0|0|0|0|0|4|0|3|0|3	0	0	0	0	0	-11.8	0.2	0.83
ATRX (C-ter BirA*)	NP_005633.2	TAF7	1|0	1	0.5	2	9|21|13|9|21|10|3|5|0|0|5|7|5|8|3|14|9|6|2|12|10|7|0|8|4|4|5|8|0|0|0|0|0|0	0	0	0	0	0	-77.22	0.03	0.83
ATRX (C-ter BirA*)	NP_001177369.1	NCOR1	1|3	4	2	2	4|14|6|6|6|5|0|0|0|0|0|4|0|0|3|42|26|22|9|35|35|24|0|0|18|13|17|15|0|0|0|0|0|0	0	0	0	0	0	-149.49	0.06	0.83
ATRX (C-ter BirA*)	NP_066964.1	XRCC5	1|0	1	0.5	2	9|12|5|2|10|4|6|8|0|0|7|9|0|5|0|6|6|3|2|5|3|0|0|0|5|5|4|4|0|5|0|0|0|0	0	0	0	0	0	-44.79	0.05	0.83
ATRX (C-ter BirA*)	NP_036265.3	COPG2	2|0	2	1	2	143|175|150|112|217|153|81|71|65|63|82|168|64|70|4|34|35|21|12|34|27|15|5|10|18|15|14|19|0|0|0|0|0|0	0	0	0	0	0	#NAME?	0.01	0.83
ATRX (C-ter BirA*)	NP_006436.3	PRPF8	3|0	3	1.5	2	54|98|70|38|93|67|18|14|0|0|11|54|17|20|7|14|22|9|10|14|16|7|0|0|10|13|13|9|0|0|0|0|0|0	0	0	0	0	0	-367.3	0.02	0.83	NP_004809.2|
ATRX (C-ter BirA*)	NP_005641.1	TCF20	1|1	2	1	2	2|5|2|0|5|6|0|2|0|0|0|2|0|0|0|26|10|8|7|26|15|8|0|0|12|9|5|5|0|0|0|0|0|0	0	0	0	0	0	-83.58	0.05	0.83
ATRX (C-ter BirA*)	NP_036336.2	GTF3C4	1|3	4	2	2	1|4|5|1|4|4|4|2|0|0|1|2|1|0|2|11|14|12|3|7|5|3|0|2|7|7|2|4|0|0|0|0|0|0	0	0	0	0	0	-45.45	0.18	0.83
ATRX (C-ter BirA*)	NP_003189.2	ELOA	2|2	4	2	2	4|14|8|0|11|6|0|0|0|1|0|6|1|4|4|28|17|21|9|15|24|10|7|7|20|16|18|18|0|0|0|0|0|0	0	0	0	0	0	-95.6	0.09	0.83
ATRX (C-ter BirA*)	NP_444271.2	RBM33	1|0	1	0.5	2	1|2|4|2|3|2|0|0|0|0|0|0|0|0|0|9|11|8|4|11|13|6|0|2|6|6|5|2|0|0|0|0|0|0	0	0	0	0	0	-49.25	0.05	0.83
ATRX (C-ter BirA*)	NP_055850.1	ZHX3	2|0	2	1	2	2|3|6|2|3|4|1|1|0|0|0|4|0|0|0|11|3|11|0|12|6|5|1|3|10|7|4|4|0|0|0|0|0|0	0	0	0	0	0	-49.25	0.09	0.83
ATRX (C-ter BirA*)	NP_000810.1	GART	1|0	1	0.5	2	22|8|14|24|17|14|24|18|0|0|10|14|7|8|0|4|0|0|1|0|1|0|0|0|0|2|0|1|6|7|0|5|12|4	0	0	0	0	0	-98.4	0.02	0.83
ATRX (C-ter BirA*)	NP_058633.2	POLA1	1|0	1	0.5	2	0|15|6|0|7|2|0|0|0|0|0|8|0|0|0|19|10|4|5|16|14|2|0|0|9|6|6|10|0|0|0|0|0|0	0	0	0	0	0	-71.56	0.03	0.83
ATRX (C-ter BirA*)	NP_002105.2	HIVEP1	1|0	1	0.5	2	0|9|2|6|6|2|4|0|0|0|0|2|0|2|1|24|13|3|2|18|11|0|0|0|5|2|10|11|0|0|0|0|0|0	0	0	0	0	0	-73.57	0.03	0.83
ATRX (C-ter BirA*)	NP_005137.1	SART1	1|1	2	1	2	1|19|8|3|22|6|3|2|0|0|3|8|0|4|4|30|42|16|12|25|30|10|17|21|19|16|20|23|0|0|0|0|0|0	0	0	0	0	0	-137.1	0.03	0.83	NP_004809.2|
ATRX (C-ter BirA*)	NP_061983.2	ZKSCAN4	1|0	1	0.5	2	0|0|0|0|0|0|0|0|0|0|0|0|0|0|0|5|4|7|0|3|3|0|0|0|3|4|0|0|0|0|0|0|0|0	0	0	0	0	0	-22.63	0.1	0.83
ATRX (C-ter BirA*)	NP_071900.2	NSD1	3|4	7	3.5	2	0|2|4|1|9|3|0|2|0|0|0|4|0|0|25|51|58|51|23|59|57|28|0|0|41|36|24|20|0|0|0|0|0|0	0	0	0	0	0	-237.55	0.06	0.83
ATRX (C-ter BirA*)	NP_056018.2	RPRD2	1|2	3	1.5	2	15|32|19|22|25|23|15|8|0|0|4|21|1|0|16|39|38|29|23|31|38|28|4|4|40|35|40|30|0|0|0|0|0|0	0	0	0	0	0	-170.67	0.04	0.83
ATRX (C-ter BirA*)	NP_057704.2	ZNF644	1|0	1	0.5	2	0|0|0|0|0|0|0|0|0|0|0|0|0|0|2|9|3|5|6|4|9|1|0|0|4|8|4|4|0|0|0|0|0|0	0	0	0	0	0	-35.9	0.06	0.83
ATRX (C-ter BirA*)	NP_036377.1	SNW1	2|0	2	1	2	4|18|8|3|6|8|0|0|0|0|0|9|0|0|11|35|29|29|16|22|35|17|12|19|29|27|17|12|0|0|0|0|0|0	0	0	0	0	0	-143.22	0.03	0.83	NP_004809.2|
ATRX (C-ter BirA*)	NP_001243509.1	RPL10	1|0	1	0.5	2	0|0|0|0|0|0|0|0|0|0|0|0|0|0|0|0|0|0|0|0|0|0|0|0|0|0|0|0|0|0|0|0|0|0	0	0	0	0	0	-2.34	5	0.83
ATRX (C-ter BirA*)	NP_001460.1	XRCC6	0|2	2	1	2	11|39|26|11|30|20|6|4|0|0|1|18|2|3|12|54|52|36|26|54|45|28|18|24|26|26|32|29|0|0|0|0|0|0	0	0	0	0	0	-229.61	0.02	0.83
ATRX (C-ter BirA*)	NP_003461.2	USP7	0|4	4	2	2	6|10|14|6|9|12|0|0|0|0|2|9|0|0|9|21|16|14|13|22|16|11|5|6|10|10|10|2|0|0|0|0|0|0	0	0	0	0	0	-83.87	0.11	0.83
ATRX (C-ter BirA*)	NP_004777.1	TXNL1	0|3	3	1.5	2	48|4|0|44|2|3|37|23|0|0|23|4|22|27|0|15|10|5|3|10|9|4|3|4|10|5|0|8|0|0|0|0|2|0	0	0	0	0	0	-174.34	0.04	0.83
ATRX (C-ter BirA*)	NP_006378.3	CHERP	0|2	2	1	2	3|9|9|4|14|5|2|0|0|0|0|10|0|0|9|22|21|11|9|23|25|13|4|3|22|17|10|12|0|0|0|0|0|0	0	0	0	0	0	-102.88	0.04	0.83
ATRX (C-ter BirA*)	NP_006591.1	NUDC	0|3	3	1.5	2	35|52|17|35|39|21|30|16|7|12|29|22|16|30|0|3|6|6|0|4|5|0|0|0|3|4|2|2|0|0|0|0|0|0	0	0	0	0	0	-180.1	0.04	0.83
ATRX (C-ter BirA*)	NP_008841.2	RBBP6	0|2	2	1	2	6|45|11|5|25|11|1|5|0|0|3|19|8|4|14|36|49|39|20|34|87|26|8|10|32|28|29|32|0|0|0|0|0|3	0	0	0	0	0	-245.48	0.02	0.83
ATRX (C-ter BirA*)	NP_001189472.1	CUX1	0|7	7	3.5	2	0|10|2|0|5|4|7|4|0|0|2|3|0|1|10|23|21|14|9|17|27|8|0|0|26|21|16|23|0|0|0|0|0|0	0	0	0	0	0	-110.73	0.14	0.83
ATRX (C-ter BirA*)	NP_055968.1	PHF3	0|3	3	1.5	2	3|23|13|5|24|8|5|0|0|0|1|11|0|2|4|41|46|26|14|37|44|11|0|3|27|28|17|22|0|0|0|0|0|0	0	0	0	0	0	-188.08	0.04	0.83
ATRX (C-ter BirA*)	NP_001184033.1	KMT2A	0|2	2	1	2	2|7|4|7|9|8|3|0|0|0|0|4|0|2|6|16|13|8|7|18|18|12|0|0|13|9|16|15|0|0|0|0|0|0	0	0	0	0	0	-76.03	0.06	0.83
ATRX (C-ter BirA*)	NP_054861.2	NUDT5	0|2	2	1	2	10|13|11|8|12|12|4|4|0|2|5|4|3|5|1|1|2|7|0|3|6|3|0|2|3|3|0|0|0|0|0|0|0|0	0	0	0	0	0	-53.7	0.08	0.83
ATRX (C-ter BirA*)	NP_006315.1	CFDP1	0|2	2	1	2	0|1|3|0|0|1|1|0|0|0|0|2|0|0|0|13|5|3|6|8|6|3|0|3|5|6|7|5|0|0|0|0|0|0	0	0	0	0	0	-38.19	0.12	0.83
ATRX (C-ter BirA*)	NP_001009931.1	HRNR	0|1	1	0.5	2	0|0|0|0|0|0|0|0|7|3|0|0|11|2|0|0|4|0|0|0|0|9|1|2|0|1|6|1|4|3|3|13|7|11	0	0	0	0	0	-49.25	0.05	0.83
ATRX (C-ter BirA*)	NP_003633.1	HAT1	0|1	1	0.5	2	3|7|5|4|6|8|3|2|0|0|0|3|0|0|5|12|8|9|4|12|12|9|3|6|12|7|7|2|0|0|0|0|0|0	0	0	0	0	0	-53.7	0.04	0.83
ATRX (C-ter BirA*)	NP_055953.3	RTF1	0|1	1	0.5	2	0|3|0|0|3|0|0|1|0|0|0|3|0|1|0|11|14|7|5|8|12|5|2|4|13|6|4|4|0|0|0|0|0|0	0	0	0	0	0	-55.95	0.04	0.83
ATRX (C-ter BirA*)	NP_060628.2	SLC4A1AP	0|1	1	0.5	2	0|3|0|1|5|1|1|0|0|0|0|0|0|0|0|3|5|3|1|2|3|2|0|0|3|3|1|0|0|0|0|0|0|0	0	0	0	0	0	-18.24	0.12	0.83
ATRX (C-ter BirA*)	NP_004662.2	PIAS2	0|1	1	0.5	2	0|0|0|0|0|0|0|0|0|0|0|0|0|0|0|0|1|0|0|0|0|0|0|0|0|0|2|1|0|0|0|0|0|0	0	0	0	0	0	-5.37	0.5	0.83
ATRX (C-ter BirA*)	NP_006865.1	ELF2	0|1	1	0.5	2	0|1|0|0|0|0|0|0|0|0|0|3|0|0|1|3|9|2|0|6|4|1|0|0|6|4|0|0|0|0|0|0|0|0	0	0	0	0	0	-28.17	0.08	0.83
ATRX (C-ter BirA*)	NP_003137.1	SSRP1	0|2	2	1	2	0|0|3|0|5|2|2|3|0|0|0|2|0|0|5|9|11|10|6|14|12|7|0|3|12|14|10|6|0|0|0|0|0|0	0	0	0	0	0	-58.16	0.08	0.83
ATRX (C-ter BirA*)	NP_064520.2	WRNIP1	0|1	1	0.5	2	0|0|7|0|3|4|4|5|0|0|0|4|0|0|0|15|12|8|0|13|6|4|0|0|18|13|4|2|0|0|0|0|0|0	0	0	0	0	0	-65.99	0.03	0.83
ATRX (C-ter BirA*)	NP_009191.1	LYPLA2	0|3	3	1.5	2	13|18|13|12|31|12|7|7|2|2|9|15|13|12|1|7|8|6|1|9|0|7|0|3|6|4|4|0|0|0|0|0|0|0	0	0	0	0	0	-85.6	0.08	0.83
ATRX (C-ter BirA*)	NP_004629.3	PRRC2A	0|1	1	0.5	2	22|44|29|19|44|25|15|15|0|0|5|10|3|7|0|6|4|0|0|2|5|0|0|1|4|3|0|0|0|0|0|0|0|0	0	0	0	0	0	-158.52	0.01	0.83
ATRX (C-ter BirA*)	NP_919223.1	HNRNPA3	0|1	1	0.5	2	0|2|0|0|2|1|0|0|0|0|0|3|2|2|2|7|4|4|2|8|7|4|2|3|6|5|4|4|2|6|0|0|1|0	0	0	0	0	0	-31.47	0.07	0.83
ATRX (C-ter BirA*)	NP_001186752.1	NEDD8-MDP1	0|1	1	0.5	2	2|2|0|1|0|0|0|0|0|0|0|0|1|0|0|2|1|1|0|2|4|1|0|0|0|1|0|0|0|0|0|0|0|0	0	0	0	0	0	-11.79	0.2	0.83
ATRX (C-ter BirA*)	NP_077295.1	C1orf35	0|1	1	0.5	2	0|0|0|0|0|0|0|0|0|0|0|1|1|0|2|2|2|2|3|3|2|0|5|6|5|5|4|3|1|0|0|0|5|1	0	0	0	0	0	-23.76	0.1	0.83
ATRX (N-ter BirA*)	NP_001135441.1	DAXX	7|6	13	6.5	2	0|0|0|0|0|0|0|0|0|0|0|0|0|0|0|0|0|0|0|0|0|0|0|0|0|0|0|0|0|0|0|0|0|0	1	1	1	1	1	9.1	65	0	NP_009123.1|
ATRX (N-ter BirA*)	NP_002476.2	NBN	29|25	54	27	2	0|0|0|0|0|0|0|0|0|0|0|4|0|0|0|2|0|0|0|6|0|0|0|0|3|3|0|0|0|0|0|0|0|0	1	1	1	1	1	14.92	6.75	0
ATRX (N-ter BirA*)	NP_060755.1	IMP3	5|4	9	4.5	2	0|0|0|0|0|0|0|0|0|0|0|0|0|0|0|0|0|0|0|0|0|0|0|0|0|0|0|0|0|0|0|0|0|0	1	1	1	1	1	5.79	45	0
ATRX (N-ter BirA*)	NP_075054.3	CCDC71	24|34	58	29	2	0|0|0|0|0|0|0|0|0|0|0|0|0|0|0|0|0|0|0|0|0|0|0|0|0|0|0|0|0|0|0|0|0|0	1	1	1	1	1	36.27	290	0
ATRX (N-ter BirA*)	NP_478070.1	FAM207A	68|91	159	79.5	2	0|4|1|0|4|5|5|0|0|0|0|2|0|0|8|17|20|11|7|17|18|8|8|13|18|15|9|9|0|0|0|0|0|0	1	1	1	1	1	23.88	4.36	0
ATRX (N-ter BirA*)	NP_001129595.1	SLF2	6|2	8	4	2	0|0|0|0|0|0|0|0|0|0|0|0|0|0|0|0|0|0|0|0|0|0|0|0|0|0|0|0|0|0|0|0|0|0	0.95	1	0.95	1	0.95	2.2	40	0.01
ATRX (N-ter BirA*)	NP_075060.1	CENPH	2|2	4	2	2	0|0|0|0|0|0|0|0|0|0|0|0|0|0|0|0|0|0|0|0|0|0|0|0|0|0|0|0|0|0|0|0|0|0	0.9	0.9	0.9	0.9	0.9	2.2	20	0.01
ATRX (N-ter BirA*)	NP_055756.1	MORC2	11|7	18	9	2	0|0|0|0|0|0|0|0|0|0|0|0|0|0|0|3|2|0|1|0|2|0|0|0|0|1|3|0|0|0|0|0|0|0	0.62	0.98	0.62	0.98	0.62	-0.98	3.6	0.06
ATRX (N-ter BirA*)	P19001	Krt19	0|11	11	5.5	2	0|0|0|0|0|0|0|0|0|0|0|0|0|0|0|0|0|0|0|0|0|0|0|0|0|0|0|0|0|0|0|0|0|0	0.5	1	0.5	1	0.5	-2.34	55	0.12
ATRX (N-ter BirA*)	NP_003237.2	THBS1	8|0	8	4	2	0|0|0|0|0|0|0|0|0|0|0|0|0|0|0|0|0|0|0|0|0|0|0|0|0|0|0|0|0|0|0|0|0|0	0.5	1	0.5	1	0.5	-2.34	40	0.13
ATRX (N-ter BirA*)	NP_001251.1	CDK8	5|0	5	2.5	2	0|0|0|0|0|0|0|0|0|0|0|0|0|0|0|0|0|0|0|0|0|0|0|0|0|0|0|0|0|0|0|0|0|0	0.5	1	0.5	1	0.5	-2.34	25	0.14
ATRX (N-ter BirA*)	NP_001035924.1	FILIP1L	0|5	5	2.5	2	0|0|0|0|0|0|0|0|0|0|0|0|0|0|0|0|0|0|0|0|0|0|0|0|0|0|0|0|0|0|0|0|0|0	0.5	1	0.5	1	0.5	-2.34	25	0.14
ATRX (N-ter BirA*)	NP_004060.2	AP2S1	4|0	4	2	2	0|0|0|0|0|0|0|0|0|0|0|0|0|0|0|0|0|0|0|0|0|0|0|0|0|0|0|0|0|0|0|0|0|0	0.5	1	0.5	1	0.5	-2.34	20	0.15
ATRX (N-ter BirA*)	NP_001926.2	DPP4	0|4	4	2	2	0|0|0|0|0|0|0|0|0|0|0|0|0|0|0|0|0|0|0|0|0|0|0|0|0|0|0|0|0|0|0|0|0|0	0.5	1	0.5	1	0.5	-2.34	20	0.15
ATRX (N-ter BirA*)	NP_009123.1	SUPT16H	37|12	49	24.5	2	0|0|0|0|2|0|0|1|0|0|1|5|0|0|3|9|12|6|8|8|10|4|6|5|10|17|8|7|6|4|0|0|0|0	0.5	1	0.5	1	0.5	-27.66	2	0.16
ATRX (N-ter BirA*)	NP_060230.5	NCAPG2	0|2	2	1	2	0|0|0|0|0|0|0|0|0|0|0|0|0|0|0|0|0|0|0|0|0|0|0|0|0|0|0|0|0|0|0|0|0|0	0.45	0.9	0.45	0.9	0.45	-2.34	10	0.2
ATRX (N-ter BirA*)	NP_001077007.1	POTEE	3|0	3	1.5	2	0|0|0|0|0|0|0|0|0|0|0|0|0|0|0|0|0|1|0|0|0|0|0|0|0|0|0|0|0|0|0|0|0|0	0.44	0.88	0.44	0.88	0.44	-2.88	6	0.24
ATRX (N-ter BirA*)	NP_001092763.1	KIF4B	0|3	3	1.5	2	0|0|0|0|0|0|0|0|0|0|0|0|0|1|0|0|0|0|0|0|0|0|0|0|0|0|0|0|0|0|0|0|0|0	0.44	0.88	0.44	0.88	0.44	-2.88	6	0.24
ATRX (N-ter BirA*)	NP_056076.1	NCAPD3	2|1	3	1.5	2	0|0|0|0|0|0|0|0|0|0|0|0|0|0|0|0|0|0|0|0|0|0|0|0|0|0|1|0|0|0|0|0|0|0	0.3	0.59	0.3	0.59	0.3	-1.27	6	0.27	NP_060230.5|
ATRX (N-ter BirA*)	NP_003917.1	MBD3	10|13	23	11.5	2	0|0|0|0|0|0|0|0|0|0|0|1|0|0|1|3|2|1|4|3|1|1|0|0|4|1|5|5|0|0|0|0|0|0	0.28	0.54	0.28	0.54	0.28	-3.64	2.56	0.28
ATRX (N-ter BirA*)	NP_001008800.1	CCT3	2|0	2	1	2	0|0|0|0|0|0|2|0|0|0|0|0|0|0|0|0|0|0|0|0|0|0|0|0|0|0|0|0|0|0|0|0|0|0	0.17	0.34	0.17	0.34	0.17	-3.87	2	0.31
ATRX (N-ter BirA*)	NP_940888.2	RPL7L1	0|2	2	1	2	0|0|0|0|0|0|0|0|0|0|0|0|0|0|0|0|0|0|0|0|0|0|0|0|0|0|0|0|0|0|0|0|3|0	0.12	0.23	0.12	0.23	0.12	-4.92	1.33	0.34
ATRX (N-ter BirA*)	NP_060624.1	ASF1B	2|0	2	1	2	0|0|0|0|0|0|0|0|0|0|0|0|0|0|0|0|1|0|0|0|2|0|0|0|0|0|0|0|0|0|0|0|0|0	0.08	0.16	0.08	0.16	0.08	-4.67	1.33	0.35
ATRX (N-ter BirA*)	NP_001229823.1	ZKSCAN3	0|2	2	1	2	0|0|0|0|0|0|0|0|0|0|0|0|0|0|0|0|0|0|2|0|0|0|0|0|0|0|1|0|0|0|0|0|0|0	0.08	0.16	0.08	0.16	0.08	-4.67	1.33	0.35
ATRX (N-ter BirA*)	NP_004662.2	PIAS2	2|0	2	1	2	0|0|0|0|0|0|0|0|0|0|0|0|0|0|0|0|1|0|0|0|0|0|0|0|0|0|2|1|0|0|0|0|0|0	0.04	0.07	0.04	0.07	0.04	-5.37	1	0.39
ATRX (N-ter BirA*)	NP_036513.2	ORC3	3|2	5	2.5	2	0|0|0|0|2|0|0|0|0|0|0|1|0|0|0|2|1|0|0|1|0|0|0|0|1|1|0|0|0|0|0|0|0|0	0.03	0.05	0.03	0.05	0.03	-4.27	1.67	0.4
ATRX (N-ter BirA*)	NP_000537.3	TP53	3|0	3	1.5	2	0|0|0|0|1|2|0|0|0|0|0|0|1|0|0|0|0|0|2|0|0|0|0|0|0|0|0|0|0|0|0|0|0|0	0.03	0.05	0.03	0.05	0.03	-7.58	1	0.41	NP_001251.1|NP_060755.1|NP_001002.1|
ATRX (N-ter BirA*)	NP_001518.3	HDAC2	0|2	2	1	2	0|0|0|0|0|0|1|2|0|0|1|0|0|0|0|0|0|0|0|0|0|0|0|0|0|0|1|0|0|0|0|0|0|0	0.02	0.03	0.02	0.03	0.02	-6.5	0.8	0.43
ATRX (N-ter BirA*)	NP_001093879.1	SENP6	17|19	36	18	2	0|5|3|0|3|5|0|0|0|0|0|0|0|0|0|5|8|7|1|10|4|4|2|1|4|4|3|8|0|0|0|0|0|0	0.01	0.01	0.01	0.01	0.01	-6.9	2.18	0.46
ATRX (N-ter BirA*)	NP_001128727.1	RBBP4	0|3	3	1.5	2	0|0|0|1|0|0|0|0|0|0|1|0|0|0|0|0|5|0|0|1|0|0|0|0|0|0|0|0|0|0|0|0|0|0	0.01	0.01	0.01	0.01	0.01	-9.32	0.75	0.46
ATRX (N-ter BirA*)	NP_056444.3	PRPF31	0|3	3	1.5	2	0|0|0|0|0|0|0|0|0|0|0|0|0|0|0|4|3|0|0|0|0|0|0|0|0|0|0|1|0|0|0|0|0|0	0.01	0.01	0.01	0.01	0.01	-9.42	0.75	0.46
ATRX (N-ter BirA*)	XP_003846404.1	MUC19	0|6	6	3	2	3|0|0|0|0|0|0|0|0|0|0|0|0|0|0|0|3|0|0|0|0|0|7|0|0|0|0|0|0|0|0|0|0|0	0	0.01	0	0.01	0	-14.67	0.92	0.47
ATRX (N-ter BirA*)	NP_001013653.1	HNRNPCL1	2|0	2	1	2	0|0|0|1|0|0|1|0|0|0|0|0|1|1|0|0|0|0|0|0|0|0|0|0|0|0|0|0|0|0|0|0|4|0	0	0.01	0	0.01	0	-8.63	0.57	0.48
ATRX (N-ter BirA*)	NP_001011724.1	HNRNPA1L2	3|5	8	4	2	9|0|0|0|0|0|0|0|0|3|0|0|0|0|0|0|0|0|0|0|0|0|0|0|0|0|0|0|2|0|0|0|0|0	0	0	0	0	0	-9.36	1.14	0.52
ATRX (N-ter BirA*)	NP_004383.3	DACH1	3|0	3	1.5	2	0|0|0|0|0|0|0|0|0|0|0|0|0|0|0|3|0|0|0|3|0|0|0|0|1|3|0|0|0|0|0|0|0|0	0	0	0	0	0	-11.79	0.6	0.52
ATRX (N-ter BirA*)	NP_001121364.1	SALL1	0|3	3	1.5	2	0|0|0|0|0|1|0|0|0|0|0|0|0|0|0|2|0|0|3|1|0|0|0|0|0|0|1|4|0|0|0|0|0|0	0	0	0	0	0	-11.79	0.6	0.52
ATRX (N-ter BirA*)	NP_945327.2	NELFCD	3|1	4	2	2	0|3|3|0|0|3|0|0|0|0|0|0|0|0|0|2|1|0|0|0|1|0|0|0|0|0|0|2|0|0|0|0|0|0	0	0	0	0	0	-10.46	0.73	0.54
ATRX (N-ter BirA*)	NP_001185648.1	RBBP7	5|0	5	2.5	2	0|0|0|0|1|0|0|0|0|0|0|0|0|0|0|3|0|0|0|0|8|2|0|0|2|0|0|0|0|0|0|0|0|0	0	0	0	0	0	-16.99	0.67	0.54
ATRX (N-ter BirA*)	NP_006288.2	XRCC1	5|2	7	3.5	2	0|5|1|0|0|0|0|0|0|0|1|0|0|0|0|2|0|0|0|2|0|0|0|0|5|3|2|0|0|0|0|0|0|0	0	0	0	0	0	-12.44	0.93	0.55
ATRX (N-ter BirA*)	NP_000242.1	MSH2	2|0	2	1	2	2|0|0|0|1|0|0|0|0|0|0|2|0|2|0|0|1|0|1|0|0|0|0|0|0|0|5|1|0|0|0|0|0|0	0	0	0	0	0	-12.88	0.36	0.57
ATRX (N-ter BirA*)	NP_997215.1	ERICH1	0|2	2	1	2	0|0|1|0|0|1|0|0|0|0|0|0|0|0|0|2|0|0|0|3|0|1|0|0|3|3|2|2|0|0|0|0|0|0	0	0	0	0	0	-12.88	0.36	0.57
ATRX (N-ter BirA*)	NP_003578.2	DHX16	2|0	2	1	2	0|1|0|0|0|0|0|0|0|0|0|0|0|0|0|3|0|0|0|4|0|0|0|0|3|2|0|1|0|0|0|0|0|0	0	0	0	0	0	-13.88	0.33	0.58
ATRX (N-ter BirA*)	NP_932343.1	C1orf52	0|2	2	1	2	0|0|0|0|1|1|0|0|0|0|0|0|0|0|0|0|1|4|0|2|4|2|0|1|0|0|0|2|0|0|0|0|0|0	0	0	0	0	0	-13.88	0.33	0.58
ATRX (N-ter BirA*)	NP_073210.1	ESS2	3|0	3	1.5	2	0|0|1|0|0|0|0|0|0|0|0|0|0|0|0|3|3|0|0|2|4|0|0|0|3|0|4|2|0|0|0|0|0|0	0	0	0	0	0	-16.11	0.43	0.59
ATRX (N-ter BirA*)	NP_004730.2	MTA2	18|11	29	14.5	2	0|4|0|0|0|0|0|0|0|0|0|0|0|0|0|0|13|10|0|5|9|0|0|4|6|4|6|4|0|0|0|0|0|0	0	0	0	0	0	-19.43	1.53	0.59
ATRX (N-ter BirA*)	NP_002087.2	GTF2F1	8|3	11	5.5	2	0|1|0|0|0|0|0|0|0|0|0|0|0|0|0|5|7|2|1|2|0|1|3|6|2|2|2|5|0|0|0|0|0|0	0	0	0	0	0	-18.29	0.96	0.6
ATRX (N-ter BirA*)	NP_003085.1	SNRPE	2|0	2	1	2	3|4|3|0|3|3|0|2|0|0|0|3|2|2|0|0|0|0|1|0|3|0|0|0|1|0|1|3|0|0|0|0|0|0	0	0	0	0	0	-15	0.31	0.6
ATRX (N-ter BirA*)	NP_054722.2	DHX38	4|2	6	3	2	1|2|3|2|2|2|0|0|0|0|0|1|0|0|0|6|2|0|1|5|2|0|0|0|3|0|3|2|0|0|0|0|0|0	0	0	0	0	0	-14.35	0.71	0.61
ATRX (N-ter BirA*)	NP_060988.3	MCM10	5|0	5	2.5	2	0|0|0|0|0|0|0|0|0|0|0|0|0|0|0|5|4|0|0|3|2|0|0|0|5|5|0|0|0|0|0|0|0|0	0	0	0	0	0	-21.58	0.53	0.61
ATRX (N-ter BirA*)	NP_110395.1	ILKAP	2|0	2	1	2	0|0|0|0|2|0|0|0|0|0|0|2|0|0|0|3|0|0|0|0|5|0|0|0|4|2|0|0|0|0|0|0|0|0	0	0	0	0	0	-16.11	0.29	0.61
ATRX (N-ter BirA*)	NP_001116436.1	PPP4R3B	6|2	8	4	2	0|11|0|0|0|0|0|0|0|0|0|5|0|0|0|0|0|0|0|0|0|0|0|0|0|0|0|6|0|0|0|0|0|0	0	0	0	0	0	-18.84	0.73	0.62
ATRX (N-ter BirA*)	NP_001074012.1	CACTIN	14|3	17	8.5	2	0|1|2|0|0|0|0|0|0|0|0|3|0|0|2|10|10|3|4|5|7|3|0|0|8|6|6|5|0|0|0|0|0|0	0	0	0	0	0	-30.32	0.97	0.63
ATRX (N-ter BirA*)	NP_003963.1	BTAF1	2|1	3	1.5	2	4|2|0|3|0|0|0|0|0|0|0|2|0|0|0|5|0|2|3|3|2|0|0|0|1|0|1|1|0|0|0|0|0|0	0	0	0	0	0	-14.48	0.4	0.63
ATRX (N-ter BirA*)	NP_001104490.1	SUPT5H	2|0	2	1	2	3|1|3|0|1|0|0|0|0|0|3|2|0|0|1|5|0|1|2|4|0|0|0|0|3|2|2|0|0|0|0|0|0|0	0	0	0	0	0	-17.21	0.27	0.63
ATRX (N-ter BirA*)	NP_976033.1	RP9	0|3	3	1.5	2	0|0|0|0|0|0|0|0|0|0|0|0|0|0|0|0|1|0|1|0|8|0|3|3|1|0|1|3|0|0|0|0|0|0	0	0	0	0	0	-19.28	0.35	0.63
ATRX (N-ter BirA*)	NP_653324.1	ZMAT2	3|3	6	3	2	0|0|0|0|0|0|0|0|0|0|0|0|0|0|0|0|5|3|3|0|0|0|4|5|0|0|4|5|0|0|0|0|0|0	0	0	0	0	0	-14.46	0.63	0.64
ATRX (N-ter BirA*)	NP_001161328.1	SBNO1	4|1	5	2.5	2	1|4|0|1|3|0|0|0|0|0|0|0|0|0|0|7|3|4|0|0|3|2|0|0|1|0|2|5|0|0|0|0|0|0	0	0	0	0	0	-19.62	0.5	0.64
ATRX (N-ter BirA*)	NP_001367.2	DYNC1H1	8|21	29	14.5	2	6|13|9|3|12|7|7|3|0|0|4|15|0|3|0|0|0|0|0|0|0|0|0|0|7|3|0|0|5|2|0|0|0|0	0	0	0	0	0	-34.06	1.18	0.65
ATRX (N-ter BirA*)	NP_001427.2	FBL	2|0	2	1	2	0|0|0|0|0|3|0|1|0|0|3|2|0|0|3|2|3|0|1|3|4|0|0|2|2|2|0|0|8|2|0|0|1|0	0	0	0	0	0	-20.47	0.22	0.65	NP_001002.1|
ATRX (N-ter BirA*)	NP_001106849.1	FANCI	3|0	3	1.5	2	1|4|1|0|2|0|0|0|0|0|0|1|0|0|1|6|3|0|3|5|6|0|0|0|2|0|4|3|0|0|0|0|0|0	0	0	0	0	0	-23.76	0.29	0.66
ATRX (N-ter BirA*)	NP_077295.1	C1orf35	3|1	4	2	2	0|0|0|0|0|0|0|0|0|0|0|1|1|0|2|2|2|2|3|3|2|0|5|6|5|5|4|3|1|0|0|0|5|1	0	0	0	0	0	-20.69	0.38	0.66
ATRX (N-ter BirA*)	NP_001803.2	CENPC	8|5	13	6.5	2	0|0|0|0|0|0|0|0|0|0|0|0|0|0|2|12|4|6|5|5|0|3|0|3|3|7|4|1|0|0|0|0|0|0	0	0	0	0	0	-21.33	0.87	0.67
ATRX (N-ter BirA*)	NP_061983.2	ZKSCAN4	2|0	2	1	2	0|0|0|0|0|0|0|0|0|0|0|0|0|0|0|5|4|7|0|3|3|0|0|0|3|4|0|0|0|0|0|0|0|0	0	0	0	0	0	-22.63	0.2	0.67
ATRX (N-ter BirA*)	NP_001003681.1	HMGXB4	3|5	8	4	2	0|2|2|1|2|2|0|0|0|0|0|2|0|0|3|7|7|3|4|6|7|4|0|0|4|3|7|5|0|0|0|0|0|0	0	0	0	0	0	-23.19	0.57	0.68
ATRX (N-ter BirA*)	NP_001249.1	CDK3	3|0	3	1.5	2	4|7|6|2|5|4|0|0|0|0|0|1|0|0|0|0|0|0|0|3|5|0|0|0|5|0|0|0|0|0|0|0|0|0	0	0	0	0	0	-25.98	0.26	0.68
ATRX (N-ter BirA*)	NP_006315.1	CFDP1	8|7	15	7.5	2	0|1|3|0|0|1|1|0|0|0|0|2|0|0|0|13|5|3|6|8|6|3|0|3|5|6|7|5|0|0|0|0|0|0	0	0	0	0	0	-21.79	0.88	0.69
ATRX (N-ter BirA*)	NP_055095.2	DNAJC8	6|0	6	3	2	5|6|7|3|6|5|0|2|0|0|0|2|0|0|0|8|6|7|4|9|6|3|0|4|6|5|2|2|0|0|0|0|0|0	0	0	0	0	0	-34.82	0.39	0.69
ATRX (N-ter BirA*)	NP_109590.3	RAI1	2|0	2	1	2	0|1|3|0|1|3|0|0|0|0|0|3|0|0|3|3|8|4|2|3|6|5|0|0|0|4|2|0|0|0|0|0|0|0	0	0	0	0	0	-25.98	0.17	0.69
ATRX (N-ter BirA*)	NP_001026794.1	ZNF451	2|3	5	2.5	2	0|5|0|0|0|0|0|0|0|0|0|2|0|0|0|2|4|0|2|0|9|3|0|0|3|0|6|5|0|0|0|0|0|0	0	0	0	0	0	-22.38	0.4	0.69
ATRX (N-ter BirA*)	NP_001243111.1	ANKRD11	6|4	10	5	2	0|4|2|0|3|0|0|0|0|0|0|0|0|0|0|8|7|4|5|10|7|5|0|0|0|0|6|2|0|0|0|0|0|0	0	0	0	0	0	-25.11	0.62	0.7
ATRX (N-ter BirA*)	NP_056110.2	SMCHD1	13|4	17	8.5	2	0|6|2|0|4|2|0|0|0|0|0|2|0|0|3|17|7|4|2|7|7|5|0|0|10|9|8|9|0|0|0|0|0|0	0	0	0	0	0	-38.19	0.76	0.7
ATRX (N-ter BirA*)	NP_003709.3	CDK13	3|1	4	2	2	3|7|7|1|5|6|0|0|0|0|3|3|0|3|5|5|7|6|5|3|5|3|0|0|0|0|3|0|0|0|0|0|0|0	0	0	0	0	0	-27.08	0.3	0.7
ATRX (N-ter BirA*)	NP_001129951.1	ANP32E	3|0	3	1.5	2	0|1|1|0|0|1|0|0|0|0|0|0|0|0|3|8|5|5|2|5|5|6|0|0|7|4|3|5|0|0|0|0|0|0	0	0	0	0	0	-29.29	0.23	0.7
ATRX (N-ter BirA*)	NP_001091.1	ACTA1	0|3	3	1.5	2	0|0|0|0|0|0|0|0|0|0|0|0|0|0|0|0|0|0|0|0|0|0|0|0|0|0|0|0|0|0|4|0|25|0	0	0	0	0	0	-31.23	0.21	0.7
ATRX (N-ter BirA*)	NP_003137.1	SSRP1	16|9	25	12.5	2	0|0|3|0|5|2|2|3|0|0|0|2|0|0|5|9|11|10|6|14|12|7|0|3|12|14|10|6|0|0|0|0|0|0	0	0	0	0	0	-35.12	0.96	0.71
ATRX (N-ter BirA*)	NP_055082.1	C11orf58	4|0	4	2	2	0|1|2|0|0|4|2|0|0|0|0|1|0|0|0|6|3|4|2|7|2|5|2|5|6|12|2|5|0|0|0|0|0|0	0	0	0	0	0	-34.89	0.26	0.71
ATRX (N-ter BirA*)	NP_055238.1	AFF4	9|2	11	5.5	2	0|3|2|0|2|0|0|0|0|0|0|0|0|0|2|11|9|8|0|10|9|5|2|4|7|5|0|8|0|0|0|0|0|0	0	0	0	0	0	-37.03	0.56	0.71
ATRX (N-ter BirA*)	NP_056943.1	GTF2A1	4|1	5	2.5	2	5|7|3|3|4|5|4|3|2|2|1|7|1|2|1|9|3|3|3|6|8|0|3|4|6|3|4|4|0|0|0|0|0|0	0	0	0	0	0	-31.37	0.32	0.71
ATRX (N-ter BirA*)	NP_079048.3	ZMYM1	3|2	5	2.5	2	0|5|3|1|5|3|3|0|0|0|0|1|0|0|1|5|10|5|0|3|7|4|2|0|2|3|6|2|0|0|0|0|0|0	0	0	0	0	0	-25.46	0.36	0.71
ATRX (N-ter BirA*)	NP_001035248.1	MACROH2A1	4|0	4	2	2	0|3|4|1|7|5|3|0|0|0|0|0|0|0|5|8|7|5|5|7|6|4|0|2|8|9|3|6|0|0|0|0|0|0	0	0	0	0	0	-35.9	0.25	0.71
ATRX (N-ter BirA*)	NP_001137298.1	MAPRE2	2|0	2	1	2	0|6|6|2|2|5|0|0|0|0|0|9|1|0|0|0|0|0|0|0|0|0|0|0|0|0|0|0|0|0|0|0|0|0	0	0	0	0	0	-29.29	0.15	0.71
ATRX (N-ter BirA*)	NP_001186226.1	UIMC1	2|0	2	1	2	0|6|0|0|3|2|0|0|0|0|0|0|0|0|0|5|3|2|2|1|11|0|0|1|4|4|5|2|0|0|0|0|0|0	0	0	0	0	0	-30.4	0.15	0.71
ATRX (N-ter BirA*)	NP_000938.2	PRIM2	5|6	11	5.5	2	4|10|4|4|15|5|0|0|0|0|0|7|0|0|0|4|2|3|1|3|2|1|0|0|5|3|5|5|0|0|0|0|0|0	0	0	0	0	0	-27.82	0.59	0.72
ATRX (N-ter BirA*)	NP_150241.2	PML	3|1	4	2	2	0|0|0|0|0|3|0|0|0|0|0|1|0|0|5|10|3|5|2|10|4|4|1|4|5|6|5|6|0|0|0|0|0|0	0	0	0	0	0	-32.42	0.25	0.72
ATRX (N-ter BirA*)	NP_006704.3	SUB1	5|0	5	2.5	2	1|5|5|5|4|4|1|1|2|2|1|3|3|1|4|10|5|5|5|10|8|5|6|8|5|6|4|4|0|0|0|0|0|0	0	0	0	0	0	-40.35	0.28	0.72
ATRX (N-ter BirA*)	NP_060130.3	GATAD2A	10|2	12	6	2	0|0|0|0|0|0|0|0|0|0|0|1|0|0|2|9|6|9|0|5|14|0|0|0|11|6|2|2|0|0|0|0|0|0	0	0	0	0	0	-41.29	0.56	0.72
ATRX (N-ter BirA*)	NP_065747.1	KIAA1143	4|4	8	4	2	1|5|3|1|2|2|1|0|1|0|2|9|1|3|2|5|3|4|2|5|14|3|2|4|5|5|6|5|0|0|0|0|0|0	0	0	0	0	0	-26.91	0.47	0.72
ATRX (N-ter BirA*)	NP_065750.1	GATAD2B	24|15	39	19.5	2	2|4|1|0|7|1|1|0|0|0|1|5|0|0|1|18|16|12|3|18|16|5|3|6|16|8|8|5|0|0|0|0|0|0	0	0	0	0	0	-40.1	1.15	0.72	NP_003917.1|
ATRX (N-ter BirA*)	NP_004690.1	FAM50A	3|0	3	1.5	2	0|6|5|2|7|3|0|0|0|0|0|6|0|2|0|9|8|2|0|8|5|0|0|0|4|6|4|1|0|0|0|0|0|0	0	0	0	0	0	-35.9	0.19	0.72
ATRX (N-ter BirA*)	NP_039269.2	LIG3	5|2	7	3.5	2	0|1|2|0|0|1|0|0|0|0|0|1|0|0|0|6|2|2|0|3|2|1|0|0|10|9|9|4|0|0|0|0|0|0	0	0	0	0	0	-31.75	0.41	0.72
ATRX (N-ter BirA*)	NP_001002255.1	SUMO4	3|0	3	1.5	2	3|0|8|4|0|5|8|4|0|0|6|0|2|0|0|6|0|4|3|3|8|5|0|0|4|5|2|2|0|0|0|0|0|0	0	0	0	0	0	-33.71	0.2	0.72
ATRX (N-ter BirA*)	NP_001002251.1	ARL6IP4	3|0	3	1.5	2	0|0|0|0|0|0|0|0|0|0|0|0|5|0|0|0|0|0|0|0|0|0|0|0|0|0|1|0|10|0|0|0|17|4	0	0	0	0	0	-39.77	0.17	0.73
ATRX (N-ter BirA*)	NP_001092872.1	CCNK	3|0	3	1.5	2	4|8|5|2|9|5|2|2|0|0|1|3|0|2|2|9|7|4|2|6|7|4|0|2|5|5|2|3|0|0|0|0|0|0	0	0	0	0	0	-37.03	0.18	0.73
ATRX (N-ter BirA*)	NP_001316.1	CSTF2	5|0	5	2.5	2	0|0|0|0|14|0|4|3|0|0|0|0|0|0|0|0|12|0|1|0|7|3|0|0|7|5|4|1|0|0|0|0|0|0	0	0	0	0	0	-44.78	0.25	0.73
ATRX (N-ter BirA*)	NP_002895.3	NELFE	9|2	11	5.5	2	0|9|8|0|8|4|0|0|0|0|2|5|0|0|1|9|10|11|3|10|14|7|1|8|9|6|5|3|0|0|0|0|0|0	0	0	0	0	0	-43.41	0.49	0.73
ATRX (N-ter BirA*)	NP_002936.1	RPA1	18|6	24	12	2	5|8|13|6|9|14|4|4|0|0|3|10|0|3|4|16|12|12|8|18|11|9|10|12|11|10|10|10|0|0|0|0|0|0	0	0	0	0	0	-49.98	0.79	0.73	NP_001002.1|
ATRX (N-ter BirA*)	NP_009207.2	CBX3	3|6	9	4.5	2	0|0|0|0|0|3|0|1|0|0|0|8|1|0|0|8|8|6|7|5|11|6|2|1|9|8|11|5|0|0|0|0|0|0	0	0	0	0	0	-34.44	0.46	0.73
ATRX (N-ter BirA*)	NP_056513.2	GPKOW	4|3	7	3.5	2	1|6|5|0|4|3|0|0|0|0|0|0|0|0|0|9|6|2|0|7|11|3|0|1|8|4|0|0|0|0|0|0|0|0	0	0	0	0	0	-30.32	0.4	0.73
ATRX (N-ter BirA*)	NP_653205.3	ZC3H18	7|2	9	4.5	2	0|3|0|0|0|0|0|0|0|0|4|1|0|0|0|7|6|3|8|6|16|0|5|5|3|5|12|7|0|0|0|2|0|0	0	0	0	0	0	-41.18	0.42	0.73
ATRX (N-ter BirA*)	NP_001073341.1	CUL4B	3|0	3	1.5	2	7|1|6|4|0|7|0|0|0|0|2|11|2|0|0|3|0|3|0|4|0|0|0|0|0|0|8|4|0|0|0|0|0|0	0	0	0	0	0	-37.03	0.18	0.73	NP_001002.1|
ATRX (N-ter BirA*)	NP_003290.1	HSP90B1	3|0	3	1.5	2	3|0|0|4|0|0|10|10|0|0|1|2|0|0|0|0|0|0|0|0|0|0|0|0|0|3|2|0|3|5|0|5|8|0	0	0	0	0	0	-37.03	0.18	0.73
ATRX (N-ter BirA*)	NP_057059.2	TAF9B	5|0	5	2.5	2	0|0|0|0|0|0|0|0|0|0|0|0|0|0|3|12|0|6|0|11|5|0|0|0|8|0|4|0|0|0|0|0|0|0	0	0	0	0	0	-41.47	0.27	0.73
ATRX (N-ter BirA*)	NP_054796.1	FAM32A	2|0	2	1	2	0|4|5|0|2|4|0|0|0|0|0|0|0|0|0|0|13|0|1|3|6|8|0|4|3|0|2|4|0|0|0|0|0|0	0	0	0	0	0	-35.78	0.12	0.73
ATRX (N-ter BirA*)	NP_000525.1	PMS1	0|3	3	1.5	2	0|7|5|0|6|3|0|0|0|0|0|2|0|0|0|5|8|5|2|7|11|5|0|0|6|4|4|4|0|0|0|0|0|0	0	0	0	0	0	-37.03	0.18	0.73
ATRX (N-ter BirA*)	NP_001156752.1	HTATSF1	4|4	8	4	2	3|5|3|4|8|5|0|0|0|0|0|5|0|4|0|11|7|4|2|8|9|2|7|9|9|6|7|11|0|0|0|0|0|0	0	0	0	0	0	-33.12	0.4	0.74	NP_065963.1|
ATRX (N-ter BirA*)	NP_004847.2	KIF23	7|4	11	5.5	2	0|4|4|2|6|3|0|0|0|0|0|3|0|0|4|12|9|4|5|9|12|6|0|0|12|8|4|6|0|0|0|0|0|0	0	0	0	0	0	-38.23	0.49	0.74
ATRX (N-ter BirA*)	NP_005905.2	MCM4	6|0	6	3	2	5|9|10|4|14|8|3|3|0|0|3|6|0|0|2|12|7|9|2|10|7|5|0|2|3|6|7|4|0|0|0|0|0|0	0	0	0	0	0	-51.49	0.26	0.74
ATRX (N-ter BirA*)	NP_056199.2	NIPBL	12|4	16	8	2	0|4|4|2|5|4|0|0|0|0|0|8|0|0|2|17|11|8|8|14|9|5|0|0|2|4|11|10|0|0|0|0|0|0	0	0	0	0	0	-46.5	0.6	0.74
ATRX (N-ter BirA*)	NP_061155.2	ANLN	6|2	8	4	2	4|10|0|2|6|0|0|3|0|0|0|2|0|2|0|10|14|0|2|3|9|0|0|0|8|6|0|0|0|0|0|0|0|0	0	0	0	0	0	-41.29	0.37	0.74
ATRX (N-ter BirA*)	NP_065907.2	TSHZ3	2|2	4	2	2	1|0|5|0|0|0|0|0|0|0|0|0|0|0|0|11|1|3|0|11|0|6|0|0|8|7|5|1|0|0|0|0|0|0	0	0	0	0	0	-34.9	0.22	0.74
ATRX (N-ter BirA*)	NP_076916.2	CDK11A	2|0	2	1	2	0|2|2|0|0|0|0|0|0|0|0|2|0|0|0|15|0|0|5|6|8|2|0|6|5|4|3|0|0|0|0|0|0|0	0	0	0	0	0	-39.03	0.11	0.74
ATRX (N-ter BirA*)	NP_001229528.1	RBM39	2|1	3	1.5	2	0|0|0|0|0|0|0|0|0|0|0|0|3|0|0|6|3|0|0|2|6|0|2|0|1|5|10|4|9|1|0|0|10|2	0	0	0	0	0	-35.69	0.17	0.74
ATRX (N-ter BirA*)	NP_001028690.1	WIPI2	4|0	4	2	2	6|13|6|13|7|5|9|6|5|4|0|8|4|4|0|2|1|0|0|0|2|1|0|5|4|3|0|1|0|0|0|0|0|0	0	0	0	0	0	-48.15	0.19	0.75
ATRX (N-ter BirA*)	NP_006493.1	POLH	4|4	8	4	2	1|4|5|1|0|5|1|4|0|0|0|7|0|0|0|5|10|9|3|4|7|0|4|6|14|12|8|2|0|0|0|0|0|0	0	0	0	0	0	-38.23	0.36	0.75
ATRX (N-ter BirA*)	NP_036336.2	GTF3C4	5|0	5	2.5	2	1|4|5|1|4|4|4|2|0|0|1|2|1|0|2|11|14|12|3|7|5|3|0|2|7|7|2|4|0|0|0|0|0|0	0	0	0	0	0	-49.25	0.23	0.75
ATRX (N-ter BirA*)	NP_055953.3	RTF1	8|1	9	4.5	2	0|3|0|0|3|0|0|1|0|0|0|3|0|1|0|11|14|7|5|8|12|5|2|4|13|6|4|4|0|0|0|0|0|0	0	0	0	0	0	-52.02	0.36	0.75
ATRX (N-ter BirA*)	NP_057662.3	RSF1	3|0	3	1.5	2	2|3|4|0|5|4|2|0|0|0|1|12|0|1|0|8|0|8|2|3|8|6|0|0|4|5|11|12|0|0|0|0|0|0	0	0	0	0	0	-48.15	0.14	0.75
ATRX (N-ter BirA*)	NP_065883.1	ZNF687	5|3	8	4	2	0|6|2|0|1|0|0|0|0|0|0|4|0|0|2|10|12|7|4|10|9|5|0|0|5|5|10|12|0|0|0|0|0|0	0	0	0	0	0	-39.62	0.36	0.75
ATRX (N-ter BirA*)	NP_624311.1	PPIL4	13|1	14	7	2	2|14|11|2|9|9|3|2|0|0|0|5|2|1|2|11|9|8|4|10|17|5|2|5|11|7|18|9|0|0|0|0|0|0	0	0	0	0	0	-62.98	0.47	0.75
ATRX (N-ter BirA*)	NP_658983.3	RBM11	7|14	21	10.5	2	20|3|8|12|4|8|4|4|7|4|8|5|6|5|3|10|8|5|4|9|4|4|17|15|7|3|11|6|0|0|0|0|0|0	0	0	0	0	0	-50.79	0.66	0.75
ATRX (N-ter BirA*)	NP_115517.1	NSRP1	3|2	5	2.5	2	0|9|0|0|11|0|0|0|0|0|0|3|0|2|0|7|10|2|3|2|5|2|5|10|2|4|8|4|0|0|0|0|0|0	0	0	0	0	0	-38.07	0.25	0.75
ATRX (N-ter BirA*)	NP_001009931.1	HRNR	0|5	5	2.5	2	0|0|0|0|0|0|0|0|7|3|0|0|11|2|0|0|4|0|0|0|0|9|1|2|0|1|6|1|4|3|3|13|7|11	0	0	0	0	0	-49.25	0.23	0.75
ATRX (N-ter BirA*)	NP_066953.1	PPIA	0|2	2	1	2	0|0|0|0|0|0|3|0|0|0|0|0|3|0|0|0|0|0|3|0|0|0|0|0|3|0|0|6|4|8|1|6|16|10	0	0	0	0	0	-44.59	0.1	0.75
ATRX (N-ter BirA*)	NP_001005849.1	SUMO2	0|5	5	2.5	2	0|22|0|0|2|0|0|0|0|0|0|6|0|9|0|0|3|0|0|0|12|0|0|0|0|0|0|0|0|0|0|0|0|0	0	0	0	0	0	-54.26	0.2	0.75	NP_055756.1|NP_056076.1|NP_478070.1|NP_001002.1|NP_001092763.1|
ATRX (N-ter BirA*)	NP_001070151.1	UBTF	3|0	3	1.5	2	0|2|0|0|4|0|0|0|0|0|0|2|0|0|4|8|5|9|5|12|4|0|2|6|12|11|8|6|0|0|0|0|0|0	0	0	0	0	0	-49.25	0.14	0.76
ATRX (N-ter BirA*)	NP_001243755.1	PAF1	6|2	8	4	2	0|1|2|0|1|0|1|0|0|0|0|1|0|0|1|15|8|9|10|6|13|8|0|1|11|12|9|6|0|0|0|0|0|0	0	0	0	0	0	-49.86	0.31	0.76
ATRX (N-ter BirA*)	NP_004102.1	FEN1	8|0	8	4	2	2|12|5|1|8|7|3|2|2|2|0|6|0|0|4|14|9|12|3|12|17|7|5|11|17|13|10|11|0|0|0|0|0|0	0	0	0	0	0	-68.22	0.26	0.76
ATRX (N-ter BirA*)	NP_006702.1	RNPS1	7|0	7	3.5	2	0|8|5|0|8|7|0|2|0|0|0|7|2|0|8|9|13|10|11|10|15|9|3|5|14|8|5|3|0|0|0|0|0|0	0	0	0	0	0	-59.29	0.26	0.76
ATRX (N-ter BirA*)	NP_078805.3	CDC73	7|4	11	5.5	2	3|4|5|3|0|5|0|0|0|0|0|4|0|0|5|17|14|12|6|11|4|8|0|3|8|6|7|9|0|0|0|0|0|0	0	0	0	0	0	-47.54	0.41	0.76
ATRX (N-ter BirA*)	P02662	CSN1S1	3|0	3	1.5	2	8|0|0|6|0|0|0|0|0|0|0|0|2|0|0|11|3|0|0|7|9|0|0|0|2|0|0|1|18|0|3|0|2|0	0	0	0	0	0	-51.32	0.13	0.76
ATRX (N-ter BirA*)	NP_003277.1	TOP1	9|0	9	4.5	2	0|0|0|0|5|1|0|0|0|0|0|0|0|0|6|16|17|9|7|14|12|5|3|6|13|11|11|7|0|0|0|0|4|0	0	0	0	0	0	-67.09	0.3	0.76
ATRX (N-ter BirA*)	NP_005312.1	H1-4	0|6	6	3	2	0|0|0|0|0|0|0|0|0|0|0|0|14|0|0|0|0|0|0|0|0|0|0|0|0|0|9|8|0|0|0|0|23|9	0	0	0	0	0	-61.09	0.22	0.76
ATRX (N-ter BirA*)	NP_000048.1	BLM	5|5	10	5	2	0|0|0|0|3|0|0|0|0|0|0|0|0|0|0|11|16|10|5|10|15|6|0|0|8|15|5|6|0|0|0|0|0|0	0	0	0	0	0	-48.21	0.35	0.77
ATRX (N-ter BirA*)	NP_003320.2	TXN	5|5	10	5	2	3|2|0|6|0|0|0|0|6|6|3|5|5|4|3|6|0|0|5|5|0|1|8|8|0|0|2|9|8|7|7|16|20|12	0	0	0	0	0	-48.08	0.35	0.77	NP_000572.2|
ATRX (N-ter BirA*)	NP_005633.2	TAF7	10|6	16	8	2	9|21|13|9|21|10|3|5|0|0|5|7|5|8|3|14|9|6|2|12|10|7|0|8|4|4|5|8|0|0|0|0|0|0	0	0	0	0	0	-58.24	0.46	0.77
ATRX (N-ter BirA*)	NP_056277.2	NOL11	14|9	23	11.5	2	10|7|6|7|11|4|5|4|0|0|6|13|0|6|12|15|21|18|16|21|21|12|8|16|17|19|15|17|0|0|0|0|0|0	0	0	0	0	0	-64.6	0.56	0.77
ATRX (N-ter BirA*)	NP_068799.2	ZNF148	6|0	6	3	2	0|8|3|0|8|2|0|0|0|0|0|0|0|0|3|18|11|7|8|16|15|6|3|6|15|14|12|10|0|0|0|0|0|0	0	0	0	0	0	-71.56	0.19	0.77
ATRX (N-ter BirA*)	NP_689775.2	CDCA2	10|2	12	6	2	3|9|8|4|6|5|0|0|0|0|1|5|0|0|8|19|19|9|10|14|15|7|3|4|9|7|12|8|0|0|0|0|0|0	0	0	0	0	0	-67.17	0.36	0.77
ATRX (N-ter BirA*)	NP_000170.1	MSH6	6|4	10	5	2	5|6|2|3|6|4|1|3|0|0|0|3|0|0|3|15|18|6|5|17|19|3|0|0|12|10|5|6|0|0|0|0|0|0	0	0	0	0	0	-63.31	0.29	0.78
ATRX (N-ter BirA*)	NP_001120700.1	CBX1	15|5	20	10	2	10|6|17|9|6|19|3|0|2|3|5|13|2|4|10|14|12|14|8|16|16|25|5|6|20|22|11|6|0|0|0|0|0|0	0	0	0	0	0	-78.58	0.47	0.78
ATRX (N-ter BirA*)	NP_001191676.1	RFC1	12|8	20	10	2	2|9|7|3|18|4|0|0|0|0|0|6|0|0|6|26|27|16|9|18|21|8|4|4|14|12|12|15|0|0|0|0|0|0	0	0	0	0	0	-77.12	0.43	0.78	NP_002476.2|
ATRX (N-ter BirA*)	NP_002086.1	GTF2E2	14|6	20	10	2	8|12|15|3|15|8|0|0|0|0|2|9|0|2|9|25|27|20|12|22|21|21|6|9|13|10|17|15|0|0|0|0|0|0	0	0	0	0	0	-85.37	0.42	0.78
ATRX (N-ter BirA*)	NP_073568.2	NUCKS1	8|12	20	10	2	1|20|3|2|23|1|2|2|10|0|4|8|4|4|4|3|19|4|3|4|21|2|18|22|4|3|15|21|0|0|0|0|0|0	0	0	0	0	0	-71.97	0.46	0.78
ATRX (N-ter BirA*)	NP_443108.1	NACC1	5|9	14	7	2	1|10|4|2|7|3|0|0|0|0|0|3|0|0|7|19|13|12|9|20|18|8|12|19|9|10|7|16|0|0|0|0|0|0	0	0	0	0	0	-68	0.37	0.78
ATRX (N-ter BirA*)	NP_001136040.1	BBX	7|4	11	5.5	2	2|4|5|3|7|6|0|0|0|0|1|6|0|0|7|25|12|13|9|24|16|9|2|3|14|12|15|11|0|0|0|0|0|0	0	0	0	0	0	-74.97	0.28	0.78
ATRX (N-ter BirA*)	NP_001143.2	SLC25A5	12|6	18	9	2	9|20|12|16|16|9|21|15|5|7|10|8|14|26|11|13|22|8|11|8|17|11|4|0|15|18|11|6|11|9|5|20|16|0	0	0	0	0	0	-79.04	0.4	0.78
ATRX (N-ter BirA*)	NP_001258215.1	ZNF512	7|3	10	5	2	0|5|4|0|10|5|0|0|0|0|0|5|0|0|9|19|13|20|8|17|12|12|11|15|17|14|11|10|0|0|0|0|0|0	0	0	0	0	0	-70.49	0.27	0.78
ATRX (N-ter BirA*)	NP_005917.2	MFAP1	12|15	27	13.5	2	1|14|3|2|16|5|3|0|0|0|0|10|0|3|11|16|18|17|11|17|29|8|20|21|10|14|19|21|0|0|0|0|0|0	0	0	0	0	0	-67.29	0.59	0.78
ATRX (N-ter BirA*)	NP_009225.1	BRCA1	5|1	6	3	2	3|6|5|7|12|2|2|0|0|0|0|3|0|0|5|17|24|8|5|17|15|4|0|0|9|11|4|3|0|0|0|0|0|0	0	0	0	0	0	-77.32	0.16	0.78	NP_065963.1|NP_001002.1|
ATRX (N-ter BirA*)	NP_001349.2	DHX15	10|3	13	6.5	2	6|5|8|2|7|6|5|4|0|0|7|4|21|5|4|22|18|12|9|11|18|17|6|5|15|21|12|13|8|2|0|2|41|0	0	0	0	0	0	-104.67	0.25	0.79
ATRX (N-ter BirA*)	NP_003189.2	ELOA	9|9	18	9	2	4|14|8|0|11|6|0|0|0|1|0|6|1|4|4|28|17|21|9|15|24|10|7|7|20|16|18|18|0|0|0|0|0|0	0	0	0	0	0	-75.79	0.39	0.79
ATRX (N-ter BirA*)	NP_006074.2	IK	26|19	45	22.5	2	2|9|11|8|18|8|9|5|0|0|3|15|1|0|7|27|26|16|15|20|34|13|9|19|30|25|31|18|0|0|0|0|0|0	0	0	0	0	0	-83.98	0.74	0.79	NP_009123.1|NP_001002.1|
ATRX (N-ter BirA*)	NP_006416.3	SLU7	13|8	21	10.5	2	0|17|3|0|14|3|0|0|0|0|3|6|0|4|8|18|25|19|9|20|31|11|11|12|13|7|13|9|0|0|0|0|0|0	0	0	0	0	0	-80.22	0.44	0.79
ATRX (N-ter BirA*)	NP_060481.3	ARGLU1	3|8	11	5.5	2	0|0|0|0|0|0|0|0|5|0|9|5|14|16|0|0|0|3|0|0|7|0|1|0|0|0|5|11|33|0|2|5|41|15	0	0	0	0	0	-104.41	0.21	0.79
ATRX (N-ter BirA*)	NP_060533.2	HELLS	6|4	10	5	2	0|8|0|0|9|2|0|0|0|0|0|4|0|0|6|18|25|13|8|15|30|3|3|12|14|9|4|5|0|0|0|0|0|0	0	0	0	0	0	-83.33	0.23	0.79
ATRX (N-ter BirA*)	NP_065764.1	ZNF512B	6|0	6	3	2	0|4|3|0|4|1|0|0|0|0|0|6|0|0|9|16|12|14|8|17|34|5|0|0|18|12|11|11|0|0|0|0|0|0	0	0	0	0	0	-94.55	0.14	0.79
ATRX (N-ter BirA*)	NP_076943.1	TRIR	9|12	21	10.5	2	5|25|16|6|19|13|5|5|9|7|5|15|5|10|7|13|22|17|8|13|39|20|22|24|14|16|24|18|0|0|0|0|0|0	0	0	0	0	0	-95.18	0.38	0.79
ATRX (N-ter BirA*)	NP_757386.2	SUGP1	26|14	40	20	2	7|22|16|7|19|12|3|2|0|0|0|12|0|0|11|35|37|26|12|37|31|14|14|25|32|31|13|14|0|0|0|0|0|0	0	0	0	0	0	-113.34	0.57	0.79
ATRX (N-ter BirA*)	NP_001035807.1	H2AC19	12|17	29	14.5	2	4|16|26|5|20|22|5|4|2|2|10|7|6|5|0|17|31|27|17|19|0|33|12|16|15|21|26|0|0|3|0|0|13|1	0	0	0	0	0	-93.42	0.5	0.79
ATRX (N-ter BirA*)	NP_001121689.1	PSIP1	10|6	16	8	2	2|28|11|0|18|14|0|3|0|0|1|16|0|0|9|22|26|16|16|21|29|12|13|12|15|17|15|11|0|0|0|0|0|0	0	0	0	0	0	-95.97	0.3	0.79
ATRX (N-ter BirA*)	NP_734466.1	H2AC1	0|10	10	5	2	0|0|0|0|17|0|0|0|0|0|0|0|0|0|0|0|23|0|0|0|19|0|0|0|0|0|25|25|0|0|0|0|0|0	0	0	0	0	0	-102.88	0.22	0.79
ATRX (N-ter BirA*)	NP_001253974.1	PSME3	12|6	18	9	2	4|37|25|5|31|24|4|4|0|2|0|20|0|3|2|13|21|14|4|8|15|13|5|11|14|8|9|15|0|0|0|0|0|0	0	0	0	0	0	-108.77	0.31	0.8
ATRX (N-ter BirA*)	NP_001511.2	GTF3C1	10|3	13	6.5	2	1|7|10|4|9|4|0|0|0|0|0|9|0|0|13|37|28|20|19|23|36|21|0|1|18|22|20|28|0|0|0|0|0|0	0	0	0	0	0	-131.5	0.2	0.8
ATRX (N-ter BirA*)	NP_004119.1	GTF2F2	19|10	29	14.5	2	1|10|6|0|23|7|0|0|0|0|2|8|0|1|10|29|45|23|16|26|35|9|19|25|20|18|7|10|0|0|0|0|0|0	0	0	0	0	0	-116.63	0.43	0.8
ATRX (N-ter BirA*)	NP_005137.1	SART1	15|2	17	8.5	2	1|19|8|3|22|6|3|2|0|0|3|8|0|4|4|30|42|16|12|25|30|10|17|21|19|16|20|23|0|0|0|0|0|0	0	0	0	0	0	-132.93	0.27	0.8
ATRX (N-ter BirA*)	NP_036614.1	ZNF281	6|9	15	7.5	2	2|12|9|2|6|7|0|4|0|0|0|7|0|0|9|35|27|19|11|29|26|15|4|3|16|14|19|16|0|0|0|0|0|0	0	0	0	0	0	-108.77	0.26	0.8
ATRX (N-ter BirA*)	NP_037392.1	SAP30BP	17|30	47	23.5	2	15|37|19|19|39|22|18|15|9|7|12|16|8|13|13|30|51|26|20|30|45|25|37|47|28|26|30|28|0|0|0|0|0|0	0	0	0	0	0	-148.4	0.52	0.8
ATRX (N-ter BirA*)	NP_060136.1	ZNF280C	17|9	26	13	2	9|17|16|8|15|18|11|10|3|2|3|16|1|1|21|30|25|24|24|34|37|27|17|19|34|24|28|21|0|0|0|0|0|0	0	0	0	0	0	-119.52	0.39	0.8
ATRX (N-ter BirA*)	NP_065090.1	PCNP	15|12	27	13.5	2	9|59|10|10|13|10|9|7|3|4|8|16|9|13|4|13|18|24|10|12|16|9|18|28|14|15|19|17|0|0|0|0|0|0	0	0	0	0	0	-105.7	0.42	0.8
ATRX (N-ter BirA*)	NP_114432.2	BRIP1	11|12	23	11.5	2	12|37|21|10|25|8|4|2|0|0|0|10|0|4|0|25|35|21|8|29|41|10|5|5|10|9|15|14|0|0|0|0|0|0	0	0	0	0	0	-121.65	0.32	0.8
ATRX (N-ter BirA*)	NP_001001520.1	HDGFL2	14|12	26	13	2	7|30|14|14|10|16|4|3|0|3|10|23|1|9|9|28|32|17|13|30|32|14|15|18|20|17|18|16|0|0|0|0|0|0	0	0	0	0	0	-100.57	0.42	0.8
ATRX (N-ter BirA*)	NP_003518.2	H2BC17	16|21	37	18.5	2	0|45|16|0|28|17|0|0|0|0|0|1|0|0|21|26|20|16|16|22|46|20|0|15|24|14|46|22|0|0|0|0|20|0	0	0	0	0	0	-133.07	0.45	0.8
ATRX (N-ter BirA*)	NP_001075019.1	THOC2	24|16	40	20	2	17|39|34|23|39|29|15|12|0|0|16|28|9|16|21|37|34|24|25|25|32|22|5|7|18|19|22|24|0|0|0|0|0|0	0	0	0	0	0	-116.95	0.54	0.8
ATRX (N-ter BirA*)	NP_001106207.1	TASOR	15|8	23	11.5	2	11|20|13|7|14|9|5|5|0|0|4|43|0|4|14|28|25|22|18|23|31|25|0|0|16|20|30|13|0|0|0|0|0|0	0	0	0	0	0	-119	0.35	0.8
ATRX (N-ter BirA*)	NP_001157108.1	GTF2I	13|4	17	8.5	2	3|17|12|4|17|14|4|0|0|0|2|14|0|5|8|28|35|29|8|23|35|22|3|7|27|24|18|16|0|0|0|0|0|0	0	0	0	0	0	-125.83	0.27	0.8
ATRX (N-ter BirA*)	NP_001164040.1	CXorf56	29|15	44	22	2	15|44|22|14|37|23|9|13|4|10|10|24|7|9|12|32|30|32|11|32|41|31|26|33|25|22|20|21|0|0|0|0|0|0	0	0	0	0	0	-125.36	0.57	0.8
ATRX (N-ter BirA*)	NP_036442.3	KIF4A	13|0	13	6.5	2	1|25|12|2|26|12|3|5|0|0|2|14|1|3|6|33|36|26|7|25|38|13|0|0|26|22|20|19|0|0|0|0|0|0	0	0	0	0	0	-148.83	0.2	0.8
ATRX (N-ter BirA*)	NP_001460.1	XRCC6	32|17	49	24.5	2	11|39|26|11|30|20|6|4|0|0|1|18|2|3|12|54|52|36|26|54|45|28|18|24|26|26|32|29|0|0|0|0|0|0	0	0	0	0	0	-172.21	0.48	0.81
ATRX (N-ter BirA*)	NP_004689.1	PRPF3	32|15	47	23.5	2	9|29|9|8|37|12|12|4|0|4|6|16|2|4|23|56|56|45|22|43|57|28|30|33|50|41|29|25|0|0|0|0|0|0	0	0	0	0	0	-192.04	0.43	0.81	NP_009123.1|
ATRX (N-ter BirA*)	NP_006181.1	ORC2	42|27	69	34.5	2	30|40|37|26|54|40|10|9|0|0|8|26|5|6|18|57|36|46|20|55|43|35|21|20|40|27|30|23|0|0|0|0|0|0	0	0	0	0	0	-156.62	0.65	0.81
ATRX (N-ter BirA*)	NP_031398.2	DDX42	26|6	32	16	2	21|43|27|21|37|34|21|12|0|0|12|36|4|4|18|50|50|45|19|56|55|38|17|18|37|41|30|31|0|0|0|0|0|0	0	0	0	0	0	-210.7	0.3	0.81
ATRX (N-ter BirA*)	NP_055860.1	WAPL	20|9	29	14.5	2	26|36|33|22|39|25|5|3|0|0|7|16|0|10|15|53|47|31|22|58|58|22|7|9|21|24|25|24|0|0|0|0|0|0	0	0	0	0	0	-206.19	0.27	0.81
ATRX (N-ter BirA*)	NP_060493.3	YEATS2	47|33	80	40	2	14|31|11|10|17|12|8|4|0|0|6|20|2|9|16|62|67|51|29|64|79|37|10|11|30|32|30|40|0|0|0|0|0|0	0	0	0	0	0	-203.98	0.59	0.81
ATRX (N-ter BirA*)	NP_060495.2	GPATCH1	21|11	32	16	2	11|55|33|17|47|35|9|5|2|0|7|21|5|6|6|33|37|24|11|30|32|23|8|5|24|22|19|26|0|0|0|0|0|0	0	0	0	0	0	-155.09	0.37	0.81
ATRX (N-ter BirA*)	NP_060504.1	WDR70	14|9	23	11.5	2	11|21|10|10|20|11|3|3|1|2|2|12|0|2|11|32|49|23|16|36|37|17|16|21|21|21|11|20|0|0|0|0|0|0	0	0	0	0	0	-139.59	0.3	0.81
ATRX (N-ter BirA*)	NP_001019770.1	H2BC18	17|21	38	19	2	13|48|19|10|32|21|6|6|3|4|7|30|5|10|23|29|22|20|18|24|47|25|12|18|28|18|48|23|0|6|6|10|21|4	0	0	0	0	0	-141.14	0.43	0.81
ATRX (N-ter BirA*)	NP_004680.2	MTA1	79|83	162	81	2	10|25|11|11|12|14|12|12|0|0|3|24|3|4|49|81|72|65|44|82|75|56|38|41|74|60|75|49|0|0|0|0|0|0	0	0	0	0	0	-163.09	1.04	0.81	NP_003917.1|
ATRX (N-ter BirA*)	NP_116021.2	PAPOLA	31|12	43	21.5	2	51|56|42|48|56|37|33|24|4|7|17|27|17|16|19|60|66|47|27|60|59|29|30|35|47|45|27|33|0|0|0|0|0|0	0	0	0	0	0	-228.23	0.35	0.81
ATRX (N-ter BirA*)	NP_006079.1	TUBB4B	22|0	22	11	2	0|0|0|58|0|41|63|55|19|0|7|9|26|0|25|38|0|42|20|0|0|40|0|0|49|39|15|0|8|11|20|27|42|12	0	0	0	0	0	-252.06	0.2	0.81
ATRX (N-ter BirA*)	NP_001609.2	PARP1	73|35	108	54	2	35|101|66|34|75|64|35|36|5|8|28|85|13|19|44|135|108|98|52|113|131|82|59|59|127|139|93|70|18|10|0|1|9|0	0	0	0	0	0	-468.64	0.41	0.82	NP_009123.1|NP_001251.1|
ATRX (N-ter BirA*)	NP_055644.2	DDX46	91|55	146	73	2	81|168|132|86|161|127|57|47|12|14|38|94|29|46|61|150|178|141|71|144|194|128|58|74|159|150|108|103|0|0|0|0|0|0	0	0	0	0	0	-593.61	0.42	0.82
ATRX (N-ter BirA*)	NP_056154.1	ADNP	44|38	82	41	2	13|60|33|16|56|24|18|12|0|0|23|47|5|22|41|93|80|84|52|92|93|43|47|44|60|61|56|53|0|0|0|0|0|0	0	0	0	0	0	-284.02	0.45	0.82
ATRX (N-ter BirA*)	ENSEMBL:ENSBTAP00000016242	ENSEMBL:ENSBTAP00000016242	28|0	28	14	2	0|0|0|0|0|0|64|0|0|36|68|0|49|31|30|53|61|47|40|48|56|45|30|28|0|54|46|0|15|0|22|44|40|0	0	0	0	0	0	-279.01	0.22	0.82
ATRX (N-ter BirA*)	NP_000217.2	KRT9	53|116	169	84.5	2	60|64|146|63|0|12|69|44|99|103|35|18|122|74|48|67|149|17|49|47|92|342|78|86|52|57|116|58|129|92|139|153|115|128	0	0	0	0	0	-690.71	0.43	0.82
ATRX (N-ter BirA*)	NP_001058.2	TOP2A	91|26	117	58.5	2	27|70|50|29|86|42|36|32|0|0|25|75|8|21|65|123|117|80|74|102|164|74|42|39|110|100|117|80|0|0|0|0|0|0	0	0	0	0	0	-482.1	0.45	0.82
ATRX (N-ter BirA*)	NP_001171671.1	ZBTB33	105|117	222	111	2	114|110|110|86|110|103|86|78|48|58|60|113|55|65|86|145|153|157|102|129|179|146|108|125|143|133|164|118|0|0|0|0|0|0	0	0	0	0	0	-436.04	0.68	0.82
ATRX (N-ter BirA*)	NP_001005271.2	CHD3	50|52	102	51	2	29|51|49|0|55|45|0|13|0|0|0|18|0|0|34|77|65|66|55|62|66|61|0|0|52|58|102|52|0|0|0|0|0|0	0	0	0	0	0	-208.01	0.66	0.82
ATRX (N-ter BirA*)	NP_005582.1	MRE11	56|56	112	56	2	108|118|76|82|121|76|74|67|24|22|64|97|57|72|36|61|69|55|33|53|64|38|30|39|65|46|66|56|0|0|0|0|0|0	0	0	0	0	0	-327.55	0.5	0.82
ATRX (N-ter BirA*)	NP_036244.2	TPX2	66|38	104	52	2	41|93|62|48|63|65|54|47|5|7|35|48|13|29|49|119|110|89|62|103|122|71|59|78|117|118|59|67|0|0|0|0|0|0	0	0	0	0	0	-401.81	0.44	0.82
ATRX (N-ter BirA*)	NP_006073.2	TUBA1B	0|28	28	14	2	119|97|73|86|123|81|0|0|35|0|0|0|0|0|0|0|0|0|0|0|0|0|0|0|59|0|0|30|0|0|0|0|0|30	0	0	0	0	0	-476.31	0.13	0.82
ATRX (N-ter BirA*)	NP_000415.2	KRT5	0|29	29	14.5	2	0|0|21|15|0|0|0|13|75|52|5|0|38|9|16|16|26|15|0|8|24|126|25|30|14|0|27|25|12|13|54|55|30|38	0	0	0	0	0	-346.3	0.19	0.82
ATRX (N-ter BirA*)	NP_005545.1	KRT6A	0|22	22	11	2	0|0|0|0|0|0|0|0|0|0|0|0|0|0|0|0|26|0|0|0|0|212|26|24|0|0|25|24|6|12|46|44|0|0	0	0	0	0	0	-365.59	0.13	0.82
ATRX (N-ter BirA*)	BirA_R118G_H0QFJ5	BirA_R118G_H0QFJ5	1536|1284	2820	1410	2	2350|1505|1629|1951|1632|1620|242|172|139|135|797|2366|336|744|1646|2295|2053|2659|2060|2703|2170|1879|294|350|1169|556|1843|1491|15|14|28|3|8|9	0	0	0	0	0	#NAME?	0.56	0.83
ATRX (N-ter BirA*)	NP_000523.2	PCCB	3|5	8	4	2	3|0|0|3|0|0|10|9|54|58|5|2|2|5|3|3|3|2|2|4|4|1|56|48|14|17|10|3|44|26|5|24|51|21	0	0	0	0	0	-230.9	0.07	0.83
ATRX (N-ter BirA*)	NP_000911.2	PC	444|608	1052	526	2	679|429|436|497|462|432|419|360|897|859|376|638|364|426|367|463|587|578|355|421|655|485|763|654|418|397|645|383|1160|772|488|1039|1057|615	0	0	0	0	0	#NAME?	0.51	0.83
ATRX (N-ter BirA*)	NP_000995.1	RPLP2	2|0	2	1	2	6|24|13|10|22|12|0|0|6|3|1|12|4|5|0|2|9|4|0|2|2|2|0|0|0|0|0|2|0|0|0|0|0|0	0	0	0	0	0	-79.14	0.06	0.83	NP_001002.1|
ATRX (N-ter BirA*)	NP_001001998.1	EXOSC10	9|6	15	7.5	2	5|28|16|4|44|17|6|5|0|0|6|29|0|8|21|40|40|27|15|28|36|19|9|8|37|29|32|25|0|0|0|0|0|0	0	0	0	0	0	-156.2	0.19	0.83
ATRX (N-ter BirA*)	NP_001003676.1	C11orf49	13|4	17	8.5	2	25|41|18|23|13|16|16|19|20|22|22|31|16|14|8|14|14|7|9|14|31|8|11|15|10|8|9|8|0|0|0|0|0|0	0	0	0	0	0	-126.85	0.27	0.83
ATRX (N-ter BirA*)	NP_001005335.1	HNRNPL	6|0	6	3	2	8|5|5|6|5|5|16|12|6|6|16|12|14|11|12|18|17|18|8|15|14|21|17|21|20|22|26|14|20|9|0|5|24|0	0	0	0	0	0	-104.01	0.13	0.83
ATRX (N-ter BirA*)	NP_001013009.2	KNOP1	4|3	7	3.5	2	2|9|7|2|11|12|3|0|2|2|2|13|0|1|15|41|51|33|23|31|64|28|24|35|36|31|34|23|0|0|0|0|0|0	0	0	0	0	0	-200.51	0.07	0.83
ATRX (N-ter BirA*)	NP_001017392.2	SUGP2	2|0	2	1	2	8|25|25|11|20|20|8|8|0|0|6|28|0|3|36|74|64|57|38|62|56|46|12|18|65|50|56|47|0|0|0|0|0|0	0	0	0	0	0	-296.98	0.02	0.83
ATRX (N-ter BirA*)	NP_001018080.1	CORO1B	4|0	4	2	2	67|82|51|67|55|54|34|28|16|17|51|51|35|51|4|14|12|13|5|12|11|3|5|5|15|12|13|5|0|0|0|0|0|0	0	0	0	0	0	-303.54	0.03	0.83
ATRX (N-ter BirA*)	NP_001026970.1	TIPRL	9|6	15	7.5	2	34|67|31|27|33|27|12|12|7|7|21|29|14|19|7|13|13|9|5|15|36|4|6|10|8|7|10|7|0|0|0|0|0|0	0	0	0	0	0	-165.17	0.18	0.83
ATRX (N-ter BirA*)	NP_001029102.1	UBA52	3|7	10	5	2	12|8|11|15|10|11|14|14|11|13|2|6|1|2|0|9|5|8|5|13|11|9|14|12|8|10|0|6|0|1|0|2|0|0	0	0	0	0	0	-53.35	0.35	0.83	NP_001002.1|
ATRX (N-ter BirA*)	NP_001029249.1	H4C15	15|9	24	12	2	12|26|24|12|28|29|15|12|14|12|9|28|9|7|17|28|31|26|13|26|32|27|22|21|35|34|24|20|0|4|3|2|17|0	0	0	0	0	0	-116.35	0.36	0.83
ATRX (N-ter BirA*)	NP_001035009.1	ZNF384	2|0	2	1	2	0|0|1|0|0|2|0|0|0|0|1|3|0|0|4|7|10|8|5|8|3|5|0|4|7|6|2|0|0|0|0|0|0|0	0	0	0	0	0	-37.03	0.12	0.83
ATRX (N-ter BirA*)	NP_001035095.1	TCERG1	6|0	6	3	2	18|21|17|14|16|29|9|12|0|0|2|18|0|0|20|50|57|49|28|48|50|43|26|35|47|45|28|34|0|0|0|0|0|0	0	0	0	0	0	-230.74	0.06	0.83
ATRX (N-ter BirA*)	NP_001059.2	TOP2B	4|5	9	4.5	2	6|23|18|0|39|14|12|17|0|0|0|34|0|0|38|55|58|36|43|46|69|38|0|0|57|55|50|37|0|0|0|0|0|0	0	0	0	0	0	-248.98	0.08	0.83
ATRX (N-ter BirA*)	NP_001073884.1	U2SURP	22|4	26	13	2	31|63|55|24|59|38|13|9|0|0|21|38|10|19|26|69|90|78|34|80|92|60|21|29|76|55|63|32|0|0|0|0|0|0	0	0	0	0	0	-361.02	0.15	0.83
ATRX (N-ter BirA*)	NP_001074010.2	MGA	6|0	6	3	2	2|18|6|0|17|8|0|0|0|0|1|15|0|2|24|63|82|62|32|62|79|38|0|0|35|35|46|49|0|0|0|0|0|0	0	0	0	0	0	-320.46	0.04	0.83
ATRX (N-ter BirA*)	NP_001096616.1	GIGYF2	5|3	8	4	2	120|176|142|103|213|147|97|86|7|7|85|144|72|83|9|31|41|28|11|31|28|25|0|0|16|20|10|22|0|0|0|0|0|0	0	0	0	0	0	#NAME?	0.02	0.83
ATRX (N-ter BirA*)	NP_001099008.1	MYBBP1A	4|0	4	2	2	2|27|28|4|21|22|7|6|0|0|3|32|2|3|35|60|43|43|48|65|49|38|9|11|63|60|84|51|0|0|0|0|0|0	0	0	0	0	0	-304.67	0.03	0.83
ATRX (N-ter BirA*)	NP_001124295.1	DNMT1	6|2	8	4	2	0|9|4|4|6|4|0|0|0|0|0|1|0|0|4|13|28|14|4|15|18|7|7|9|20|15|11|11|0|0|0|0|0|0	0	0	0	0	0	-82.34	0.2	0.83	NP_003917.1|
ATRX (N-ter BirA*)	NP_001129505.1	PUF60	8|3	11	5.5	2	14|38|43|19|40|41|12|6|0|2|2|28|3|3|17|43|49|36|19|48|55|29|23|30|38|33|39|26|0|0|0|0|0|0	0	0	0	0	0	-204.3	0.11	0.83
ATRX (N-ter BirA*)	NP_001129676.1	RCC2	4|3	7	3.5	2	0|0|0|0|1|0|2|0|0|0|0|0|3|0|3|10|4|5|7|8|8|3|6|7|7|6|8|4|8|7|0|12|26|11	0	0	0	0	0	-54.95	0.24	0.83
ATRX (N-ter BirA*)	NP_001137502.1	NAT10	5|2	7	3.5	2	7|14|24|8|21|27|6|10|0|0|3|30|2|0|38|81|76|89|50|67|80|69|30|30|60|58|62|43|0|0|0|0|0|0	0	0	0	0	0	-354.59	0.04	0.83
ATRX (N-ter BirA*)	NP_001138829.1	SIN3A	3|3	6	3	2	1|8|5|1|10|5|0|0|0|0|0|10|1|0|30|34|52|36|26|33|46|20|3|0|16|22|29|31|0|0|0|0|0|0	0	0	0	0	0	-174.28	0.07	0.83	NP_003917.1|
ATRX (N-ter BirA*)	NP_002408.3	MKI67	332|223	555	277.5	2	341|691|494|323|641|492|233|219|71|75|258|435|110|210|448|715|901|878|428|650|1095|641|319|321|635|610|625|499|0|2|0|0|0|0	0	0	0	0	0	#NAME?	0.31	0.83
ATRX (N-ter BirA*)	NP_001140160.1	KDM3A	3|0	3	1.5	2	0|9|9|0|10|8|0|0|0|0|0|3|0|0|0|12|11|13|0|11|14|8|0|0|7|9|1|3|0|0|0|0|0|0	0	0	0	0	0	-55.95	0.12	0.83
ATRX (N-ter BirA*)	NP_001157616.1	CHAMP1	11|7	18	9	2	9|19|13|10|25|9|10|10|0|0|7|29|5|7|16|24|34|14|16|22|39|14|14|21|21|25|20|19|0|0|0|0|0|0	0	0	0	0	0	-116.6	0.28	0.83
ATRX (N-ter BirA*)	NP_001165774.1	MASTL	3|2	5	2.5	2	6|9|11|7|11|9|4|0|0|0|0|0|0|0|1|16|5|5|4|8|9|3|0|0|7|3|4|8|0|0|0|0|0|0	0	0	0	0	0	-45.56	0.21	0.83
ATRX (N-ter BirA*)	NP_001171134.1	RIF1	24|15	39	19.5	2	32|102|82|18|98|78|40|25|0|0|12|89|9|18|35|51|121|82|49|37|115|69|15|12|81|76|65|69|0|0|0|0|0|0	0	0	0	0	0	-425.6	0.18	0.83
ATRX (N-ter BirA*)	NP_001177893.1	ZMYM2	2|2	4	2	2	0|5|7|0|4|9|5|3|0|0|0|13|0|3|6|20|15|13|9|12|17|8|0|0|16|19|14|18|0|0|0|0|0|0	0	0	0	0	0	-74.8	0.11	0.83
ATRX (N-ter BirA*)	NP_001191395.1	RBM10	12|2	14	7	2	17|26|21|12|29|23|6|6|2|0|6|17|0|7|24|58|51|39|33|48|57|29|22|27|41|38|42|30|0|0|0|0|0|0	0	0	0	0	0	-229.64	0.13	0.83
ATRX (N-ter BirA*)	NP_001230154.1	PES1	14|9	23	11.5	2	7|30|28|3|46|22|11|11|3|7|7|23|3|6|38|80|91|87|35|80|105|60|55|62|62|64|100|43|0|0|0|0|0|0	0	0	0	0	0	-388.64	0.12	0.83
ATRX (N-ter BirA*)	NP_001231.2	CCNT1	8|4	12	6	2	5|7|9|8|6|6|3|0|0|0|1|9|1|0|6|27|21|22|17|26|24|9|12|17|13|15|19|16|0|0|0|0|0|0	0	0	0	0	0	-95.45	0.24	0.83	NP_001251.1|
ATRX (N-ter BirA*)	NP_001244.1	CDC5L	7|0	7	3.5	2	4|12|7|4|11|12|10|4|0|0|2|11|0|2|13|33|26|26|25|23|30|18|7|8|36|33|21|21|0|0|0|0|0|0	0	0	0	0	0	-147.7	0.11	0.83
ATRX (N-ter BirA*)	NP_001348.2	DHX9	20|6	26	13	2	42|54|60|38|65|54|47|46|9|4|48|94|17|43|46|71|91|67|51|70|75|71|33|40|81|73|47|37|54|32|0|8|28|5	0	0	0	0	0	-353.83	0.15	0.83
ATRX (N-ter BirA*)	NP_001611.1	AHNAK	3|0	3	1.5	2	694|579|443|651|580|488|546|445|14|12|345|524|311|442|14|56|45|16|20|43|41|11|2|0|12|9|19|22|0|0|0|0|0|0	0	0	0	0	0	#NAME?	0	0.83
ATRX (N-ter BirA*)	NP_001952.1	EEF2	5|7	12	6	2	96|101|86|76|85|72|50|42|26|26|52|62|37|29|18|34|32|24|31|20|27|17|24|20|26|35|9|16|47|49|13|36|36|14	0	0	0	0	0	-387.85	0.07	0.83	NP_001002.1|
ATRX (N-ter BirA*)	NP_001960.2	EIF5	5|1	6	3	2	51|73|46|43|64|37|30|21|14|14|30|60|26|27|6|15|21|15|7|14|14|11|6|7|13|9|4|9|0|0|0|0|0|0	0	0	0	0	0	-272.32	0.05	0.83
ATRX (N-ter BirA*)	NP_002131.2	HNRNPK	24|15	39	19.5	2	51|52|58|37|52|58|23|15|17|14|25|58|24|25|55|92|80|97|78|90|85|77|54|68|101|79|91|77|3|7|0|8|12|4	0	0	0	0	0	-365.74	0.2	0.83	NP_001002.1|
ATRX (N-ter BirA*)	NP_002678.2	PNN	15|8	23	11.5	2	20|47|22|16|36|23|18|14|2|0|20|18|18|16|24|50|57|42|32|38|78|26|25|28|46|41|58|49|0|0|0|0|6|0	0	0	0	0	0	-238.45	0.19	0.83
ATRX (N-ter BirA*)	NP_002705.2	PPP1R10	17|7	24	12	2	29|51|39|20|41|31|9|8|0|0|7|38|4|10|30|53|49|37|26|48|59|38|17|27|32|27|58|46|0|0|0|0|0|0	0	0	0	0	0	-218.17	0.22	0.83
ATRX (N-ter BirA*)	NP_002874.1	RANGAP1	9|10	19	9.5	2	63|116|80|57|109|93|24|27|18|18|26|90|17|23|2|11|7|3|1|5|2|0|3|0|0|1|0|3|0|0|0|0|0|0	0	0	0	0	0	-416.06	0.09	0.83
ATRX (N-ter BirA*)	NP_003081.2	SNRPA1	11|6	17	8.5	2	6|38|32|17|42|31|11|9|6|5|17|25|4|15|15|33|33|19|17|21|42|27|17|20|19|20|22|16|0|0|0|0|0|0	0	0	0	0	0	-149.7	0.22	0.83	NP_060764.3|
ATRX (N-ter BirA*)	NP_003141.2	STAT3	2|1	3	1.5	2	16|27|20|19|24|14|4|5|0|0|2|11|3|4|0|5|2|2|0|2|0|1|0|0|0|0|2|2|0|0|0|0|0|0	0	0	0	0	0	-96.13	0.07	0.83
ATRX (N-ter BirA*)	NP_003595.1	IRS4	7|4	11	5.5	2	31|46|53|20|68|48|32|33|4|7|27|56|8|22|0|2|0|3|4|3|2|0|0|0|15|11|13|11|3|2|0|0|1|2	0	0	0	0	0	-233.48	0.1	0.83
ATRX (N-ter BirA*)	NP_003615.2	RANBP3	23|9	32	16	2	43|49|46|48|52|42|30|29|19|21|25|32|11|26|20|65|51|47|37|55|54|46|35|40|44|46|31|44|0|0|0|0|0|0	0	0	0	0	0	-217.02	0.28	0.83
ATRX (N-ter BirA*)	NP_003676.2	KHSRP	2|0	2	1	2	22|19|15|12|27|12|16|17|4|5|17|17|7|16|17|34|37|25|16|36|30|23|22|23|30|26|18|21|0|6|2|16|22|11	0	0	0	0	0	-153.31	0.03	0.83
ATRX (N-ter BirA*)	NP_003698.1	RUVBL1	28|20	48	24	2	41|93|65|41|83|67|37|37|20|24|30|74|18|26|15|27|36|26|12|28|31|27|13|16|26|26|29|24|0|0|0|0|0|0	0	0	0	0	0	-281.96	0.3	0.83
ATRX (N-ter BirA*)	NP_004232.2	JMJD1C	14|13	27	13.5	2	71|98|70|56|75|76|25|21|0|0|10|31|1|17|35|180|183|156|59|152|215|108|43|37|76|66|51|60|0|0|0|0|0|0	0	0	0	0	0	#NAME?	0.07	0.83
ATRX (N-ter BirA*)	NP_004389.2	DDX10	30|13	43	21.5	2	11|58|43|7|78|46|6|9|0|0|9|50|4|8|48|92|130|98|67|84|127|65|36|48|64|66|84|74|0|0|0|0|0|0	0	0	0	0	0	-443.92	0.19	0.83
ATRX (N-ter BirA*)	NP_004450.3	BPTF	5|0	5	2.5	2	11|26|28|8|28|24|0|4|0|0|12|25|2|7|15|42|60|45|28|51|64|35|0|0|26|20|25|32|0|0|0|0|0|0	0	0	0	0	0	-246.41	0.05	0.83
ATRX (N-ter BirA*)	NP_004492.2	HNRNPU	14|4	18	9	2	20|40|52|25|43|58|32|25|11|11|25|46|10|17|37|58|37|54|34|55|67|52|36|40|66|59|46|36|6|7|0|2|3|0	0	0	0	0	0	-261.15	0.14	0.83	NP_009123.1|NP_001002.1|
ATRX (N-ter BirA*)	NP_004636.1	COIL	4|1	5	2.5	2	2|20|14|5|17|14|0|1|0|0|3|11|3|2|30|53|50|38|30|38|56|29|24|28|38|38|34|29|0|0|0|0|0|0	0	0	0	0	0	-215.32	0.05	0.83
ATRX (N-ter BirA*)	NP_004732.2	NOLC1	4|11	15	7.5	2	6|26|24|3|35|20|0|0|3|3|0|25|3|3|14|36|50|53|31|30|65|36|35|41|29|16|55|32|0|0|0|0|0|0	0	0	0	0	0	-231.29	0.13	0.83
ATRX (N-ter BirA*)	NP_004765.2	MED1	9|11	20	10	2	10|28|16|10|23|16|0|0|0|0|1|21|0|6|6|31|35|17|15|30|34|16|4|4|16|14|19|14|0|0|0|0|0|0	0	0	0	0	0	-114.25	0.31	0.83	NP_001251.1|
ATRX (N-ter BirA*)	NP_004777.1	TXNL1	4|4	8	4	2	48|4|0|44|2|3|37|23|0|0|23|4|22|27|0|15|10|5|3|10|9|4|3|4|10|5|0|8|0|0|0|0|2|0	0	0	0	0	0	-157.24	0.1	0.83
ATRX (N-ter BirA*)	NP_004932.1	DHX8	2|0	2	1	2	0|3|2|0|2|2|0|0|0|0|0|2|0|0|0|15|7|5|1|12|8|4|0|0|6|9|4|3|0|0|0|0|0|0	0	0	0	0	0	-49.25	0.09	0.83	NP_055756.1|
ATRX (N-ter BirA*)	NP_005057.1	SFPQ	4|0	4	2	2	17|22|30|14|35|27|13|11|0|0|14|19|17|10|16|41|41|40|26|38|57|41|22|30|44|31|21|13|9|4|0|0|12|0	0	0	0	0	0	-204.91	0.04	0.83
ATRX (N-ter BirA*)	NP_005110.2	THRAP3	7|4	11	5.5	2	23|48|46|20|78|39|14|11|6|7|18|59|3|21|17|50|62|37|31|49|80|45|44|50|43|48|47|48|0|0|0|0|0|0	0	0	0	0	0	-293.14	0.08	0.83
ATRX (N-ter BirA*)	NP_005198.1	CRKL	12|9	21	10.5	2	44|40|33|50|46|41|41|44|19|19|27|30|27|22|12|34|29|22|23|34|26|14|17|22|38|32|21|27|1|4|4|17|9|15	0	0	0	0	0	-171.71	0.23	0.83
ATRX (N-ter BirA*)	NP_005310.1	H1-2	3|6	9	4.5	2	1|3|10|0|5|15|8|0|15|14|14|9|0|12|7|6|16|13|8|6|14|15|14|16|13|15|12|9|13|2|3|5|28|9	0	0	0	0	0	-72.41	0.24	0.83
ATRX (N-ter BirA*)	NP_005325.2	HCFC1	33|5	38	19	2	52|99|69|52|63|68|41|37|6|8|40|71|20|50|27|70|75|59|27|61|92|54|29|26|56|51|55|42|0|0|0|0|0|0	0	0	0	0	0	-353.18	0.23	0.83
ATRX (N-ter BirA*)	NP_005338.1	HSPA5	24|11	35	17.5	2	49|45|37|44|62|39|54|50|18|13|10|24|15|7|14|28|50|23|32|27|34|24|22|18|38|47|14|15|0|1|0|6|1|0	0	0	0	0	0	-200.09	0.32	0.83
ATRX (N-ter BirA*)	NP_005753.1	TRIM28	34|20	54	27	2	30|68|56|27|59|52|29|31|13|15|31|49|18|27|27|56|54|43|27|46|68|39|37|41|53|40|69|58|0|0|0|0|0|0	0	0	0	0	0	-226.19	0.41	0.83
ATRX (N-ter BirA*)	NP_005830.2	SRRM1	4|1	5	2.5	2	1|4|4|0|7|3|0|0|0|0|5|7|10|2|2|10|11|8|3|8|10|5|3|6|11|7|10|10|6|0|0|0|13|2	0	0	0	0	0	-46.55	0.22	0.83	NP_001002.1|
ATRX (N-ter BirA*)	NP_006080.1	SCML2	32|17	49	24.5	2	33|70|39|28|60|42|30|31|7|7|22|53|15|21|44|80|95|79|41|74|92|57|53|62|77|67|73|58|0|0|0|0|0|0	0	0	0	0	0	-321.72	0.28	0.83
ATRX (N-ter BirA*)	NP_006280.3	TLN1	2|0	2	1	2	117|149|105|108|115|93|65|47|0|0|13|85|18|22|0|6|2|0|0|6|0|1|0|0|0|0|1|1|0|0|0|0|0|0	0	0	0	0	0	-548.28	0.01	0.83
ATRX (N-ter BirA*)	NP_006316.1	RAN	7|0	7	3.5	2	10|18|10|8|26|10|10|10|7|2|12|13|7|9|3|8|14|3|3|7|12|0|4|0|7|7|4|3|13|9|0|0|10|0	0	0	0	0	0	-79.18	0.2	0.83
ATRX (N-ter BirA*)	NP_006383.2	NOP56	4|0	4	2	2	0|6|6|0|8|8|0|0|0|0|0|8|0|0|12|26|18|16|15|25|23|15|9|12|24|22|9|11|0|0|0|0|0|0	0	0	0	0	0	-109.61	0.08	0.83	NP_001002.1|
ATRX (N-ter BirA*)	NP_006436.3	PRPF8	4|3	7	3.5	2	54|98|70|38|93|67|18|14|0|0|11|54|17|20|7|14|22|9|10|14|16|7|0|0|10|13|13|9|0|0|0|0|0|0	0	0	0	0	0	-351.66	0.04	0.83
ATRX (N-ter BirA*)	NP_006576.2	CCT8	43|32	75	37.5	2	186|242|230|194|243|242|168|161|80|91|211|192|132|198|54|98|102|96|64|107|104|87|76|95|112|105|95|88|0|3|0|0|6|0	0	0	0	0	0	#NAME?	0.16	0.83
ATRX (N-ter BirA*)	NP_006591.1	NUDC	7|5	12	6	2	35|52|17|35|39|21|30|16|7|12|29|22|16|30|0|3|6|6|0|4|5|0|0|0|3|4|2|2|0|0|0|0|0|0	0	0	0	0	0	-159.38	0.15	0.83
ATRX (N-ter BirA*)	NP_006827.1	GCN1	2|0	2	1	2	193|169|161|158|157|143|37|19|0|0|29|141|51|65|1|8|6|3|1|11|2|0|0|0|2|1|7|8|0|0|0|0|0|0	0	0	0	0	0	#NAME?	0.01	0.83
ATRX (N-ter BirA*)	NP_006833.2	SF3B2	16|8	24	12	2	38|44|43|32|49|44|29|22|4|3|17|32|7|23|33|83|81|72|40|74|91|56|50|51|77|72|56|63|0|0|0|0|0|0	0	0	0	0	0	-336.25	0.14	0.83
ATRX (N-ter BirA*)	NP_008841.2	RBBP6	3|3	6	3	2	6|45|11|5|25|11|1|5|0|0|3|19|8|4|14|36|49|39|20|34|87|26|8|10|32|28|29|32|0|0|0|0|0|3	0	0	0	0	0	-231.03	0.05	0.83
ATRX (N-ter BirA*)	NP_008938.2	CPSF6	4|2	6	3	2	5|14|8|7|26|6|4|3|1|0|3|15|1|3|8|10|30|18|7|11|32|10|11|16|14|15|10|10|0|0|0|0|0|0	0	0	0	0	0	-109.82	0.11	0.83
ATRX (N-ter BirA*)	NP_009191.1	LYPLA2	6|3	9	4.5	2	13|18|13|12|31|12|7|7|2|2|9|15|13|12|1|7|8|6|1|9|0|7|0|3|6|4|4|0|0|0|0|0|0|0	0	0	0	0	0	-74.3	0.23	0.83
ATRX (N-ter BirA*)	NP_036377.1	SNW1	9|0	9	4.5	2	4|18|8|3|6|8|0|0|0|0|0|9|0|0|11|35|29|29|16|22|35|17|12|19|29|27|17|12|0|0|0|0|0|0	0	0	0	0	0	-143.22	0.14	0.83
ATRX (N-ter BirA*)	NP_036473.2	GTPBP4	2|0	2	1	2	0|3|0|0|0|0|2|4|0|0|3|7|0|0|9|14|22|10|9|9|23|12|0|4|24|12|10|4|0|0|0|0|0|0	0	0	0	0	0	-92.91	0.05	0.83	NP_060755.1|
ATRX (N-ter BirA*)	NP_036540.3	ZMYND8	5|4	9	4.5	2	6|7|6|1|7|7|0|0|0|0|0|14|0|0|6|25|13|17|10|15|17|10|5|5|12|9|4|5|0|0|0|0|0|0	0	0	0	0	0	-68.7	0.24	0.83	NP_003917.1|
ATRX (N-ter BirA*)	NP_036565.2	SF3B1	18|18	36	18	2	76|122|86|60|116|92|45|32|12|12|36|87|11|39|57|136|138|121|75|134|139|90|60|67|120|101|103|75|0|0|0|0|0|0	0	0	0	0	0	-536.42	0.13	0.83
ATRX (N-ter BirA*)	NP_037417.1	GNL2	19|10	29	14.5	2	26|71|60|23|66|43|14|9|6|7|16|36|7|14|59|102|111|78|66|84|110|61|71|86|86|87|80|61|0|0|0|0|0|0	0	0	0	0	0	-414.65	0.14	0.83
ATRX (N-ter BirA*)	NP_038476.2	BAZ1A	12|6	18	9	2	8|26|26|8|36|34|2|3|0|0|5|36|1|9|22|30|59|51|25|25|50|30|7|4|28|29|28|23|0|0|0|0|0|0	0	0	0	0	0	-194.09	0.18	0.83
ATRX (N-ter BirA*)	NP_054733.2	SNRNP200	6|4	10	5	2	7|12|15|6|12|15|5|6|0|0|3|20|1|1|11|47|44|33|20|40|39|18|7|5|29|25|41|39|1|0|0|0|0|0	0	0	0	0	0	-175.08	0.12	0.83
ATRX (N-ter BirA*)	NP_055160.2	ZNF318	13|4	17	8.5	2	25|59|30|22|58|21|23|19|0|0|17|42|3|20|30|92|92|81|43|91|120|46|12|10|73|57|63|70|0|0|0|0|0|0	0	0	0	0	0	-421.98	0.09	0.83
ATRX (N-ter BirA*)	NP_055412.2	DNTTIP2	5|8	13	6.5	2	0|21|12|4|13|4|0|0|0|0|2|16|0|1|18|38|32|23|18|28|49|20|11|18|31|26|27|19|0|0|0|0|0|0	0	0	0	0	0	-147.34	0.17	0.83
ATRX (N-ter BirA*)	NP_055456.2	MDC1	66|27	93	46.5	2	62|109|98|66|166|103|52|46|3|7|51|96|12|42|74|149|159|121|72|141|157|107|37|31|129|133|119|93|0|0|0|0|0|0	0	0	0	0	0	-598.2	0.29	0.83
ATRX (N-ter BirA*)	NP_055521.1	SART3	12|3	15	7.5	2	13|29|28|14|40|18|14|14|0|0|4|23|5|5|17|39|45|33|16|33|51|30|19|28|39|36|25|26|0|0|0|0|0|0	0	0	0	0	0	-182.18	0.17	0.83
ATRX (N-ter BirA*)	NP_055706.1	PDAP1	4|0	4	2	2	19|19|25|16|21|26|14|13|6|5|9|17|3|8|0|7|3|4|0|5|6|3|0|3|4|5|2|2|0|0|0|0|0|0	0	0	0	0	0	-101.77	0.09	0.83
ATRX (N-ter BirA*)	NP_055816.2	SPEN	22|10	32	16	2	43|100|47|41|123|57|23|16|0|0|12|94|11|28|62|140|197|124|78|137|181|92|2|0|75|71|83|96|0|0|0|0|0|0	0	0	0	0	0	-684.61	0.1	0.83
ATRX (N-ter BirA*)	NP_055946.1	WDR43	3|0	3	1.5	2	3|29|12|2|31|12|4|0|0|0|3|23|2|7|23|24|31|25|17|21|30|14|12|16|14|19|26|17|0|0|0|0|0|0	0	0	0	0	0	-135.38	0.05	0.83
ATRX (N-ter BirA*)	NP_055968.1	PHF3	5|4	9	4.5	2	3|23|13|5|24|8|5|0|0|0|1|11|0|2|4|41|46|26|14|37|44|11|0|3|27|28|17|22|0|0|0|0|0|0	0	0	0	0	0	-170.69	0.11	0.83
ATRX (N-ter BirA*)	NP_056018.2	RPRD2	10|7	17	8.5	2	15|32|19|22|25|23|15|8|0|0|4|21|1|0|16|39|38|29|23|31|38|28|4|4|40|35|40|30|0|0|0|0|0|0	0	0	0	0	0	-148.73	0.22	0.83
ATRX (N-ter BirA*)	NP_056075.1	SIN3B	40|54	94	47	2	55|68|59|65|71|61|20|15|0|0|63|80|42|67|89|126|141|123|91|116|134|94|52|60|55|60|120|110|0|0|0|0|0|0	0	0	0	0	0	-446.9	0.36	0.83
ATRX (N-ter BirA*)	NP_056306.1	PNISR	2|4	6	3	2	3|9|11|3|12|11|2|2|0|0|2|4|0|5|6|18|16|12|8|16|16|17|12|13|10|12|20|16|0|0|0|0|0|0	0	0	0	0	0	-71.53	0.17	0.83
ATRX (N-ter BirA*)	NP_057018.1	NOP58	4|0	4	2	2	0|6|4|0|5|4|0|0|0|0|2|4|0|0|6|19|11|12|9|16|15|12|5|8|10|12|6|3|0|0|0|0|0|0	0	0	0	0	0	-69.34	0.13	0.83	NP_001002.1|
ATRX (N-ter BirA*)	NP_057371.2	HP1BP3	6|4	10	5	2	12|19|21|14|18|27|8|5|0|0|4|32|0|6|9|32|28|28|10|33|32|26|13|22|22|22|17|7|0|0|0|0|0|0	0	0	0	0	0	-128	0.16	0.83
ATRX (N-ter BirA*)	NP_057688.2	KDM3B	22|8	30	15	2	32|72|44|30|54|38|19|20|0|0|1|29|2|7|16|80|56|52|18|69|83|31|8|5|50|42|31|28|0|0|0|0|0|0	0	0	0	0	0	-305.5	0.2	0.83
ATRX (N-ter BirA*)	NP_057733.2	ESF1	13|8	21	10.5	2	0|21|14|0|21|15|0|0|0|0|0|19|0|0|20|44|73|45|29|46|80|44|41|45|42|43|35|34|0|0|0|0|0|0	0	0	0	0	0	-239.12	0.17	0.83
ATRX (N-ter BirA*)	NP_058431.2	CRK	8|4	12	6	2	38|44|31|38|71|31|35|28|15|16|19|22|26|15|14|36|43|20|13|36|35|20|20|33|32|25|13|16|0|0|0|0|0|0	0	0	0	0	0	-200.85	0.12	0.83
ATRX (N-ter BirA*)	NP_058633.2	POLA1	2|0	2	1	2	0|15|6|0|7|2|0|0|0|0|0|8|0|0|0|19|10|4|5|16|14|2|0|0|9|6|6|10|0|0|0|0|0|0	0	0	0	0	0	-71.56	0.06	0.83
ATRX (N-ter BirA*)	NP_060117.3	FTSJ3	7|2	9	4.5	2	7|57|33|10|23|39|10|10|3|4|5|34|4|6|35|69|64|60|41|67|115|54|43|49|67|67|79|57|0|0|0|0|0|0	0	0	0	0	0	-358.27	0.05	0.83
ATRX (N-ter BirA*)	NP_060255.3	SPDL1	4|3	7	3.5	2	8|20|7|11|18|7|7|6|0|0|1|4|0|0|2|11|8|6|1|10|10|4|0|0|7|5|0|2|0|0|0|0|0|0	0	0	0	0	0	-56.45	0.23	0.83
ATRX (N-ter BirA*)	NP_061862.1	RBM27	9|9	18	9	2	10|40|22|21|47|18|12|7|3|2|4|9|0|5|9|44|67|34|18|45|52|28|19|24|30|28|12|22|0|0|0|0|0|0	0	0	0	0	0	-200.59	0.17	0.83
ATRX (N-ter BirA*)	NP_064551.3	MCCC1	227|243	470	235	2	296|147|179|267|169|185|194|170|210|215|154|338|167|153|163|193|209|243|176|193|215|206|184|164|189|178|239|123|616|350|258|452|511|302	0	0	0	0	0	#NAME?	0.49	0.83
ATRX (N-ter BirA*)	NP_064581.2	XAB2	25|12	37	18.5	2	22|45|47|23|35|43|13|9|3|3|6|42|3|7|44|79|96|73|55|68|91|58|39|55|56|60|86|68|0|0|0|0|0|0	0	0	0	0	0	-344.09	0.21	0.83
ATRX (N-ter BirA*)	NP_066964.1	XRCC5	3|0	3	1.5	2	9|12|5|2|10|4|6|8|0|0|7|9|0|5|0|6|6|3|2|5|3|0|0|0|5|5|4|4|0|5|0|0|0|0	0	0	0	0	0	-44.79	0.15	0.83
ATRX (N-ter BirA*)	NP_067064.2	WIZ	4|1	5	2.5	2	0|2|2|0|1|2|0|0|0|0|0|2|0|0|5|17|11|13|10|17|17|12|6|5|18|20|13|9|0|0|0|0|0|0	0	0	0	0	0	-76.21	0.14	0.83
ATRX (N-ter BirA*)	NP_071401.3	RBM26	7|4	11	5.5	2	19|52|19|16|37|18|13|11|2|4|12|18|6|7|10|46|42|28|14|44|64|20|25|31|39|37|25|22|0|0|0|0|0|0	0	0	0	0	0	-212.41	0.11	0.83
ATRX (N-ter BirA*)	NP_071900.2	NSD1	8|6	14	7	2	0|2|4|1|9|3|0|2|0|0|0|4|0|0|25|51|58|51|23|59|57|28|0|0|41|36|24|20|0|0|0|0|0|0	0	0	0	0	0	-226.03	0.12	0.83
ATRX (N-ter BirA*)	NP_079133.3	ATAD5	7|4	11	5.5	2	0|15|10|0|15|8|0|0|0|0|0|9|0|0|8|22|19|30|14|15|30|18|0|2|18|8|19|23|0|0|0|0|0|0	0	0	0	0	0	-101.93	0.21	0.83
ATRX (N-ter BirA*)	NP_115553.2	PHAX	6|7	13	6.5	2	0|11|7|5|12|6|3|0|4|0|1|9|4|1|4|17|23|12|8|13|15|9|19|20|11|8|8|13|0|0|0|0|0|0	0	0	0	0	0	-68.57	0.33	0.83
ATRX (N-ter BirA*)	NP_115949.3	PPP4R3A	17|10	27	13.5	2	15|35|48|15|24|32|6|7|3|3|8|20|2|5|15|49|46|43|24|44|54|39|23|24|43|36|31|33|0|0|0|0|0|0	0	0	0	0	0	-182.69	0.27	0.83
ATRX (N-ter BirA*)	NP_443157.1	LENG8	4|0	4	2	2	3|5|4|4|6|4|5|5|0|0|3|8|0|2|6|16|23|11|7|17|23|4|15|5|16|16|9|5|0|0|0|0|0|0	0	0	0	0	0	-88.34	0.1	0.83
ATRX (N-ter BirA*)	NP_644810.1	WDR36	7|4	11	5.5	2	4|16|23|6|15|20|0|0|0|0|0|27|0|0|18|42|34|26|27|37|36|25|20|32|32|32|33|24|0|0|0|0|0|0	0	0	0	0	0	-149.85	0.15	0.83
ATRX (N-ter BirA*)	NP_653091.2	KNL1	3|2	5	2.5	2	58|82|62|61|67|58|35|22|0|0|16|24|9|24|5|48|52|42|12|46|49|36|0|0|17|17|9|14|0|0|0|0|0|0	0	0	0	0	0	-294.23	0.04	0.83
ATRX (N-ter BirA*)	NP_689948.1	ZBTB9	2|2	4	2	2	0|6|3|0|3|4|0|0|0|0|0|3|0|0|5|9|16|13|6|6|13|7|6|8|9|7|3|5|0|0|0|0|0|0	0	0	0	0	0	-49.86	0.16	0.83
ATRX (N-ter BirA*)	Streptavidin	Streptavidin	738|783	1521	760.5	2	1158|710|1101|885|887|1049|620|336|300|223|1516|2624|965|980|1271|806|811|1381|1716|918|897|1109|448|302|647|459|758|658|1413|1210|1210|1587|788|656	0	0	0	0	0	#NAME?	0.41	0.83
ATRX (N-ter BirA*)	XP_003403527.1	LOC100652741	3|0	3	1.5	2	3|16|12|3|15|10|0|0|0|0|1|8|0|0|7|26|32|15|5|28|35|15|5|5|19|17|14|13|0|0|0|0|0|0	0	0	0	0	0	-135.38	0.05	0.83
ATRX (N-ter BirA*)	BGAL_ECOLI	lacZ	13|3	16	8	2	0|205|165|0|201|162|0|0|43|43|0|304|0|3|75|161|145|66|66|125|143|48|79|95|57|55|24|27|0|0|0|0|4|0	0	0	0	0	0	#NAME?	0.04	0.83
ATRX (N-ter BirA*)	AP_000199.1	AP_000199.1	5|3	8	4	2	18|9|14|19|16|18|14|14|11|11|19|7|7|7|10|20|26|22|11|14|22|17|10|6|18|19|2|5|27|12|11|10|17|12	0	0	0	0	0	-96.49	0.16	0.83
ATRX (N-ter BirA*)	NP_000412.3	KRT10	45|62	107	53.5	2	61|45|127|93|7|27|58|54|122|107|50|11|140|49|88|93|83|84|47|52|60|396|64|77|69|51|121|108|102|86|104|134|112|89	0	0	0	0	0	#NAME?	0.27	0.83
ATRX (N-ter BirA*)	NP_000273.2	PCCA	193|211	404	202	2	262|143|200|268|157|184|257|243|466|442|214|239|184|231|181|271|243|276|182|246|252|239|481|379|299|321|287|154|522|377|272|363|694|325	0	0	0	0	0	#NAME?	0.37	0.83
ATRX (N-ter BirA*)	NP_001001935.1	ATP5F1A	3|0	3	1.5	2	2|0|0|0|0|0|10|17|0|0|4|4|0|4|0|0|1|0|1|0|1|0|0|0|12|9|1|1|32|11|0|3|8|0	0	0	0	0	0	-79.78	0.08	0.83
ATRX (N-ter BirA*)	NP_001008697.1	TFIP11	17|4	21	10.5	2	16|39|24|14|27|20|3|0|0|0|4|32|2|6|24|51|55|44|22|39|63|31|21|29|36|31|34|27|0|0|0|0|0|0	0	0	0	0	0	-220.27	0.2	0.83	NP_060755.1|
ATRX (N-ter BirA*)	NP_001018077.1	SERBP1	12|7	19	9.5	2	41|94|45|44|99|41|37|27|23|24|52|74|30|49|7|19|31|17|17|20|18|9|16|20|11|16|30|27|0|4|0|4|7|3	0	0	0	0	0	-324.91	0.12	0.83	NP_001135441.1|
ATRX (N-ter BirA*)	NP_001070908.1	BCLAF1	16|16	32	16	2	20|106|46|28|55|42|20|14|9|10|26|39|13|41|30|60|69|93|33|49|92|49|45|48|56|62|69|61|0|0|0|0|1|0	0	0	0	0	0	-339.48	0.18	0.83
ATRX (N-ter BirA*)	NP_001091674.1	HNRNPF	4|0	4	2	2	3|4|3|6|7|3|3|0|2|2|2|7|4|0|7|19|11|20|10|16|11|9|7|9|15|11|17|10|3|10|0|14|10|7	0	0	0	0	0	-80.5	0.11	0.83	NP_001251.1|
ATRX (N-ter BirA*)	NP_001122383.1	PCBP2	5|0	5	2.5	2	17|23|19|18|19|17|17|19|8|6|9|15|7|9|8|21|18|9|7|14|12|16|9|9|17|14|6|8|10|2|2|10|10|5	0	0	0	0	0	-91.7	0.12	0.83
ATRX (N-ter BirA*)	NP_001104026.1	FLNA	111|81	192	96	2	1177|1252|1126|1042|1147|1162|566|516|342|357|603|1531|497|524|109|246|235|205|128|230|230|158|118|137|166|176|155|176|0|0|0|0|0|1	0	0	0	0	0	#NAME?	0.07	0.83
ATRX (N-ter BirA*)	NP_001122316.1	SMARCA4	4|4	8	4	2	2|2|2|1|2|4|1|0|0|0|0|8|0|0|15|27|28|23|13|29|24|13|0|0|21|20|28|13|0|0|0|0|0|0	0	0	0	0	0	-109.51	0.14	0.83
ATRX (N-ter BirA*)	NP_001128715.1	TCOF1	87|84	171	85.5	2	44|147|52|54|180|46|46|47|29|34|6|29|26|7|87|121|260|126|121|118|246|79|138|159|134|120|201|172|0|0|0|0|1|0	0	0	0	0	0	#NAME?	0.39	0.83
ATRX (N-ter BirA*)	NP_001138880.1	NONO	24|18	42	21	2	42|73|62|39|59|55|51|34|15|17|35|53|34|28|41|67|77|74|38|60|120|76|43|49|87|76|76|53|28|10|0|3|14|0	0	0	0	0	0	-333.08	0.23	0.83
ATRX (N-ter BirA*)	NP_001158286.1	ACIN1	14|13	27	13.5	2	43|94|81|40|144|70|33|27|9|14|42|83|23|43|47|90|120|102|53|91|142|95|52|66|95|77|95|75|0|0|0|0|0|0	0	0	0	0	0	-510.87	0.11	0.83
ATRX (N-ter BirA*)	NP_001164100.1	CHD8	20|8	28	14	2	46|61|49|38|49|43|22|21|0|0|13|30|4|16|37|121|124|97|44|121|105|83|11|9|85|71|48|67|0|0|0|0|0|0	0	0	0	0	0	-489.66	0.12	0.83
ATRX (N-ter BirA*)	NP_060250.2	CHD7	7|6	13	6.5	2	8|26|19|9|24|14|6|0|0|0|0|4|0|0|21|55|48|32|19|51|49|25|5|0|31|29|15|30|0|0|0|0|0|0	0	0	0	0	0	-201.95	0.13	0.83
ATRX (N-ter BirA*)	NP_001171062.1	PPP2R2A	3|2	5	2.5	2	15|1|4|15|1|5|9|5|0|0|4|8|11|4|1|12|3|6|5|13|1|6|0|0|3|5|3|4|21|14|5|22|25|8	0	0	0	0	0	-84.64	0.12	0.83	NP_056076.1|
ATRX (N-ter BirA*)	NP_001180298.1	DIDO1	26|12	38	19	2	27|58|39|20|28|42|6|4|0|0|11|65|3|18|22|63|66|51|26|62|72|38|1|1|40|40|45|38|0|0|0|0|0|0	0	0	0	0	0	-250.83	0.29	0.83
ATRX (N-ter BirA*)	NP_001180345.1	DDX3X	5|3	8	4	2	32|48|48|36|45|48|13|10|4|4|18|38|13|13|3|15|5|3|0|12|5|6|0|0|8|7|8|5|3|4|0|0|7|4	0	0	0	0	0	-197.66	0.08	0.83	NP_001002.1|
ATRX (N-ter BirA*)	NP_001181875.1	EIF4G1	3|0	3	1.5	2	161|242|159|141|287|151|118|100|53|47|80|115|75|105|9|40|35|26|11|32|24|16|1|3|17|19|15|19|0|0|0|0|0|0	0	0	0	0	0	#NAME?	0.01	0.83
ATRX (N-ter BirA*)	NP_001189360.1	PRDX1	9|3	12	6	2	34|21|12|36|28|12|37|51|19|19|29|18|30|18|25|19|19|12|21|21|19|15|14|17|7|9|3|9|32|25|27|35|17|9	0	0	0	0	0	-164.45	0.15	0.83
ATRX (N-ter BirA*)	NP_001189472.1	CUX1	4|2	6	3	2	0|10|2|0|5|4|7|4|0|0|2|3|0|1|10|23|21|14|9|17|27|8|0|0|26|21|16|23|0|0|0|0|0|0	0	0	0	0	0	-102.2	0.12	0.83
ATRX (N-ter BirA*)	NP_001243839.1	DDX21	12|4	16	8	2	8|46|24|10|38|30|14|10|8|10|16|40|4|21|26|64|71|73|35|50|74|51|46|55|71|63|37|32|14|8|0|2|6|0	0	0	0	0	0	-304.38	0.11	0.83
ATRX (N-ter BirA*)	NP_001258898.1	HSP90AB1	15|0	15	7.5	2	55|36|48|50|49|50|79|66|21|19|27|25|20|22|13|32|32|31|22|32|31|36|16|16|65|57|12|16|30|17|10|38|48|23	0	0	0	0	0	-299.23	0.11	0.83
ATRX (N-ter BirA*)	NP_001261.2	CHD1	9|4	13	6.5	2	0|6|8|5|10|0|0|2|0|0|0|5|0|0|18|28|34|16|19|32|28|23|0|0|22|30|22|14|0|0|0|0|0|0	0	0	0	0	0	-122.55	0.21	0.83
ATRX (N-ter BirA*)	NP_001264.2	CHD4	194|165	359	179.5	2	132|233|194|116|227|197|62|58|13|16|76|150|38|71|172|284|337|284|179|307|352|238|118|137|222|228|317|215|0|0|0|0|0|0	0	0	0	0	0	#NAME?	0.55	0.83	NP_003917.1|
ATRX (N-ter BirA*)	NP_001393.1	EEF1A1	21|13	34	17	2	42|82|63|40|92|68|45|37|31|35|40|62|29|40|21|26|47|28|27|22|35|32|32|32|33|35|17|14|47|25|13|25|32|12	0	0	0	0	0	-289.51	0.22	0.83
ATRX (N-ter BirA*)	NP_001407.1	EIF4A1	4|0	4	2	2	12|17|7|12|24|8|17|16|0|0|18|22|6|18|2|3|5|6|8|6|9|6|0|0|21|15|2|0|22|19|2|12|9|3	0	0	0	0	0	-99.53	0.09	0.83
ATRX (N-ter BirA*)	NP_002473.2	NASP	40|24	64	32	2	76|73|63|71|78|63|48|36|20|16|36|110|40|43|27|87|77|60|44|77|64|59|40|43|65|55|102|84|0|0|0|0|0|0	0	0	0	0	0	-340.9	0.33	0.83
ATRX (N-ter BirA*)	NP_002511.1	NPM1	33|20	53	26.5	2	46|132|57|34|136|56|17|9|18|18|29|126|33|16|85|81|140|139|112|83|206|82|45|57|86|73|116|73|0|0|0|0|7|0	0	0	0	0	0	-609.46	0.17	0.83
ATRX (N-ter BirA*)	NP_003267.1	TMPO	25|10	35	17.5	2	47|90|61|44|91|58|44|37|19|21|18|25|21|17|52|63|75|64|50|66|109|58|48|60|71|72|66|51|0|0|0|0|0|0	0	0	0	0	0	-364.96	0.19	0.83
ATRX (N-ter BirA*)	NP_003283.2	TPR	298|207	505	252.5	2	230|330|338|241|419|380|322|283|5|7|396|475|247|368|181|259|449|434|214|280|471|389|39|31|262|250|276|275|0|0|0|0|0|0	0	0	0	0	0	#NAME?	0.55	0.83
ATRX (N-ter BirA*)	NP_003461.2	USP7	5|1	6	3	2	6|10|14|6|9|12|0|0|0|0|2|9|0|0|9|21|16|14|13|22|16|11|5|6|10|10|10|2|0|0|0|0|0|0	0	0	0	0	0	-79.54	0.16	0.83
ATRX (N-ter BirA*)	NP_003555.1	TAGLN2	17|20	37	18.5	2	57|54|82|56|57|72|64|52|18|20|33|51|22|24|15|56|34|28|18|39|39|26|20|26|32|42|32|28|0|0|0|0|0|0	0	0	0	0	0	-245.69	0.27	0.83
ATRX (N-ter BirA*)	NP_003592.3	SMARCA5	23|13	36	18	2	11|73|49|11|58|52|26|18|0|0|13|62|0|14|46|81|99|85|48|68|97|63|38|49|83|70|61|55|0|0|0|0|0|0	0	0	0	0	0	-353.82	0.2	0.83	NP_003917.1|
ATRX (N-ter BirA*)	NP_004095.4	FASN	54|28	82	41	2	637|597|695|505|684|688|359|308|141|150|326|746|267|369|56|191|159|174|73|180|151|143|43|39|157|138|81|71|42|17|0|11|14|7	0	0	0	0	0	#NAME?	0.06	0.83
ATRX (N-ter BirA*)	NP_004387.1	DDX5	5|0	5	2.5	2	7|20|18|0|20|16|5|3|0|0|1|14|3|2|26|39|54|38|23|36|51|32|21|39|30|33|23|19|0|3|0|0|0|0	0	0	0	0	0	-204.87	0.05	0.83	NP_003917.1|
ATRX (N-ter BirA*)	NP_004413.1	DVL2	3|2	5	2.5	2	57|82|45|55|53|43|47|34|7|10|37|47|29|30|8|17|18|18|5|20|31|9|5|5|15|17|3|6|0|0|0|0|0|0	0	0	0	0	0	-265.97	0.04	0.83
ATRX (N-ter BirA*)	NP_004631.1	DDX39B	6|0	6	3	2	6|13|8|3|13|7|6|10|0|0|5|9|4|4|10|18|16|12|11|13|17|13|5|4|11|10|8|9|5|9|0|3|4|0	0	0	0	0	0	-71.56	0.19	0.83	NP_001002.1|
ATRX (N-ter BirA*)	NP_005372.2	NCL	67|42	109	54.5	2	45|112|96|50|116|101|46|41|34|32|37|70|29|42|78|120|150|149|89|137|149|144|77|87|135|131|151|93|0|0|0|0|4|0	0	0	0	0	0	-520.49	0.36	0.83
ATRX (N-ter BirA*)	NP_005868.1	SF3A1	9|5	14	7	2	20|67|33|25|77|22|22|18|3|2|14|31|7|16|17|45|69|35|19|49|71|20|33|45|38|31|26|35|0|0|0|0|0|0	0	0	0	0	0	-294.77	0.1	0.83
ATRX (N-ter BirA*)	NP_006112.3	KRT1	63|120	183	91.5	2	92|107|187|109|21|47|93|84|171|136|65|35|167|105|90|94|181|89|63|77|114|392|95|105|91|80|156|85|127|101|164|175|127|122	0	0	0	0	0	#NAME?	0.39	0.83
ATRX (N-ter BirA*)	NP_000414.2	KRT2	19|40	59	29.5	2	27|29|34|36|0|13|54|51|104|97|19|3|79|37|48|47|44|22|31|29|28|152|46|57|52|53|71|68|43|44|82|114|58|65	0	0	0	0	0	-445.4	0.25	0.83
ATRX (N-ter BirA*)	NP_006176.2	NUMA1	64|32	96	48	2	98|203|110|88|255|145|95|63|0|0|168|237|67|135|203|261|377|274|187|249|370|220|31|29|192|160|261|213|0|0|0|0|0|0	0	0	0	0	0	#NAME?	0.15	0.83
ATRX (N-ter BirA*)	NP_006258.3	RANBP2	140|104	244	122	2	280|411|322|263|379|324|209|189|21|32|188|289|134|143|30|100|81|76|43|104|86|50|8|7|43|59|44|43|0|0|0|0|0|0	0	0	0	0	0	#NAME?	0.34	0.83
ATRX (N-ter BirA*)	NP_006456.1	ARID3B	13|5	18	9	2	8|16|21|8|15|26|7|10|0|0|0|9|0|0|10|42|37|31|20|34|42|24|8|14|37|41|33|25|0|0|0|0|0|0	0	0	0	0	0	-160.61	0.22	0.83
ATRX (N-ter BirA*)	NP_006588.1	HSPA8	43|31	74	37	2	83|120|102|80|99|88|97|95|52|54|39|64|44|27|44|55|87|52|60|56|104|51|56|56|87|84|60|44|16|23|7|26|28|13	0	0	0	0	0	-366.48	0.35	0.83
ATRX (N-ter BirA*)	NP_005336.3	HSPA1A	26|18	44	22	2	100|93|88|97|95|84|98|84|38|40|47|91|70|46|29|58|60|24|40|57|49|35|46|50|70|75|62|41|20|35|8|18|34|14	0	0	0	0	0	-366.03	0.23	0.83
ATRX (N-ter BirA*)	NP_008835.5	PRKDC	17|18	35	17.5	2	22|54|44|26|61|37|57|43|0|0|19|120|19|26|2|12|18|12|12|12|16|9|0|0|51|34|22|16|15|21|0|1|13|0	0	0	0	0	0	-262.72	0.24	0.83
ATRX (N-ter BirA*)	NP_036265.3	COPG2	5|4	9	4.5	2	143|175|150|112|217|153|81|71|65|63|82|168|64|70|4|34|35|21|12|34|27|15|5|10|18|15|14|19|0|0|0|0|0|0	0	0	0	0	0	#NAME?	0.03	0.83
ATRX (N-ter BirA*)	NP_038477.2	BAZ2A	60|26	86	43	2	42|103|93|32|164|91|21|16|8|7|15|91|6|15|109|189|227|191|137|169|224|129|80|94|150|146|164|145|0|0|0|0|0|0	0	0	0	0	0	#NAME?	0.21	0.83
ATRX (N-ter BirA*)	NP_054767.3	MRTFB	15|7	22	11	2	152|207|158|163|220|154|136|132|116|119|119|189|105|141|25|63|114|69|40|66|125|59|34|37|64|59|40|42|0|0|0|0|0|0	0	0	0	0	0	#NAME?	0.06	0.83
ATRX (N-ter BirA*)	NP_055642.3	ZC3H11A	5|5	10	5	2	8|41|9|14|31|11|12|9|0|2|9|28|3|8|18|42|38|27|23|46|52|15|27|36|43|32|23|23|0|0|0|0|0|0	0	0	0	0	0	-183.56	0.11	0.83
ATRX (N-ter BirA*)	NP_055643.1	TOX4	27|10	37	18.5	2	45|61|62|45|45|70|32|32|15|13|20|49|18|22|40|66|70|68|43|68|75|86|37|42|68|68|62|51|0|0|0|0|0|0	0	0	0	0	0	-295.25	0.25	0.83
ATRX (N-ter BirA*)	NP_055850.1	ZHX3	3|0	3	1.5	2	2|3|6|2|3|4|1|1|0|0|0|4|0|0|0|11|3|11|0|12|6|5|1|3|10|7|4|4|0|0|0|0|0|0	0	0	0	0	0	-49.25	0.14	0.83
ATRX (N-ter BirA*)	NP_110379.2	TCP1	2|0	2	1	2	2|2|4|5|2|4|13|12|0|0|11|9|3|4|1|3|0|0|0|0|0|0|0|0|11|14|0|0|24|9|0|0|2|0	0	0	0	0	0	-70.24	0.06	0.83
ATRX (N-ter BirA*)	NP_115784.1	BAZ1B	78|58	136	68	2	36|151|113|33|137|100|20|19|5|8|20|130|6|19|107|177|211|186|102|164|259|147|78|80|172|152|222|167|0|0|0|0|0|0	0	0	0	0	0	#NAME?	0.31	0.83	NP_003917.1|
ATRX (N-ter BirA*)	NP_490597.1	BRD4	33|22	55	27.5	2	43|53|29|45|76|29|33|27|0|3|30|33|13|32|31|69|70|49|35|69|66|39|25|34|56|57|51|53|0|0|0|0|0|0	0	0	0	0	0	-241.98	0.39	0.83	NP_001251.1|
ATRX (N-ter BirA*)	NP_821133.1	TUBB	30|4	34	17	2	80|50|67|79|55|60|71|67|27|26|12|34|36|38|32|56|58|65|30|44|67|55|21|7|64|50|30|14|24|17|21|37|58|18	0	0	0	0	0	-313.25	0.23	0.83
ATRX (N-ter BirA*)	NP_942131.1	ACACA	505|725	1230	615	2	949|672|758|855|710|687|573|516|1384|1411|572|689|505|571|635|689|939|977|601|736|939|773|1236|1019|556|550|636|637|1662|29|966|1435|1228|1071	0	0	0	0	0	#NAME?	0.42	0.83
ATRX (N-ter BirA*)	NP_001084.3	ACACB	104|159	263	131.5	2	216|103|84|220|115|87|137|144|456|440|10|28|79|16|110|184|160|134|123|180|176|107|413|336|124|122|135|131|234|182|197|349|487|302	0	0	0	0	0	#NAME?	0.29	0.83
ATRX (N-ter BirA*)	P00761	P00761	36|40	76	38	2	225|34|67|229|21|54|224|201|77|79|28|34|67|22|32|216|47|76|37|225|37|51|56|79|228|211|34|37|61|74|40|56|73|53	0	0	0	0	0	#NAME?	0.17	0.83
ATRX (N-ter BirA*)	NP_002760.1	PRSS1	5|0	5	2.5	2	14|0|0|11|0|0|14|16|29|0|0|0|8|0|0|16|0|0|0|10|0|0|22|29|13|10|0|0|5|7|8|0|11|15	0	0	0	0	0	-107.22	0.1	0.83
ATRX (N-ter BirA*)	NP_006256.1	RAD21	2|0	2	1	2	0|2|9|3|8|7|0|0|0|0|0|4|0|0|4|19|12|10|8|16|18|9|3|3|13|14|10|8|0|0|0|0|0|0	0	0	0	0	0	-74.93	0.06	0.83	NP_001002.1|
ATRX (N-ter BirA*)	NP_036243.1	AHSA1	2|0	2	1	2	8|7|9|4|7|5|4|4|0|0|0|6|2|4|0|2|3|0|0|1|4|2|0|0|5|1|1|2|11|7|0|0|1|1	0	0	0	0	0	-39.26	0.11	0.83	NP_001002.1|
ATRX (N-ter BirA*)	NP_057279.2	KIF20B	2|0	2	1	2	17|31|7|18|27|14|13|8|0|0|34|12|3|16|10|33|50|26|22|28|56|10|0|0|23|12|7|15|0|0|0|0|0|0	0	0	0	0	0	-193.24	0.02	0.83
ATRX (N-ter BirA*)	NP_065118.2	REXO4	2|0	2	1	2	0|6|0|0|8|3|0|0|0|0|0|3|0|0|4|21|9|14|8|18|13|6|4|12|26|23|7|12|0|0|0|0|0|0	0	0	0	0	0	-98.4	0.05	0.83
ATRX (N-ter BirA*)	NP_001181883.1	MATR3	3|2	5	2.5	2	9|12|15|7|19|13|2|0|0|0|2|39|5|0|19|34|46|31|25|35|50|26|11|16|31|26|51|26|0|0|0|0|1|0	0	0	0	0	0	-198.49	0.05	0.83
ATRX (N-ter BirA*)	NP_001193725.1	PKM	2|0	2	1	2	27|39|35|24|37|33|15|11|3|5|11|23|15|11|0|3|1|2|0|2|0|0|0|0|6|3|2|3|12|6|0|0|8|0	0	0	0	0	0	-161.16	0.03	0.83
ATRX (N-ter BirA*)	NP_001008938.1	CKAP5	2|2	4	2	2	173|194|150|154|181|131|90|83|4|6|51|100|45|58|0|12|6|0|0|9|6|0|0|0|3|1|2|9|0|0|0|0|0|0	0	0	0	0	0	#NAME?	0.01	0.83
ATRX (N-ter BirA*)	NP_001139019.1	RBM17	2|0	2	1	2	3|14|17|0|14|13|2|0|0|0|3|12|0|2|7|20|19|15|9|16|26|17|0|3|23|22|8|11|0|0|0|0|0|0	0	0	0	0	0	-101.77	0.04	0.83
ATRX (N-ter BirA*)	NP_055940.3	CIC	1|1	2	1	2	6|11|18|7|18|13|2|0|0|0|0|0|0|1|5|36|36|27|5|37|27|23|0|0|19|16|14|12|0|0|0|0|0|0	0	0	0	0	0	-147.26	0.03	0.83
ATRX (N-ter BirA*)	NP_653171.1	JPT2	2|1	3	1.5	2	14|30|11|11|21|9|10|6|4|3|9|16|7|7|1|6|4|2|1|8|7|3|0|0|7|5|4|5|0|0|0|0|0|0	0	0	0	0	0	-85.81	0.07	0.83
ATRX (N-ter BirA*)	NP_054861.2	NUDT5	2|0	2	1	2	10|13|11|8|12|12|4|4|0|2|5|4|3|5|1|1|2|7|0|3|6|3|0|2|3|3|0|0|0|0|0|0|0|0	0	0	0	0	0	-53.7	0.08	0.83
ATRX (N-ter BirA*)	NP_055568.3	BMS1	2|0	2	1	2	0|5|6|0|4|6|0|0|0|0|0|8|0|0|20|51|42|37|20|40|64|28|12|13|37|37|24|22|0|0|0|0|0|0	0	0	0	0	0	-220.29	0.02	0.83
ATRX (N-ter BirA*)	NP_001014972.1	ZNF638	1|0	1	0.5	2	8|14|14|7|14|15|4|5|0|0|5|15|1|4|19|57|45|30|17|59|49|37|2|0|41|37|39|36|0|0|0|0|0|0	0	0	0	0	0	-235.23	0.01	0.83
ATRX (N-ter BirA*)	NP_001981.2	EYA3	1|0	1	0.5	2	0|0|0|0|0|0|0|0|0|0|0|1|0|0|0|0|0|0|0|0|0|0|0|0|0|0|0|0|0|0|0|0|0|0	0	0	0	0	0	-2.88	2	0.83
ATRX (N-ter BirA*)	NP_057302.1	POLK	1|0	1	0.5	2	0|0|0|0|0|0|0|0|0|0|0|0|0|0|0|0|0|0|0|0|0|0|0|0|0|0|1|1|0|0|0|0|0|0	0	0	0	0	0	-3.78	1	0.83
ATRX (N-ter BirA*)	NP_005474.2	CHAF1A	3|0	3	1.5	2	2|7|14|2|6|11|0|0|0|0|0|4|0|0|5|7|12|10|7|8|14|7|4|4|4|6|9|5|0|0|0|0|0|0	0	0	0	0	0	-57.07	0.12	0.83
ATRX (N-ter BirA*)	NP_000961.2	RPL6	2|0	2	1	2	7|10|8|8|7|2|13|17|7|5|15|22|5|13|4|9|11|0|8|10|7|3|7|2|17|18|3|2|19|14|0|5|5|0	0	0	0	0	0	-84.98	0.05	0.83	NP_001002.1|
ATRX (N-ter BirA*)	NP_001026997.1	BOLA2	1|0	1	0.5	2	2|0|0|4|0|0|1|3|0|0|2|1|1|0|0|2|0|3|2|1|0|0|0|0|4|3|1|0|5|1|4|5|6|5	0	0	0	0	0	-23.76	0.1	0.83
ATRX (N-ter BirA*)	NP_001027451.1	TFAP2A	2|2	4	2	2	0|2|1|0|0|2|0|0|0|0|0|0|0|0|3|7|8|5|5|6|9|2|0|0|5|7|3|3|0|0|0|0|0|0	0	0	0	0	0	-28.61	0.26	0.83
ATRX (N-ter BirA*)	NP_001028886.1	NOP2	1|0	1	0.5	2	2|20|14|0|25|14|5|5|0|0|0|8|0|0|25|39|70|41|24|36|50|31|23|26|40|44|32|29|0|0|0|0|0|0	0	0	0	0	0	-229.12	0.01	0.83	NP_001002.1|
ATRX (N-ter BirA*)	NP_001034554.1	SRSF5	1|0	1	0.5	2	0|2|1|0|0|0|0|2|0|0|0|1|1|0|0|0|2|0|0|0|3|0|0|0|1|0|0|0|2|0|0|0|0|0	0	0	0	0	0	-10.69	0.22	0.83
ATRX (N-ter BirA*)	NP_001124384.1	SUGT1	1|0	1	0.5	2	2|6|2|5|4|4|2|3|0|0|0|5|2|0|0|0|0|0|0|0|0|0|0|0|0|1|2|2|0|0|0|0|0|0	0	0	0	0	0	-22.63	0.1	0.83
ATRX (N-ter BirA*)	NP_001136402.1	API5	1|0	1	0.5	2	0|0|0|0|0|0|0|0|0|0|0|0|0|0|0|0|0|0|1|0|0|0|0|0|0|0|5|1|0|0|0|0|0|0	0	0	0	0	0	-8.45	0.29	0.83
ATRX (N-ter BirA*)	NP_001137232.1	EIF5A	1|1	2	1	2	6|25|2|6|13|3|0|0|0|0|3|7|9|3|0|0|4|0|0|0|0|0|0|4|0|0|3|0|0|3|0|0|6|0	0	0	0	0	0	-55.75	0.07	0.83
ATRX (N-ter BirA*)	NP_001137533.1	COPB1	1|0	1	0.5	2	10|9|7|9|16|7|5|3|0|0|3|6|0|8|1|0|0|1|1|0|0|0|0|0|2|0|1|0|9|5|0|0|0|0	0	0	0	0	0	-49.34	0.05	0.83
ATRX (N-ter BirA*)	NP_001153171.1	FHL1	1|0	1	0.5	2	7|4|4|8|5|5|5|6|0|0|2|3|0|2|0|3|1|0|0|6|2|0|0|0|0|2|1|0|0|0|0|0|0|0	0	0	0	0	0	-30.39	0.07	0.83
ATRX (N-ter BirA*)	NP_001159693.1	UTP14A	2|0	2	1	2	0|7|4|0|6|5|0|0|0|0|0|3|0|0|8|18|23|18|13|17|30|13|5|9|22|20|13|16|0|0|0|0|0|0	0	0	0	0	0	-106.25	0.04	0.83
ATRX (N-ter BirA*)	NP_001160163.1	TTK	2|1	3	1.5	2	15|18|11|10|13|11|4|0|0|0|2|3|0|0|0|0|0|0|1|0|0|0|0|0|0|0|0|2|0|0|0|0|0|0	0	0	0	0	0	-59.69	0.11	0.83
ATRX (N-ter BirA*)	NP_001171501.1	SF1	3|0	3	1.5	2	9|10|9|9|8|9|5|0|0|0|3|10|2|4|2|27|20|15|6|18|17|7|5|6|12|8|12|8|0|0|0|0|0|0	0	0	0	0	0	-91.7	0.07	0.83
ATRX (N-ter BirA*)	NP_001186421.1	PDCD4	1|0	1	0.5	2	0|2|0|0|0|1|0|0|0|0|0|2|0|0|0|4|0|0|0|3|0|1|0|0|3|1|3|3|0|0|0|0|0|0	0	0	0	0	0	-15	0.15	0.83
ATRX (N-ter BirA*)	NP_001243064.1	CSE1L	1|0	1	0.5	2	5|2|3|3|3|1|0|0|0|0|1|2|1|0|0|10|7|3|0|9|5|0|0|0|3|7|3|5|0|0|0|0|0|0	0	0	0	0	0	-37.03	0.06	0.83
ATRX (N-ter BirA*)	NP_001243804.1	CDCA8	1|0	1	0.5	2	0|0|0|0|4|0|0|0|0|0|0|0|0|0|3|6|0|0|2|3|3|2|0|0|4|7|5|2|0|0|0|0|0|0	0	0	0	0	0	-24.87	0.09	0.83
ATRX (N-ter BirA*)	NP_001248321.1	NOL10	1|0	1	0.5	2	0|1|0|0|0|0|0|0|0|0|0|0|0|0|3|5|3|5|2|4|7|4|4|3|5|6|5|0|0|0|0|0|0|0	0	0	0	0	0	-25.98	0.09	0.83
ATRX (N-ter BirA*)	NP_001830.1	CNN3	1|0	1	0.5	2	21|23|31|18|28|36|11|5|1|2|6|13|2|8|2|14|5|6|2|9|9|0|0|1|4|0|2|2|0|0|0|0|0|0	0	0	0	0	0	-132.12	0.02	0.83
ATRX (N-ter BirA*)	NP_002422.1	MNAT1	1|0	1	0.5	2	1|0|0|0|0|0|0|0|0|0|0|0|0|0|0|2|0|0|0|0|2|0|0|0|0|0|0|0|0|0|0|0|0|0	0	0	0	0	0	-6.5	0.4	0.83
ATRX (N-ter BirA*)	NP_002810.1	PTBP1	1|0	1	0.5	2	2|7|2|4|4|2|0|2|0|0|4|6|3|0|6|13|8|8|5|7|10|10|0|0|8|0|11|7|5|5|3|8|13|3	0	0	0	0	0	-52.61	0.04	0.83	NP_001002.1|
ATRX (N-ter BirA*)	NP_003070.3	SMARCE1	1|0	1	0.5	2	0|0|0|0|1|0|0|0|0|0|0|0|0|0|2|4|2|3|1|0|2|3|0|3|0|0|2|3|0|0|0|0|0|0	0	0	0	0	0	-15	0.15	0.83
ATRX (N-ter BirA*)	NP_003133.1	SSB	2|3	5	2.5	2	3|17|7|4|14|6|0|1|0|0|0|2|0|0|2|12|6|6|4|10|14|5|2|4|9|4|15|7|0|0|0|0|0|0	0	0	0	0	0	-59.56	0.17	0.83
ATRX (N-ter BirA*)	NP_003325.2	UBA1	1|1	2	1	2	7|2|2|3|3|0|2|0|0|0|0|5|0|0|0|0|0|0|0|0|0|0|0|0|1|1|3|0|0|1|0|0|5|0	0	0	0	0	0	-19.62	0.2	0.83
ATRX (N-ter BirA*)	NP_003478.1	TAF15	1|0	1	0.5	2	4|2|6|3|5|5|3|3|2|2|0|6|8|1|0|8|8|7|6|3|7|7|8|9|4|3|15|16|0|0|0|0|0|0	0	0	0	0	0	-53.65	0.04	0.83
ATRX (N-ter BirA*)	NP_003633.1	HAT1	1|0	1	0.5	2	3|7|5|4|6|8|3|2|0|0|0|3|0|0|5|12|8|9|4|12|12|9|3|6|12|7|7|2|0|0|0|0|0|0	0	0	0	0	0	-53.7	0.04	0.83
ATRX (N-ter BirA*)	NP_004229.1	TRIP12	2|2	4	2	2	0|5|5|3|6|3|0|0|0|0|0|0|0|0|2|10|4|3|2|8|5|4|0|0|5|1|6|8|0|0|0|0|0|0	0	0	0	0	0	-29.62	0.25	0.83
ATRX (N-ter BirA*)	NP_004699.1	PDCD5	1|0	1	0.5	2	5|11|8|5|10|10|4|4|0|0|0|11|3|3|0|3|0|5|1|2|3|1|0|0|2|4|0|5|0|0|0|0|0|0	0	0	0	0	0	-47.04	0.05	0.83
ATRX (N-ter BirA*)	NP_005076.3	NUP214	2|0	2	1	2	57|87|59|69|69|57|37|42|0|3|21|54|20|25|0|4|3|3|0|4|5|0|0|0|3|0|2|0|0|0|0|0|0|0	0	0	0	0	0	-318.1	0.01	0.83
ATRX (N-ter BirA*)	NP_005446.2	ZRANB2	1|0	1	0.5	2	0|1|0|0|1|0|1|0|0|0|0|1|0|0|0|4|1|2|1|2|6|0|3|5|5|6|2|0|0|0|0|0|0|0	0	0	0	0	0	-24.87	0.09	0.83
ATRX (N-ter BirA*)	NP_005641.1	TCF20	1|0	1	0.5	2	2|5|2|0|5|6|0|2|0|0|0|2|0|0|0|26|10|8|7|26|15|8|0|0|12|9|5|5|0|0|0|0|0|0	0	0	0	0	0	-87.97	0.03	0.83
ATRX (N-ter BirA*)	NP_005860.2	CWC27	1|0	1	0.5	2	0|0|0|0|0|0|0|0|0|0|0|0|0|0|0|0|0|0|0|0|0|0|0|0|1|0|0|0|0|0|0|0|0|0	0	0	0	0	0	-2.88	2	0.83
ATRX (N-ter BirA*)	NP_005862.1	SMNDC1	1|0	1	0.5	2	0|1|0|0|0|0|0|0|0|0|0|0|0|0|0|3|2|2|0|2|4|0|0|2|2|3|3|0|0|0|0|0|0|0	0	0	0	0	0	-15	0.15	0.83
ATRX (N-ter BirA*)	NP_009202.1	STK38	1|0	1	0.5	2	12|8|5|16|13|11|1|3|0|0|3|6|3|0|0|2|0|0|0|1|0|0|0|0|0|0|0|2|0|0|0|0|0|0	0	0	0	0	0	-58.16	0.04	0.83
ATRX (N-ter BirA*)	NP_055768.3	DIS3	1|0	1	0.5	2	0|3|2|0|2|1|0|0|0|0|0|0|0|0|0|0|0|0|0|0|1|0|0|0|0|0|0|1|0|0|0|0|0|0	0	0	0	0	0	-9.57	0.25	0.83
ATRX (N-ter BirA*)	NP_055983.1	ZC3H4	2|0	2	1	2	4|9|9|3|8|7|0|0|0|0|0|8|0|3|0|13|8|7|5|7|10|7|0|0|5|5|15|8|0|0|0|0|0|0	0	0	0	0	0	-52.61	0.09	0.83
ATRX (N-ter BirA*)	NP_056130.2	LARP1	1|0	1	0.5	2	108|146|140|108|142|135|61|56|26|29|58|99|42|58|2|20|11|8|1|19|15|6|3|4|8|4|4|6|0|0|0|0|0|0	0	0	0	0	0	-631.86	0	0.83
ATRX (N-ter BirA*)	NP_056474.2	RSL1D1	1|0	1	0.5	2	0|3|4|0|11|2|0|0|0|0|0|10|0|0|11|13|14|12|14|11|14|13|6|6|10|13|20|16|0|1|0|0|0|0	0	0	0	0	0	-71.56	0.03	0.83	NP_001002.1|
ATRX (N-ter BirA*)	NP_060764.3	CWF19L1	1|0	1	0.5	2	0|0|0|0|0|0|0|0|0|0|0|0|0|0|0|0|0|0|0|0|0|0|0|0|0|0|0|0|0|0|0|0|0|0	0	0	0	0	0	-2.34	5	0.83
ATRX (N-ter BirA*)	NP_065963.1	FLYWCH1	1|0	1	0.5	2	0|0|0|0|0|0|0|0|0|0|0|0|0|0|0|0|0|0|0|0|0|0|0|0|0|0|0|0|0|0|0|0|0|0	0	0	0	0	0	-2.34	5	0.83
ATRX (N-ter BirA*)	NP_001230181.1	EFHD1	1|1	2	1	2	0|0|0|0|0|0|0|0|0|0|0|0|0|0|0|0|2|0|1|0|1|0|0|0|0|0|0|2|0|0|0|0|0|0	0	0	0	0	0	-5.77	0.67	0.83
ATRX (N-ter BirA*)	NP_001251503.1	KIF18B	1|0	1	0.5	2	0|1|0|0|0|0|0|0|0|0|0|0|0|0|0|2|3|0|0|5|3|0|0|0|3|4|2|0|0|0|0|0|0|0	0	0	0	0	0	-17.21	0.13	0.83
ATRX (N-ter BirA*)	NP_056224.3	EP400	1|0	1	0.5	2	0|16|0|3|13|0|0|0|0|0|0|4|0|0|0|9|10|2|0|5|18|0|0|0|5|3|4|4|0|0|0|0|0|0	0	0	0	0	0	-63.75	0.04	0.83
ATRX (N-ter BirA*)	NP_683692.2	BOD1L1	2|0	2	1	2	15|47|14|18|41|10|8|0|0|0|4|29|0|6|0|45|39|18|3|43|39|12|0|0|16|11|7|13|0|0|0|0|0|0	0	0	0	0	0	-197.06	0.02	0.83
ATRX (N-ter BirA*)	NP_001003810.1	HNRNPD	1|0	1	0.5	2	1|3|5|1|4|6|4|2|0|0|2|7|2|2|5|5|7|6|2|1|8|7|0|3|6|7|3|4|1|5|0|0|2|0	0	0	0	0	0	-32.59	0.07	0.83
ATRX (N-ter BirA*)	NP_005990.1	TSNAX	1|0	1	0.5	2	1|2|1|0|2|0|0|0|0|0|1|2|0|0|0|2|1|0|0|1|2|1|0|0|0|0|1|0|0|0|0|0|0|0	0	0	0	0	0	-9.57	0.25	0.83
ATRX (N-ter BirA*)	NP_067051.2	SCAF1	1|0	1	0.5	2	0|0|0|1|0|2|1|0|0|0|0|3|0|2|5|4|10|3|6|7|23|2|0|1|6|9|12|11|0|0|0|0|0|0	0	0	0	0	0	-62.25	0.04	0.83
ATRX (N-ter BirA*)	NP_057306.2	DDX41	1|0	1	0.5	2	0|0|1|0|0|0|1|0|0|0|0|0|0|0|0|5|3|3|2|3|4|0|0|0|9|7|4|2|0|0|0|0|0|0	0	0	0	0	0	-28.17	0.08	0.83
ATRX (N-ter BirA*)	NP_060228.3	ALKBH5	1|0	1	0.5	2	0|0|0|0|0|0|0|0|0|0|0|0|0|0|0|0|0|0|0|0|0|0|0|0|1|2|0|1|0|0|0|0|0|0	0	0	0	0	0	-5.37	0.5	0.83
ATRX (N-ter BirA*)	NP_001127945.1	GSE1	1|0	1	0.5	2	0|6|3|0|6|0|0|0|0|0|0|1|0|0|0|16|19|6|6|16|12|4|0|3|16|9|14|6|0|0|0|0|0|0	0	0	0	0	0	-74.93	0.03	0.83
ATRX (N-ter BirA*)	NP_000572.2	GPX1	1|0	1	0.5	2	0|0|0|0|0|0|0|0|0|0|0|0|0|0|0|0|0|0|0|0|0|0|0|0|0|0|0|0|0|0|0|0|0|0	0	0	0	0	0	-2.34	5	0.83
ATRX (N-ter BirA*)	NP_001005464.1	H3C15	4|5	9	4.5	2	7|13|20|11|13|20|14|16|8|8|9|11|5|9|5|10|14|25|10|11|12|16|10|10|20|17|7|7|8|6|6|8|12|7	0	0	0	0	0	-80.38	0.21	0.83
ATRX (N-ter BirA*)	NP_003353.1	UNG	1|0	1	0.5	2	0|0|0|0|0|0|0|0|0|0|0|0|0|0|0|2|0|2|0|3|0|0|0|0|0|0|0|0|0|0|0|0|0|0	0	0	0	0	0	-8.63	0.29	0.83
ATRX (N-ter BirA*)	NP_689706.2	ZNF362	1|0	1	0.5	2	0|0|0|0|1|0|0|0|0|0|0|4|0|0|4|6|6|11|6|7|4|5|4|5|11|9|4|5|0|0|0|0|0|0	0	0	0	0	0	-42.59	0.05	0.83
ATRX (N-ter BirA*)	NP_057736.4	CRNKL1	1|1	2	1	2	0|3|0|0|1|0|0|0|0|0|0|1|0|0|2|1|2|2|1|4|2|0|0|0|5|3|1|3|0|0|0|0|0|0	0	0	0	0	0	-14.48	0.27	0.83
ATRX (N-ter BirA*)	NP_001007068.1	SDCBP	1|0	1	0.5	2	6|13|8|0|11|9|0|0|0|0|0|8|3|0|0|0|0|0|0|0|0|0|0|0|0|0|3|2|0|0|0|0|0|0	0	0	0	0	0	-45.92	0.05	0.83
ATRX (N-ter BirA*)	NP_001121901.1	SMARCAD1	1|0	1	0.5	2	1|0|0|0|0|0|0|0|0|0|0|0|0|0|0|9|5|5|0|7|2|4|0|0|4|2|3|2|0|0|0|0|0|0	0	0	0	0	0	-29.29	0.08	0.83
ATRX (N-ter BirA*)	NP_055448.1	CTR9	1|0	1	0.5	2	0|0|0|0|0|0|0|0|0|0|0|0|0|0|0|0|0|0|0|0|1|1|0|0|0|0|4|0|0|0|0|0|0|0	0	0	0	0	0	-7.43	0.33	0.83
ATRX (N-ter BirA*)	NP_001177916.1	SRSF11	1|2	3	1.5	2	1|4|2|1|4|0|5|4|0|0|1|1|2|1|0|6|7|7|1|4|9|5|4|4|6|6|6|4|2|0|0|0|7|2	0	0	0	0	0	-30.29	0.2	0.83
ATRX (N-ter BirA*)	NP_036552.1	IFIT5	1|0	1	0.5	2	46|62|43|34|48|41|13|8|2|2|19|55|22|21|0|0|0|1|0|0|1|1|0|0|0|0|0|1|0|0|0|0|0|0	0	0	0	0	0	-236.45	0.01	0.83
ATRX (N-ter BirA*)	NP_002825.3	PTPN11	1|0	1	0.5	2	16|6|19|17|15|9|12|11|0|0|8|7|3|5|0|3|0|0|0|1|0|0|0|0|0|0|0|0|0|0|0|1|0|0	0	0	0	0	0	-74.93	0.03	0.83
ATRX (N-ter BirA*)	NP_005504.2	GTF2E1	1|0	1	0.5	2	0|2|0|0|0|1|0|0|0|0|0|0|0|0|0|0|0|0|0|4|0|0|0|1|3|2|3|2|0|0|0|0|0|0	0	0	0	0	0	-13.88	0.17	0.83
ATRX (N-ter BirA*)	NP_003746.2	EIF3G	1|0	1	0.5	2	6|27|6|4|15|10|4|3|0|0|4|12|2|7|0|0|2|2|0|0|10|0|0|0|1|1|4|4|0|0|0|0|0|0	0	0	0	0	0	-71.02	0.03	0.83
ATRX (N-ter BirA*)	NP_060633.1	DNAJC17	1|0	1	0.5	2	0|0|0|0|0|0|0|0|0|0|0|1|0|0|0|0|0|0|0|0|0|0|0|0|0|0|0|0|0|0|0|0|0|0	0	0	0	0	0	-2.88	2	0.83
ATRX (N-ter BirA*)	NP_001166987.1	MAP7D3	1|0	1	0.5	2	36|49|33|28|36|29|19|17|0|0|8|21|5|12|0|5|5|5|0|5|5|1|0|0|3|0|0|0|0|0|0|0|0|0	0	0	0	0	0	-172.35	0.01	0.83
ATRX (N-ter BirA*)	NP_002119.1	HMGB1	1|0	1	0.5	2	0|1|0|0|0|0|0|0|0|0|0|0|0|0|0|3|3|0|0|4|6|0|0|0|4|4|1|0|0|0|0|0|0|0	0	0	0	0	0	-20.48	0.11	0.83
ATRX (N-ter BirA*)	NP_001188263.1	GCFC2	1|0	1	0.5	2	0|0|0|0|0|0|0|0|0|0|0|0|0|0|0|0|0|0|0|0|0|0|0|0|0|0|1|0|0|0|0|0|0|0	0	0	0	0	0	-2.88	2	0.83
ATRX (N-ter BirA*)	NP_919223.1	HNRNPA3	1|0	1	0.5	2	0|2|0|0|2|1|0|0|0|0|0|3|2|2|2|7|4|4|2|8|7|4|2|3|6|5|4|4|2|6|0|0|1|0	0	0	0	0	0	-31.47	0.07	0.83
ATRX (N-ter BirA*)	NP_612510.1	TECR	1|0	1	0.5	2	0|1|3|0|1|2|0|0|0|0|3|4|0|2|0|0|1|0|1|0|1|0|0|0|0|0|2|0|3|2|0|0|2|0	0	0	0	0	0	-15	0.15	0.83
ATRX (N-ter BirA*)	NP_001017423.1	ALDH18A1	1|0	1	0.5	2	1|0|0|0|0|0|3|2|0|0|0|3|0|0|0|0|0|0|0|0|0|0|0|0|1|0|1|0|2|3|0|0|0|0	0	0	0	0	0	-12.88	0.18	0.83
ATRX (N-ter BirA*)	NP_001027464.1	ZNF207	1|0	1	0.5	2	0|0|0|0|0|0|0|0|0|0|0|0|0|0|0|2|2|0|0|0|0|0|0|0|0|0|0|0|0|0|0|0|0|0	0	0	0	0	0	-5.33	0.5	0.83
ATRX (N-ter BirA*)	NP_005925.2	MLLT1	1|0	1	0.5	2	0|0|0|0|0|0|0|0|0|0|0|0|0|0|0|1|3|0|0|1|1|0|0|0|1|2|2|0|0|0|0|0|0|0	0	0	0	0	0	-9.57	0.25	0.83
ATRX (N-ter BirA*)	NP_000402.3	HLCS	0|5	5	2.5	2	58|27|27|41|28|27|18|15|52|53|23|19|18|20|1|23|7|7|0|14|9|3|44|40|7|6|6|3|29|26|6|17|52|13	0	0	0	0	0	-240.84	0.05	0.83
ATRX (N-ter BirA*)	NP_056261.4	AHCTF1	0|3	3	1.5	2	30|95|63|31|66|57|35|30|0|0|17|67|6|21|45|112|121|96|73|101|142|74|27|34|107|104|82|84|0|0|0|0|0|0	0	0	0	0	0	-540.57	0.01	0.83
ATRX (N-ter BirA*)	NP_000517.2	KRT14	0|24	24	12	2	22|0|50|39|0|0|0|19|50|38|0|0|30|7|0|25|24|30|16|17|16|248|26|27|0|0|27|29|10|11|38|47|35|35	0	0	0	0	0	-440.84	0.12	0.83
ATRX (N-ter BirA*)	NP_001017963.2	HSP90AA1	0|5	5	2.5	2	40|23|28|36|30|29|55|52|19|15|10|6|15|8|14|26|19|21|22|29|19|21|12|13|44|43|7|17|24|25|14|39|69|35	0	0	0	0	0	-246.21	0.05	0.83
ATRX (N-ter BirA*)	NP_001138926.1	STMN1	0|4	4	2	2	16|14|13|16|26|11|10|10|8|9|13|19|11|25|0|8|5|0|3|6|5|2|6|7|0|2|5|5|0|0|0|0|0|0	0	0	0	0	0	-96.24	0.09	0.83
ATRX (N-ter BirA*)	NP_060404.3	PHIP	0|5	5	2.5	2	0|1|5|0|4|4|0|0|0|0|0|7|0|0|15|35|20|22|22|23|43|18|3|4|33|31|18|19|0|0|0|0|0|0	0	0	0	0	0	-158.92	0.07	0.83
ATRX (N-ter BirA*)	NP_002128.1	HNRNPA2B1	0|2	2	1	2	6|10|8|4|17|13|4|3|3|4|7|14|4|9|20|35|23|17|20|29|31|18|16|19|31|30|27|23|5|8|0|0|9|0	0	0	0	0	0	-142.1	0.03	0.83	NP_001002.1|
ATRX (N-ter BirA*)	NP_001116855.1	BCOR	0|2	2	1	2	2|28|7|8|11|6|3|2|0|0|5|18|0|5|24|66|70|49|35|63|83|33|13|7|50|47|45|36|0|0|0|0|0|0	0	0	0	0	0	-316.13	0.01	0.83
ATRX (N-ter BirA*)	NP_000225.1	LIG1	0|1	1	0.5	2	0|0|0|0|0|0|0|0|0|0|0|0|0|0|0|0|0|0|1|0|0|0|0|0|0|0|1|1|0|0|0|0|0|0	0	0	0	0	0	-4.68	0.67	0.83
ATRX (N-ter BirA*)	NP_001002.1	RPS7	0|1	1	0.5	2	0|0|0|0|0|0|0|0|0|0|0|0|0|0|0|0|0|0|0|0|0|0|0|0|0|0|0|0|0|0|0|0|0|0	0	0	0	0	0	-2.34	5	0.83
ATRX (N-ter BirA*)	NP_001035879.1	PSPC1	0|1	1	0.5	2	1|1|5|3|7|4|2|1|0|0|0|4|0|0|1|7|12|9|3|7|10|4|0|0|11|7|7|6|0|0|0|0|0|0	0	0	0	0	0	-47.04	0.05	0.83
ATRX (N-ter BirA*)	NP_002221.1	JUP	0|1	1	0.5	2	5|1|3|4|1|1|0|0|0|0|1|1|11|2|0|0|1|0|0|0|0|24|0|0|0|0|6|2|2|6|5|0|1|2	0	0	0	0	0	-51.85	0.04	0.83
ATRX (N-ter BirA*)	NP_003911.2	TIMELESS	0|1	1	0.5	2	0|2|0|0|1|0|0|0|0|0|0|0|0|0|0|1|2|0|1|2|2|0|0|0|0|0|1|1|0|0|0|0|0|0	0	0	0	0	0	-9.57	0.25	0.83
ATRX (N-ter BirA*)	NP_002807.1	PSMD12	0|1	1	0.5	2	11|7|5|8|5|6|1|0|0|0|0|2|0|1|0|3|0|0|0|0|0|0|0|0|0|0|1|1|0|0|0|0|0|0	0	0	0	0	0	-35.9	0.06	0.83
ATRX (N-ter BirA*)	NP_001026854.1	SRSF7	0|1	1	0.5	2	0|0|0|0|0|0|0|0|0|0|0|0|2|0|0|0|0|0|0|0|0|0|0|0|0|0|0|0|2|4|0|0|3|0	0	0	0	0	0	-12.88	0.18	0.83
ATRX (N-ter BirA*)	NP_003423.1	ZNF131	0|1	1	0.5	2	0|2|2|0|1|1|0|0|0|0|0|0|0|0|0|0|0|2|0|2|0|2|0|0|2|0|5|3|0|0|0|0|0|0	0	0	0	0	0	-13.88	0.17	0.83
ATRX (N-ter BirA*)	NP_008937.1	NUDT21	0|2	2	1	2	0|11|7|0|12|5|6|5|0|0|0|4|0|0|2|5|15|3|5|0|13|2|0|0|13|15|0|3|0|0|0|0|0|0	0	0	0	0	0	-62.63	0.07	0.83
ATRX (N-ter BirA*)	NP_005304.3	PDIA3	0|1	1	0.5	2	0|0|0|0|0|0|0|0|0|0|0|0|0|0|0|0|0|0|0|0|0|0|0|0|0|0|0|0|0|13|0|10|16|13	0	0	0	0	0	-58.16	0.04	0.83
ATRX (N-ter BirA*)	NP_056997.1	TXNDC12	0|1	1	0.5	2	0|0|0|0|0|0|2|0|0|0|0|0|2|0|1|0|0|0|2|0|0|0|0|0|3|0|0|1|5|9|4|7|12|13	0	0	0	0	0	-45.92	0.05	0.83
ATRX (N-ter BirA*)	NP_001106673.1	NACA	0|1	1	0.5	2	8|12|8|4|12|7|3|2|0|0|0|5|0|0|0|0|0|0|0|0|0|0|0|0|1|0|0|0|0|0|0|0|0|0	0	0	0	0	0	-44.79	0.05	0.83
ATRX (N-ter BirA*)	NP_060542.4	HEATR1	0|1	1	0.5	2	3|22|18|1|17|14|0|0|0|0|1|13|0|1|9|25|19|14|9|16|17|9|0|0|13|11|24|12|0|0|0|0|0|0	0	0	0	0	0	-100.65	0.02	0.83
ATRX (N-ter BirA*)	NP_004881.2	SPAG7	0|1	1	0.5	2	0|0|0|0|0|0|0|0|0|0|0|0|0|0|0|0|0|0|0|0|0|0|0|1|1|0|0|0|0|0|0|0|0|0	0	0	0	0	0	-3.78	1	0.83
ATRX (N-ter BirA*)	NP_078907.2	MSANTD2	0|1	1	0.5	2	0|1|1|0|0|1|0|0|0|0|0|1|0|1|0|0|1|1|0|2|0|1|0|0|0|0|1|0|0|0|0|0|0|0	0	0	0	0	0	-6.5	0.4	0.83
ATRX (N-ter BirA*)	NP_001095867.1	HNRNPR	0|1	1	0.5	2	9|15|20|9|13|20|15|13|0|3|4|17|3|0|24|33|31|34|23|28|35|32|21|27|44|35|41|24|0|0|0|0|0|0	0	0	0	0	0	-173.5	0.01	0.83
ATRX (N-ter BirA*)	NP_057396.1	WBP11	0|2	2	1	2	0|11|2|0|12|2|0|0|0|0|0|5|0|0|13|28|25|26|10|25|43|11|18|20|23|21|14|13|0|0|0|0|0|0	0	0	0	0	0	-136.19	0.03	0.83
CCDC71	NP_001009960.1	ZNF655	37|35	72	36	2	0|0|0|0|0|0|0|0|0|0|0|0|0|0|0|0|0|0|0|0|0|0|0|0|0|0|0|0|0|0|0|0|0|0	1	1	1	1	1	52.25	360	0
CCDC71	NP_001120700.1	CBX1	83|60	143	71.5	2	10|6|17|9|6|19|3|0|2|3|5|13|2|4|10|14|12|14|8|16|16|25|5|6|20|22|11|6|0|0|0|0|0|0	1	1	1	1	1	4.8	3.33	0	NP_009207.2|NP_001120793.1|
CCDC71	NP_001120793.1	CBX5	33|31	64	32	2	0|0|0|0|0|0|0|0|0|0|0|0|0|0|0|0|0|0|0|0|0|0|0|0|0|0|0|0|0|0|0|0|0|0	1	1	1	1	1	46.46	320	0	NP_778225.1|NP_004955.2|NP_001019979.1|
CCDC71	NP_004730.2	MTA2	38|42	80	40	2	0|4|0|0|0|0|0|0|0|0|0|0|0|0|0|0|13|10|0|5|9|0|0|4|6|4|6|4|0|0|0|0|0|0	1	1	1	1	1	14.53	4.21	0	NP_001518.3|NP_065795.1|NP_004955.2|
CCDC71	NP_005960.1	NAP1L4	18|17	35	17.5	2	0|4|5|0|5|0|0|0|0|0|0|4|0|0|0|0|0|0|0|0|0|0|0|0|0|0|0|0|0|0|0|0|0|0	0.99	1	0.99	1	0.99	4.86	3.89	0
CCDC71	NP_009207.2	CBX3	58|37	95	47.5	2	0|0|0|0|0|3|0|1|0|0|0|8|1|0|0|8|8|6|7|5|11|6|2|1|9|8|11|5|0|0|0|0|0|0	1	1	1	1	1	12.72	4.87	0	NP_001120793.1|
CCDC71	NP_000480.2	ATRX	379|346	725	362.5	2	10|50|26|9|28|27|9|6|0|0|4|53|1|5|24|52|62|40|28|44|68|47|26|21|34|37|60|50|0|0|0|0|0|0	1	1	1	1	1	210.48	5.97	0	NP_001120793.1|
CCDC71	NP_778225.1	H2BU1	18|11	29	14.5	2	0|0|0|0|0|0|0|0|0|0|0|0|0|0|0|0|0|0|0|0|0|0|0|0|0|0|0|0|0|0|0|0|0|0	1	1	1	1	1	16.93	145	0	NP_004955.2|
CCDC71	NP_065795.1	MTA3	9|11	20	10	2	0|0|0|0|0|0|0|0|0|0|0|0|0|0|0|0|0|0|0|0|0|0|0|0|0|0|0|0|0|0|0|0|0|0	1	1	1	1	1	13.85	100	0	NP_004955.2|
CCDC71	NP_065963.1	FLYWCH1	4|7	11	5.5	2	0|0|0|0|0|0|0|0|0|0|0|0|0|0|0|0|0|0|0|0|0|0|0|0|0|0|0|0|0|0|0|0|0|0	1	1	1	1	1	5.79	55	0
CCDC71	NP_665906.1	HMGA1	8|7	15	7.5	2	0|0|0|0|0|0|0|0|0|0|0|0|0|0|0|0|0|1|0|0|0|0|0|0|2|2|0|0|0|0|0|0|0|0	0.96	0.98	0.96	0.98	0.96	2.71	6	0
CCDC71	NP_001161413.1	WDR76	3|8	11	5.5	2	0|0|0|0|0|0|0|0|0|0|0|0|0|0|0|0|0|0|0|0|0|0|0|0|1|1|0|0|0|0|0|0|0|0	0.81	1	0.81	1	0.81	0.5	11	0.03
CCDC71	NP_001027463.1	ZNF174	8|4	12	6	2	0|0|0|0|0|1|0|0|0|0|0|0|0|0|0|0|1|1|0|0|1|0|0|0|0|0|1|0|0|0|0|0|0|0	0.75	0.99	0.75	0.99	0.75	0.01	6	0.03
CCDC71	NP_004955.2	HDAC1	4|5	9	4.5	2	0|0|0|0|0|0|0|0|0|0|0|0|0|0|0|0|0|0|0|0|0|2|0|0|0|0|0|0|0|0|0|0|0|0	0.8	0.86	0.8	0.86	0.8	1.06	9	0.03
CCDC71	NP_001518.3	HDAC2	5|6	11	5.5	2	0|0|0|0|0|0|1|2|0|0|1|0|0|0|0|0|0|0|0|0|0|0|0|0|0|0|1|0|0|0|0|0|0|0	0.72	0.82	0.72	0.82	0.72	0.44	4.4	0.05	NP_065795.1|NP_665906.1|NP_004955.2|
CCDC71	NP_001129064.1	RPS27A	14|0	14	7	2	0|0|0|0|0|0|0|0|0|0|0|0|0|0|0|0|0|0|0|0|0|0|0|0|0|0|0|0|0|0|0|0|0|0	0.5	1	0.5	1	0.5	-2.34	70	0.12
CCDC71	NP_001019979.1	BCL7A	0|2	2	1	2	0|0|0|0|0|0|0|0|0|0|0|0|0|0|0|0|0|0|0|0|0|0|0|0|0|0|0|0|0|0|0|0|0|0	0.45	0.9	0.45	0.9	0.45	-2.34	10	0.2
CCDC71	NP_787080.2	CCDC71L	6|6	12	6	2	0|0|0|0|0|0|0|0|0|0|0|0|0|0|0|0|0|0|0|0|5|0|0|0|0|2|0|0|0|0|0|0|0|0	0.38	0.38	0.38	0.38	0.38	-0.5	3.43	0.25
CCDC71	NP_001804.2	CENPE	6|0	6	3	2	0|0|0|0|0|0|0|0|0|0|0|0|0|0|0|0|0|0|0|0|0|0|0|6|0|0|0|0|0|0|0|0|0|0	0.26	0.52	0.26	0.52	0.26	-7.03	2	0.29
CCDC71	NP_001139241.1	XPC	3|4	7	3.5	2	0|0|0|0|0|0|0|0|0|0|0|0|0|0|0|0|0|0|0|0|0|0|0|0|2|3|0|0|0|0|0|0|0|0	0.21	0.3	0.21	0.3	0.21	-1.91	2.8	0.3
CCDC71	Q6IFZ6	Krt77	0|18	18	9	2	0|0|0|0|0|0|0|0|0|21|0|0|0|0|0|0|0|0|0|0|0|0|0|0|0|0|0|0|0|0|0|0|0|0	0.2	0.39	0.2	0.39	0.2	-22.38	1.71	0.31
CCDC71	NP_001116137.1	DDX3Y	3|0	3	1.5	2	0|0|0|0|0|0|0|0|0|0|0|0|0|0|0|0|0|0|3|0|0|0|0|0|0|0|0|0|0|0|0|2|0|0	0.06	0.13	0.06	0.13	0.06	-6.35	1.2	0.36
CCDC71	NP_001128727.1	RBBP4	5|3	8	4	2	0|0|0|1|0|0|0|0|0|0|1|0|0|0|0|0|5|0|0|1|0|0|0|0|0|0|0|0|0|0|0|0|0|0	0.07	0.12	0.07	0.12	0.07	-4.33	2	0.36	NP_001518.3|NP_001120793.1|NP_065795.1|NP_004955.2|
CCDC71	NP_001243804.1	CDCA8	13|11	24	12	2	0|0|0|0|4|0|0|0|0|0|0|0|0|0|3|6|0|0|2|3|3|2|0|0|4|7|5|2|0|0|0|0|0|0	0.02	0.05	0.02	0.05	0.02	-5.65	2.18	0.41	NP_001120793.1|
CCDC71	NP_005508.1	HMGN2	2|0	2	1	2	0|0|0|0|0|2|0|0|0|0|0|0|0|0|0|0|0|0|0|0|0|0|0|1|0|1|1|0|0|0|0|0|0|0	0.02	0.03	0.02	0.03	0.02	-6.5	0.8	0.43
CCDC71	NP_001020241.1	RPS14	3|4	7	3.5	2	0|0|0|0|0|0|0|0|2|2|0|0|0|0|0|0|0|0|0|0|0|0|0|3|0|0|0|0|1|2|0|0|0|0	0.01	0.02	0.01	0.02	0.01	-5.47	1.56	0.45
CCDC71	NP_000514.2	HOXD13	2|0	2	1	2	0|0|0|0|0|0|0|0|0|0|0|0|0|0|0|0|0|0|1|0|0|0|0|0|2|3|0|0|0|0|0|0|0|0	0.01	0.01	0.01	0.01	0.01	-7.61	0.67	0.46
CCDC71	NP_001035784.1	INCENP	0|6	6	3	2	0|0|0|0|0|0|0|0|0|0|0|0|0|0|0|3|0|0|0|0|0|0|0|0|4|5|0|1|0|0|0|0|0|0	0	0.01	0	0.01	0	-15	0.92	0.47
CCDC71	NP_005773.3	ALYREF	2|2	4	2	2	0|0|3|0|0|0|0|0|0|0|0|0|0|0|0|1|1|0|0|0|0|3|0|1|2|2|0|0|0|0|0|0|0|0	0	0	0	0	0	-7.83	0.8	0.54
CCDC71	NP_001011724.1	HNRNPA1L2	3|3	6	3	2	9|0|0|0|0|0|0|0|0|3|0|0|0|0|0|0|0|0|0|0|0|0|0|0|0|0|0|0|2|0|0|0|0|0	0	0	0	0	0	-9.36	0.86	0.57
CCDC71	NP_065910.3	SHROOM3	2|0	2	1	2	0|0|0|0|0|0|0|1|0|0|0|0|5|0|5|0|0|0|0|0|0|0|0|0|0|0|0|0|0|0|0|0|0|0	0	0	0	0	0	-12.64	0.36	0.57
CCDC71	NP_001251503.1	KIF18B	3|4	7	3.5	2	0|1|0|0|0|0|0|0|0|0|0|0|0|0|0|2|3|0|0|5|3|0|0|0|3|4|2|0|0|0|0|0|0|0	0	0	0	0	0	-10.78	0.93	0.58
CCDC71	NP_001011.1	RPS16	2|0	2	1	2	0|0|0|0|0|0|3|3|1|0|0|0|2|0|0|0|0|0|0|0|0|0|0|0|3|3|0|0|0|3|0|0|1|0	0	0	0	0	0	-13.88	0.33	0.58	NP_001129064.1|
CCDC71	NP_000091.1	CSTB	7|3	10	5	2	4|0|0|4|0|0|6|4|2|6|0|0|0|0|0|0|0|0|3|2|0|0|5|0|0|0|0|1|0|3|0|2|2|2	0	0	0	0	0	-16.34	0.95	0.59
CCDC71	LYSC_CHICK	LYZ	11|9	20	10	2	0|0|0|0|0|0|3|2|6|8|0|0|2|0|0|0|0|1|0|0|0|0|9|5|0|1|0|0|0|0|0|4|4|4	0	0	0	0	0	-13.54	1.43	0.6
CCDC71	NP_001427.2	FBL	4|4	8	4	2	0|0|0|0|0|3|0|1|0|0|3|2|0|0|3|2|3|0|1|3|4|0|0|2|2|2|0|0|8|2|0|0|1|0	0	0	0	0	0	-11.96	0.89	0.61
CCDC71	NP_000981.1	RPL27A	2|1	3	1.5	2	0|0|0|0|0|0|3|3|1|2|0|0|2|0|1|0|0|0|1|0|0|0|0|1|1|3|0|0|3|4|0|1|4|1	0	0	0	0	0	-13.45	0.43	0.61
CCDC71	NP_001016.1	RPS23	4|2	6	3	2	2|0|0|2|0|0|4|5|2|3|4|0|2|0|1|1|0|0|1|1|0|0|2|0|5|3|0|0|4|3|0|1|1|0	0	0	0	0	0	-15.34	0.67	0.62	NP_001161413.1|NP_001129064.1|
CCDC71	NP_006382.1	IPO7	2|2	4	2	2	5|3|3|3|2|4|0|0|0|0|0|1|0|2|0|0|1|0|0|0|0|0|0|0|0|0|0|1|0|0|0|0|0|0	0	0	0	0	0	-12.44	0.53	0.62
CCDC71	NP_060842.3	LRIF1	2|0	2	1	2	0|0|0|0|0|0|0|0|0|0|0|0|0|0|2|5|0|0|1|6|1|0|0|0|2|2|1|3|0|0|0|0|0|0	0	0	0	0	0	-18.24	0.25	0.63	NP_001120793.1|
CCDC71	NP_653324.1	ZMAT2	2|4	6	3	2	0|0|0|0|0|0|0|0|0|0|0|0|0|0|0|0|5|3|3|0|0|0|4|5|0|0|4|5|0|0|0|0|0|0	0	0	0	0	0	-16.34	0.63	0.63
CCDC71	NP_006089.1	RACK1	2|3	5	2.5	2	0|0|0|0|0|0|4|3|0|0|1|0|2|0|0|0|0|0|0|0|0|0|0|0|2|2|0|0|6|5|0|0|0|0	0	0	0	0	0	-15.34	0.56	0.63	NP_001161413.1|
CCDC71	NP_000966.2	RPL11	0|4	4	2	2	1|0|0|2|0|0|5|4|0|2|3|2|2|2|1|1|0|0|2|0|0|0|0|0|5|4|0|0|4|5|0|1|2|0	0	0	0	0	0	-21.58	0.42	0.63	NP_001129064.1|
CCDC71	NP_444513.1	DCD	0|3	3	1.5	2	0|0|0|0|0|0|0|0|0|2|0|0|0|0|0|0|0|0|0|0|0|0|0|0|0|0|0|1|8|3|0|2|4|2	0	0	0	0	0	-19.23	0.35	0.63
CCDC71	NP_004896.1	PRDX6	3|3	6	3	2	2|4|3|3|3|0|3|5|4|3|2|3|4|1|0|0|0|0|0|0|0|0|2|2|0|0|0|1|2|6|0|0|1|0	0	0	0	0	0	-14.46	0.63	0.64
CCDC71	NP_976033.1	RP9	0|2	2	1	2	0|0|0|0|0|0|0|0|0|0|0|0|0|0|0|0|1|0|1|0|8|0|3|3|1|0|1|3|0|0|0|0|0|0	0	0	0	0	0	-19.28	0.24	0.64
CCDC71	NP_057704.2	ZNF644	9|9	18	9	2	0|0|0|0|0|0|0|0|0|0|0|0|0|0|2|9|3|5|6|4|9|1|0|0|4|8|4|4|0|0|0|0|0|0	0	0	0	0	0	-17.04	1.12	0.66
CCDC71	NP_006865.1	ELF2	2|5	7	3.5	2	0|1|0|0|0|0|0|0|0|0|0|3|0|0|1|3|9|2|0|6|4|1|0|0|6|4|0|0|0|0|0|0|0|0	0	0	0	0	0	-22.38	0.56	0.67
CCDC71	NP_055532.1	ZNF536	4|3	7	3.5	2	0|0|0|0|0|0|0|0|0|0|0|0|0|0|0|7|0|0|0|4|0|0|0|0|5|8|4|4|0|0|0|0|0|0	0	0	0	0	0	-19.23	0.58	0.67
CCDC71	NP_001091.1	ACTA1	0|6	6	3	2	0|0|0|0|0|0|0|0|0|0|0|0|0|0|0|0|0|0|0|0|0|0|0|0|0|0|0|0|0|0|4|0|25|0	0	0	0	0	0	-31.23	0.41	0.67	NP_004955.2|
CCDC71	P02769	ALB	0|3	3	1.5	2	2|3|0|5|0|0|0|0|0|2|0|0|1|0|0|2|0|0|0|13|0|0|0|0|0|0|0|0|0|0|0|0|0|0	0	0	0	0	0	-25.44	0.26	0.67
CCDC71	NP_006704.3	SUB1	9|10	19	9.5	2	1|5|5|5|4|4|1|1|2|2|1|3|3|1|4|10|5|5|5|10|8|5|6|8|5|6|4|4|0|0|0|0|0|0	0	0	0	0	0	-20.56	1.06	0.68	NP_001120793.1|
CCDC71	NP_077295.1	C1orf35	2|0	2	1	2	0|0|0|0|0|0|0|0|0|0|0|1|1|0|2|2|2|2|3|3|2|0|5|6|5|5|4|3|1|0|0|0|5|1	0	0	0	0	0	-23.76	0.19	0.68
CCDC71	NP_002097.1	H2AZ1	11|13	24	12	2	0|0|0|0|0|0|0|0|0|0|0|0|0|0|0|9|0|0|11|0|11|0|8|12|8|0|0|0|0|0|0|0|0|0	0	0	0	0	0	-23.83	1.12	0.69
CCDC71	NP_775109.2	KRT6C	49|0	49	24.5	2	0|0|0|20|0|0|0|0|0|0|0|0|29|0|0|0|0|0|0|0|0|0|0|0|0|0|0|0|0|0|43|0|0|0	0	0	0	0	0	-101.66	1.07	0.69
CCDC71	NP_258429.2	ZNF257	3|3	6	3	2	0|0|0|0|3|0|0|0|0|0|0|0|0|0|0|6|5|0|5|0|0|0|7|7|0|0|6|0|0|0|0|0|0|0	0	0	0	0	0	-21.23	0.46	0.69
CCDC71	NP_001035248.1	MACROH2A1	6|4	10	5	2	0|3|4|1|7|5|3|0|0|0|0|0|0|0|5|8|7|5|5|7|6|4|0|2|8|9|3|6|0|0|0|0|0|0	0	0	0	0	0	-25.11	0.62	0.7	NP_001518.3|NP_000480.2|NP_001120793.1|NP_004955.2|
CCDC71	NP_001138999.1	EHMT1	0|2	2	1	2	0|0|2|0|3|0|0|0|0|0|0|1|0|0|4|5|7|5|0|2|6|3|0|0|5|2|6|5|0|0|0|0|0|0	0	0	0	0	0	-27.04	0.17	0.7	NP_001120793.1|NP_004955.2|
CCDC71	NP_065747.1	KIAA1143	5|4	9	4.5	2	1|5|3|1|2|2|1|0|1|0|2|9|1|3|2|5|3|4|2|5|14|3|2|4|5|5|6|5|0|0|0|0|0|0	0	0	0	0	0	-26.91	0.53	0.71
CCDC71	NP_060855.2	LSG1	4|0	4	2	2	3|12|7|0|5|5|0|0|0|0|0|6|0|2|0|2|0|0|0|0|0|0|0|0|1|0|0|0|0|0|0|0|0|0	0	0	0	0	0	-33.69	0.27	0.71
CCDC71	NP_001001.2	RPS6	3|5	8	4	2	0|0|2|3|3|4|9|8|0|4|0|1|0|0|0|0|0|0|0|0|0|0|0|0|8|6|0|0|2|8|0|0|0|0	0	0	0	0	0	-28.26	0.48	0.71	NP_001129064.1|
CCDC71	NP_064550.3	RAD18	0|3	3	1.5	2	0|4|1|0|7|0|0|0|0|0|0|0|0|0|0|4|7|1|1|4|10|2|0|2|2|0|1|0|0|0|0|0|0|0	0	0	0	0	0	-31.47	0.21	0.71
CCDC71	NP_001129166.1	VDAC3	0|3	3	1.5	2	0|0|0|0|2|0|4|5|0|1|4|3|0|4|0|0|0|0|0|0|2|0|0|0|2|4|0|0|13|7|0|4|0|0	0	0	0	0	0	-32.31	0.21	0.71
CCDC71	NP_000971.1	RPL18A	0|2	2	1	2	0|0|0|2|0|0|5|3|0|0|8|5|3|6|0|0|1|0|0|0|1|0|2|0|5|2|0|0|8|5|0|3|3|0	0	0	0	0	0	-30.39	0.15	0.71	NP_001129064.1|
CCDC71	NP_001003.1	RPS8	7|4	11	5.5	2	1|0|0|3|0|0|10|11|3|5|0|1|2|0|0|2|0|0|0|0|0|0|0|0|9|9|0|0|3|9|0|0|0|0	0	0	0	0	0	-32.13	0.56	0.72	NP_001129064.1|
CCDC71	NP_001258215.1	ZNF512	28|23	51	25.5	2	0|5|4|0|10|5|0|0|0|0|0|5|0|0|9|19|13|20|8|17|12|12|11|15|17|14|11|10|0|0|0|0|0|0	0	0	0	0	0	-32.94	1.4	0.72
CCDC71	NP_689706.2	ZNF362	6|6	12	6	2	0|0|0|0|1|0|0|0|0|0|0|4|0|0|4|6|6|11|6|7|4|5|4|5|11|9|4|5|0|0|0|0|0|0	0	0	0	0	0	-27.17	0.63	0.72
CCDC71	NP_001035009.1	ZNF384	4|0	4	2	2	0|0|1|0|0|2|0|0|0|0|1|3|0|0|4|7|10|8|5|8|3|5|0|4|7|6|2|0|0|0|0|0|0|0	0	0	0	0	0	-37.03	0.24	0.72
CCDC71	NP_001029102.1	UBA52	0|18	18	9	2	12|8|11|15|10|11|14|14|11|13|2|6|1|2|0|9|5|8|5|13|11|9|14|12|8|10|0|6|0|1|0|2|0|0	0	0	0	0	0	-63.75	0.63	0.72	NP_001129064.1|
CCDC71	NP_001116293.1	SET	7|6	13	6.5	2	1|5|6|0|6|5|2|0|0|0|1|3|1|0|2|11|8|7|8|11|8|9|4|5|6|7|5|10|0|0|0|0|0|0	0	0	0	0	0	-30.05	0.63	0.73	NP_004955.2|
CCDC71	NP_004528.1	NAP1L1	22|20	42	21	2	14|19|17|11|15|15|6|3|0|0|5|12|6|5|0|6|4|5|2|5|3|3|0|0|2|0|0|0|0|0|0|0|0|0	0	0	0	0	0	-31.08	1.27	0.73	NP_005960.1|
CCDC71	NP_065907.2	TSHZ3	4|2	6	3	2	1|0|5|0|0|0|0|0|0|0|0|0|0|0|0|11|1|3|0|11|0|6|0|0|8|7|5|1|0|0|0|0|0|0	0	0	0	0	0	-34.9	0.32	0.73
CCDC71	NP_000996.2	RPS3	2|2	4	2	2	0|0|0|0|0|0|9|12|0|0|0|0|0|0|0|0|0|0|0|0|0|0|1|0|6|5|0|0|4|5|0|0|0|0	0	0	0	0	0	-29.62	0.25	0.73	NP_001129064.1|
CCDC71	NP_001010.2	RPS15A	2|0	2	1	2	0|0|0|0|0|0|10|9|0|0|0|0|0|0|0|0|0|0|0|0|0|0|0|0|6|5|0|0|3|6|0|0|0|0	0	0	0	0	0	-34.82	0.13	0.73	NP_001129064.1|
CCDC71	NP_001240308.1	RPL15	2|0	2	1	2	0|0|0|0|0|0|6|8|0|5|9|4|0|4|0|0|0|0|0|0|0|0|0|0|0|7|0|0|13|3|0|0|2|0	0	0	0	0	0	-41.47	0.11	0.74	NP_001129064.1|
CCDC71	NP_005310.1	H1-2	25|25	50	25	2	1|3|10|0|5|15|8|0|15|14|14|9|0|12|7|6|16|13|8|6|14|15|14|16|13|15|12|9|13|2|3|5|28|9	0	0	0	0	0	-31.86	1.33	0.74	NP_000480.2|
CCDC71	NP_001243100.1	ZNF85	5|3	8	4	2	0|4|0|0|0|0|0|0|0|0|0|0|0|0|0|8|12|0|0|7|0|0|12|11|0|0|8|6|0|0|0|0|0|0	0	0	0	0	0	-38.6	0.37	0.74
CCDC71	NP_060248.2	NSD3	8|5	13	6.5	2	0|0|0|0|1|0|0|0|0|0|0|1|0|0|4|8|12|8|3|11|9|3|0|0|11|13|7|5|0|0|0|0|0|0	0	0	0	0	0	-38.02	0.55	0.74	NP_001120793.1|NP_001019979.1|
CCDC71	NP_057490.2	UFC1	9|4	13	6.5	2	0|0|0|0|0|0|0|0|16|4|0|0|0|0|0|0|0|0|0|0|0|0|22|7|0|0|0|0|0|0|0|0|0|0	0	0	0	0	0	-41.61	0.53	0.74
CCDC71	NP_001006.1	RPS11	0|6	6	3	2	0|0|0|0|0|0|14|13|0|2|3|0|0|0|0|0|0|0|0|0|0|0|0|0|9|10|0|0|7|8|0|0|0|0	0	0	0	0	0	-51.49	0.26	0.74	NP_001129064.1|
CCDC71	NP_001272.2	TBCB	0|3	3	1.5	2	4|11|9|1|12|3|5|4|2|0|3|6|1|2|0|0|3|0|0|0|3|0|0|2|0|0|0|0|0|0|0|0|0|0	0	0	0	0	0	-42.59	0.16	0.74
CCDC71	NP_001009931.1	HRNR	3|3	6	3	2	0|0|0|0|0|0|0|0|7|3|0|0|11|2|0|0|4|0|0|0|0|9|1|2|0|1|6|1|4|3|3|13|7|11	0	0	0	0	0	-39.62	0.27	0.75
CCDC71	NP_065764.1	ZNF512B	28|20	48	24	2	0|4|3|0|4|1|0|0|0|0|0|6|0|0|9|16|12|14|8|17|34|5|0|0|18|12|11|11|0|0|0|0|0|0	0	0	0	0	0	-47.28	1.13	0.75	NP_000480.2|NP_001129064.1|NP_004955.2|
CCDC71	NP_005800.3	PRDX2	7|0	7	3.5	2	5|0|0|0|0|0|15|15|0|0|10|0|11|0|8|0|0|0|8|0|0|0|0|0|0|0|0|0|0|8|6|5|1|0	0	0	0	0	0	-57.07	0.27	0.75
CCDC71	NP_066971.2	ZNF273	4|4	8	4	2	0|4|0|0|0|0|0|0|0|0|0|2|0|0|5|13|13|5|5|8|0|0|0|10|0|7|0|7|0|0|0|0|0|0	0	0	0	0	0	-37.19	0.36	0.75	NP_004955.2|
CCDC71	NP_000977.1	RPL24	6|6	12	6	2	9|9|12|7|16|11|8|8|3|4|5|7|4|3|2|4|2|4|5|5|7|2|5|4|6|6|2|1|0|2|0|0|0|0	0	0	0	0	0	-36.89	0.5	0.75	NP_001129064.1|
CCDC71	NP_001028690.1	WIPI2	0|4	4	2	2	6|13|6|13|7|5|9|6|5|4|0|8|4|4|0|2|1|0|0|0|2|1|0|5|4|3|0|1|0|0|0|0|0|0	0	0	0	0	0	-48.15	0.19	0.75
CCDC71	NP_002147.2	HSPD1	0|2	2	1	2	1|1|0|1|0|0|0|0|0|0|4|3|1|0|2|1|1|0|2|1|1|0|0|0|0|0|0|0|4|3|1|11|20|4	0	0	0	0	0	-42.98	0.1	0.75	NP_004955.2|
CCDC71	NP_001129676.1	RCC2	8|7	15	7.5	2	0|0|0|0|1|0|2|0|0|0|0|0|3|0|3|10|4|5|7|8|8|3|6|7|7|6|8|4|8|7|0|12|26|11	0	0	0	0	0	-45.25	0.51	0.76
CCDC71	NP_003320.2	TXN	8|9	17	8.5	2	3|2|0|6|0|0|0|0|6|6|3|5|5|4|3|6|0|0|5|5|0|1|8|8|0|0|2|9|8|7|7|16|20|12	0	0	0	0	0	-41.65	0.6	0.76
CCDC71	NP_004102.1	FEN1	6|9	15	7.5	2	2|12|5|1|8|7|3|2|2|2|0|6|0|0|4|14|9|12|3|12|17|7|5|11|17|13|10|11|0|0|0|0|0|0	0	0	0	0	0	-49.98	0.49	0.76	NP_001161413.1|
CCDC71	NP_658983.3	RBM11	8|10	18	9	2	20|3|8|12|4|8|4|4|7|4|8|5|6|5|3|10|8|5|4|9|4|4|17|15|7|3|11|6|0|0|0|0|0|0	0	0	0	0	0	-48.68	0.56	0.76
CCDC71	NP_003277.1	TOP1	5|5	10	5	2	0|0|0|0|5|1|0|0|0|0|0|0|0|0|6|16|17|9|7|14|12|5|3|6|13|11|11|7|0|0|0|0|4|0	0	0	0	0	0	-51.29	0.33	0.77
CCDC71	NP_067064.2	WIZ	8|11	19	9.5	2	0|2|2|0|1|2|0|0|0|0|0|2|0|0|5|17|11|13|10|17|17|12|6|5|18|20|13|9|0|0|0|0|0|0	0	0	0	0	0	-56.68	0.53	0.77	NP_001518.3|NP_001120793.1|
CCDC71	NP_689775.2	CDCA2	8|8	16	8	2	3|9|8|4|6|5|0|0|0|0|1|5|0|0|8|19|19|9|10|14|15|7|3|4|9|7|12|8|0|0|0|0|0|0	0	0	0	0	0	-51.68	0.48	0.77
CCDC71	NP_001035889.1	NSD2	7|6	13	6.5	2	0|0|0|0|2|0|0|0|0|0|0|2|0|0|4|12|14|10|6|8|19|8|0|4|16|11|9|9|0|0|0|0|0|0	0	0	0	0	0	-49.98	0.43	0.77	NP_004955.2|
CCDC71	NP_001121689.1	PSIP1	25|29	54	27	2	2|28|11|0|18|14|0|3|0|0|1|16|0|0|9|22|26|16|16|21|29|12|13|12|15|17|15|11|0|0|0|0|0|0	0	0	0	0	0	-58.15	1.03	0.77	NP_665906.1|
CCDC71	NP_001104262.1	MECP2	5|5	10	5	2	0|0|0|0|0|0|0|0|0|0|1|4|0|2|5|17|6|8|8|13|9|3|5|10|17|11|5|11|0|0|0|0|0|0	0	0	0	0	0	-49.24	0.34	0.77	NP_001120793.1|NP_004955.2|
CCDC71	NP_001029249.1	H4C15	34|31	65	32.5	2	12|26|24|12|28|29|15|12|14|12|9|28|9|7|17|28|31|26|13|26|32|27|22|21|35|34|24|20|0|4|3|2|17|0	0	0	0	0	0	-73.26	0.98	0.78
CCDC71	NP_057371.2	HP1BP3	38|38	76	38	2	12|19|21|14|18|27|8|5|0|0|4|32|0|6|9|32|28|28|10|33|32|26|13|22|22|22|17|7|0|0|0|0|0|0	0	0	0	0	0	-60.52	1.18	0.78
CCDC71	NP_060136.1	ZNF280C	38|43	81	40.5	2	9|17|16|8|15|18|11|10|3|2|3|16|1|1|21|30|25|24|24|34|37|27|17|19|34|24|28|21|0|0|0|0|0|0	0	0	0	0	0	-65.77	1.2	0.78
CCDC71	NP_073568.2	NUCKS1	15|15	30	15	2	1|20|3|2|23|1|2|2|10|0|4|8|4|4|4|3|19|4|3|4|21|2|18|22|4|3|15|21|0|0|0|0|0|0	0	0	0	0	0	-57.73	0.69	0.78
CCDC71	NP_001005464.1	H3C15	13|11	24	12	2	7|13|20|11|13|20|14|16|8|8|9|11|5|9|5|10|14|25|10|11|12|16|10|10|20|17|7|7|8|6|6|8|12|7	0	0	0	0	0	-63.38	0.56	0.78	NP_001120793.1|
CCDC71	NP_001136040.1	BBX	6|11	17	8.5	2	2|4|5|3|7|6|0|0|0|0|1|6|0|0|7|25|12|13|9|24|16|9|2|3|14|12|15|11|0|0|0|0|0|0	0	0	0	0	0	-69.55	0.42	0.78	NP_004955.2|
CCDC71	A2A4G1	A2A4G1	0|21	21	10.5	2	0|0|0|0|0|0|25|0|30|0|0|0|21|0|0|0|0|0|0|0|0|0|0|0|0|21|0|0|0|0|0|0|0|0	0	0	0	0	0	-108.49	0.43	0.78
CCDC71	NP_002760.1	PRSS1	0|20	20	10	2	14|0|0|11|0|0|14|16|29|0|0|0|8|0|0|16|0|0|0|10|0|0|22|29|13|10|0|0|5|7|8|0|11|15	0	0	0	0	0	-107.22	0.42	0.78
CCDC71	NP_001003676.1	C11orf49	16|19	35	17.5	2	25|41|18|23|13|16|16|19|20|22|22|31|16|14|8|14|14|7|9|14|31|8|11|15|10|8|9|8|0|0|0|0|0|0	0	0	0	0	0	-95.75	0.55	0.79
CCDC71	NP_065118.2	REXO4	5|6	11	5.5	2	0|6|0|0|8|3|0|0|0|0|0|3|0|0|4|21|9|14|8|18|13|6|4|12|26|23|7|12|0|0|0|0|0|0	0	0	0	0	0	-80.7	0.25	0.79
CCDC71	NP_076943.1	TRIR	15|19	34	17	2	5|25|16|6|19|13|5|5|9|7|5|15|5|10|7|13|22|17|8|13|39|20|22|24|14|16|24|18|0|0|0|0|0|0	0	0	0	0	0	-81.75	0.61	0.79
CCDC71	NP_001035807.1	H2AC19	16|15	31	15.5	2	4|16|26|5|20|22|5|4|2|2|10|7|6|5|0|17|31|27|17|19|0|33|12|16|15|21|26|0|0|3|0|0|13|1	0	0	0	0	0	-86.93	0.53	0.79
CCDC71	NP_001189472.1	CUX1	14|11	25	12.5	2	0|10|2|0|5|4|7|4|0|0|2|3|0|1|10|23|21|14|9|17|27|8|0|0|26|21|16|23|0|0|0|0|0|0	0	0	0	0	0	-77.39	0.51	0.79
CCDC71	NP_000402.3	HLCS	52|55	107	53.5	2	58|27|27|41|28|27|18|15|52|53|23|19|18|20|1|23|7|7|0|14|9|3|44|40|7|6|6|3|29|26|6|17|52|13	0	0	0	0	0	-115.92	1	0.8
CCDC71	NP_000523.2	PCCB	69|59	128	64	2	3|0|0|3|0|0|10|9|54|58|5|2|2|5|3|3|3|2|2|4|4|1|56|48|14|17|10|3|44|26|5|24|51|21	0	0	0	0	0	-109.31	1.17	0.8
CCDC71	NP_001001520.1	HDGFL2	13|10	23	11.5	2	7|30|14|14|10|16|4|3|0|3|10|23|1|9|9|28|32|17|13|30|32|14|15|18|20|17|18|16|0|0|0|0|0|0	0	0	0	0	0	-105.39	0.37	0.8
CCDC71	NP_004119.1	GTF2F2	13|15	28	14	2	1|10|6|0|23|7|0|0|0|0|2|8|0|1|10|29|45|23|16|26|35|9|19|25|20|18|7|10|0|0|0|0|0|0	0	0	0	0	0	-109.27	0.41	0.8	NP_665906.1|
CCDC71	NP_055412.2	DNTTIP2	22|20	42	21	2	0|21|12|4|13|4|0|0|0|0|2|16|0|1|18|38|32|23|18|28|49|20|11|18|31|26|27|19|0|0|0|0|0|0	0	0	0	0	0	-109.25	0.56	0.8
CCDC71	NP_065090.1	PCNP	10|15	25	12.5	2	9|59|10|10|13|10|9|7|3|4|8|16|9|13|4|13|18|24|10|12|16|9|18|28|14|15|19|17|0|0|0|0|0|0	0	0	0	0	0	-110.62	0.38	0.8
CCDC71	NP_001164040.1	CXorf56	26|26	52	26	2	15|44|22|14|37|23|9|13|4|10|10|24|7|9|12|32|30|32|11|32|41|31|26|33|25|22|20|21|0|0|0|0|0|0	0	0	0	0	0	-102.8	0.67	0.8
CCDC71	NP_001189360.1	PRDX1	24|24	48	24	2	34|21|12|36|28|12|37|51|19|19|29|18|30|18|25|19|19|12|21|21|19|15|14|17|7|9|3|9|32|25|27|35|17|9	0	0	0	0	0	-110.32	0.6	0.8
CCDC71	NP_037392.1	SAP30BP	24|20	44	22	2	15|37|19|19|39|22|18|15|9|7|12|16|8|13|13|30|51|26|20|30|45|25|37|47|28|26|30|28|0|0|0|0|0|0	0	0	0	0	0	-141.51	0.48	0.81
CCDC71	NP_058431.2	CRK	28|32	60	30	2	38|44|31|38|71|31|35|28|15|16|19|22|26|15|14|36|43|20|13|36|35|20|20|33|32|25|13|16|0|0|0|0|0|0	0	0	0	0	0	-138.12	0.61	0.81
CCDC71	NP_071349.3	UBE2O	14|10	24	12	2	46|56|38|37|45|35|18|13|0|3|9|25|15|13|0|4|1|0|0|0|0|0|0|0|0|0|1|0|0|0|0|0|0|0	0	0	0	0	0	-169.86	0.26	0.81
CCDC71	ENSEMBL:ENSBTAP00000016242	ENSEMBL:ENSBTAP00000016242	35|27	62	31	2	0|0|0|0|0|0|64|0|0|36|68|0|49|31|30|53|61|47|40|48|56|45|30|28|0|54|46|0|15|0|22|44|40|0	0	0	0	0	0	-193.87	0.5	0.81
CCDC71	NP_001019770.1	H2BC18	19|12	31	15.5	2	13|48|19|10|32|21|6|6|3|4|7|30|5|10|23|29|22|20|18|24|47|25|12|18|28|18|48|23|0|6|6|10|21|4	0	0	0	0	0	-153.61	0.35	0.81
CCDC71	NP_004680.2	MTA1	71|61	132	66	2	10|25|11|11|12|14|12|12|0|0|3|24|3|4|49|81|72|65|44|82|75|56|38|41|74|60|75|49|0|0|0|0|0|0	0	0	0	0	0	-191	0.84	0.81	NP_004730.2|NP_001518.3|NP_065795.1|NP_004955.2|
CCDC71	NP_001171671.1	ZBTB33	91|86	177	88.5	2	114|110|110|86|110|103|86|78|48|58|60|113|55|65|86|145|153|157|102|129|179|146|108|125|143|133|164|118|0|0|0|0|0|0	0	0	0	0	0	-473.32	0.54	0.82
CCDC71	NP_001609.2	PARP1	80|78	158	79	2	35|101|66|34|75|64|35|36|5|8|28|85|13|19|44|135|108|98|52|113|131|82|59|59|127|139|93|70|18|10|0|1|9|0	0	0	0	0	0	-369.97	0.59	0.82	NP_001518.3|NP_001161413.1|NP_065795.1|NP_665906.1|NP_004955.2|
CCDC71	NP_005076.3	NUP214	17|19	36	18	2	57|87|59|69|69|57|37|42|0|3|21|54|20|25|0|4|3|3|0|4|5|0|0|0|3|0|2|0|0|0|0|0|0|0	0	0	0	0	0	-255.19	0.25	0.82
CCDC71	NP_006080.1	SCML2	43|41	84	42	2	33|70|39|28|60|42|30|31|7|7|22|53|15|21|44|80|95|79|41|74|92|57|53|62|77|67|73|58|0|0|0|0|0|0	0	0	0	0	0	-261.16	0.49	0.82
CCDC71	NP_036244.2	TPX2	94|86	180	90	2	41|93|62|48|63|65|54|47|5|7|35|48|13|29|49|119|110|89|62|103|122|71|59|78|117|118|59|67|0|0|0|0|0|0	0	0	0	0	0	-301.17	0.76	0.82
CCDC71	NP_037417.1	GNL2	46|46	92	46	2	26|71|60|23|66|43|14|9|6|7|16|36|7|14|59|102|111|78|66|84|110|61|71|86|86|87|80|61|0|0|0|0|0|0	0	0	0	0	0	-314.85	0.45	0.82
CCDC71	NP_000217.2	KRT9	124|92	216	108	2	60|64|146|63|0|12|69|44|99|103|35|18|122|74|48|67|149|17|49|47|92|342|78|86|52|57|116|58|129|92|139|153|115|128	0	0	0	0	0	-596.03	0.55	0.82
CCDC71	NP_000517.2	KRT14	39|22	61	30.5	2	22|0|50|39|0|0|0|19|50|38|0|0|30|7|0|25|24|30|16|17|16|248|26|27|0|0|27|29|10|11|38|47|35|35	0	0	0	0	0	-357.28	0.31	0.82
CCDC71	NP_005548.2	KRT16	36|0	36	18	2	0|0|49|39|0|0|0|0|37|0|0|0|25|0|0|0|21|0|0|0|0|228|27|0|35|0|27|25|24|29|41|45|0|27	0	0	0	0	0	-404.93	0.2	0.82
CCDC71	NP_001171669.1	CTTN	33|34	67	33.5	2	80|85|67|80|100|72|60|61|44|46|48|59|23|62|0|12|14|8|2|11|3|2|11|13|4|3|2|6|0|0|0|0|3|0	0	0	0	0	0	-278.3	0.39	0.82
CCDC71	NP_000414.2	KRT2	77|61	138	69	2	27|29|34|36|0|13|54|51|104|97|19|3|79|37|48|47|44|22|31|29|28|152|46|57|52|53|71|68|43|44|82|114|58|65	0	0	0	0	0	-339.28	0.59	0.82
CCDC71	NP_000415.2	KRT5	50|26	76	38	2	0|0|21|15|0|0|0|13|75|52|5|0|38|9|16|16|26|15|0|8|24|126|25|30|14|0|27|25|12|13|54|55|30|38	0	0	0	0	0	-257.76	0.49	0.82
CCDC71	BirA_R118G_H0QFJ5	BirA_R118G_H0QFJ5	146|109	255	127.5	2	2350|1505|1629|1951|1632|1620|242|172|139|135|797|2366|336|744|1646|2295|2053|2659|2060|2703|2170|1879|294|350|1169|556|1843|1491|15|14|28|3|8|9	0	0	0	0	0	#NAME?	0.05	0.83
CCDC71	NP_000911.2	PC	917|748	1665	832.5	2	679|429|436|497|462|432|419|360|897|859|376|638|364|426|367|463|587|578|355|421|655|485|763|654|418|397|645|383|1160|772|488|1039|1057|615	0	0	0	0	0	#NAME?	0.8	0.83
CCDC71	NP_001005335.1	HNRNPL	4|4	8	4	2	8|5|5|6|5|5|16|12|6|6|16|12|14|11|12|18|17|18|8|15|14|21|17|21|20|22|26|14|20|9|0|5|24|0	0	0	0	0	0	-88.97	0.17	0.83	NP_665906.1|
CCDC71	NP_001013009.2	KNOP1	14|15	29	14.5	2	2|9|7|2|11|12|3|0|2|2|2|13|0|1|15|41|51|33|23|31|64|28|24|35|36|31|34|23|0|0|0|0|0|0	0	0	0	0	0	-165.8	0.3	0.83
CCDC71	NP_001018077.1	SERBP1	10|11	21	10.5	2	41|94|45|44|99|41|37|27|23|24|52|74|30|49|7|19|31|17|17|20|18|9|16|20|11|16|30|27|0|4|0|4|7|3	0	0	0	0	0	-314.13	0.13	0.83
CCDC71	NP_001018080.1	CORO1B	5|6	11	5.5	2	67|82|51|67|55|54|34|28|16|17|51|51|35|51|4|14|12|13|5|12|11|3|5|5|15|12|13|5|0|0|0|0|0|0	0	0	0	0	0	-280.22	0.08	0.83
CCDC71	NP_002366.2	MAP4	2|6	8	4	2	137|201|136|135|203|117|91|76|28|27|47|100|28|42|0|7|4|1|1|4|2|0|0|0|3|0|1|0|0|0|0|0|0|0	0	0	0	0	0	#NAME?	0.02	0.83
CCDC71	NP_002408.3	MKI67	393|383	776	388	2	341|691|494|323|641|492|233|219|71|75|258|435|110|210|448|715|901|878|428|650|1095|641|319|321|635|610|625|499|0|2|0|0|0|0	0	0	0	0	0	#NAME?	0.43	0.83	NP_009207.2|
CCDC71	NP_001139487.1	DLGAP5	3|6	9	4.5	2	29|45|25|28|37|27|19|19|0|0|7|7|0|4|0|2|0|0|0|3|0|0|0|0|1|1|0|0|0|0|0|0|0|0	0	0	0	0	0	-142.3	0.13	0.83
CCDC71	NP_001157616.1	CHAMP1	10|9	19	9.5	2	9|19|13|10|25|9|10|10|0|0|7|29|5|7|16|24|34|14|16|22|39|14|14|21|21|25|20|19|0|0|0|0|0|0	0	0	0	0	0	-111.13	0.3	0.83	NP_009207.2|NP_001120793.1|
CCDC71	NP_001171134.1	RIF1	17|11	28	14	2	32|102|82|18|98|78|40|25|0|0|12|89|9|18|35|51|121|82|49|37|115|69|15|12|81|76|65|69|0|0|0|0|0|0	0	0	0	0	0	-439.61	0.13	0.83
CCDC71	NP_001171712.1	VDAC2	3|0	3	1.5	2	1|0|1|3|2|0|7|13|1|4|17|9|5|5|2|0|2|1|6|0|4|3|3|0|12|12|0|0|19|13|0|5|5|0	0	0	0	0	0	-69.34	0.1	0.83
CCDC71	NP_001181875.1	EIF4G1	8|7	15	7.5	2	161|242|159|141|287|151|118|100|53|47|80|115|75|105|9|40|35|26|11|32|24|16|1|3|17|19|15|19|0|0|0|0|0|0	0	0	0	0	0	#NAME?	0.04	0.83
CCDC71	NP_001230154.1	PES1	11|8	19	9.5	2	7|30|28|3|46|22|11|11|3|7|7|23|3|6|38|80|91|87|35|80|105|60|55|62|62|64|100|43|0|0|0|0|0|0	0	0	0	0	0	-392.41	0.1	0.83	NP_005960.1|
CCDC71	NP_001348.2	DHX9	9|9	18	9	2	42|54|60|38|65|54|47|46|9|4|48|94|17|43|46|71|91|67|51|70|75|71|33|40|81|73|47|37|54|32|0|8|28|5	0	0	0	0	0	-342.49	0.11	0.83
CCDC71	NP_001460.1	XRCC6	11|15	26	13	2	11|39|26|11|30|20|6|4|0|0|1|18|2|3|12|54|52|36|26|54|45|28|18|24|26|26|32|29|0|0|0|0|0|0	0	0	0	0	0	-188.32	0.25	0.83	NP_000480.2|NP_001120793.1|NP_001161413.1|NP_665906.1|
CCDC71	NP_001611.1	AHNAK	11|9	20	10	2	694|579|443|651|580|488|546|445|14|12|345|524|311|442|14|56|45|16|20|43|41|11|2|0|12|9|19|22|0|0|0|0|0|0	0	0	0	0	0	#NAME?	0.02	0.83
CCDC71	NP_001960.2	EIF5	5|5	10	5	2	51|73|46|43|64|37|30|21|14|14|30|60|26|27|6|15|21|15|7|14|14|11|6|7|13|9|4|9|0|0|0|0|0|0	0	0	0	0	0	-254.97	0.08	0.83
CCDC71	NP_002131.2	HNRNPK	15|17	32	16	2	51|52|58|37|52|58|23|15|17|14|25|58|24|25|55|92|80|97|78|90|85|77|54|68|101|79|91|77|3|7|0|8|12|4	0	0	0	0	0	-365.74	0.17	0.83
CCDC71	NP_002287.2	LBR	18|15	33	16.5	2	11|32|31|8|35|26|7|7|3|6|13|30|5|11|22|31|26|38|19|26|34|31|17|18|35|29|53|22|8|5|0|0|0|0	0	0	0	0	0	-131.33	0.41	0.83	NP_001120793.1|
CCDC71	NP_002874.1	RANGAP1	4|5	9	4.5	2	63|116|80|57|109|93|24|27|18|18|26|90|17|23|2|11|7|3|1|5|2|0|3|0|0|1|0|3|0|0|0|0|0|0	0	0	0	0	0	-436.59	0.04	0.83
CCDC71	NP_003081.2	SNRPA1	6|6	12	6	2	6|38|32|17|42|31|11|9|6|5|17|25|4|15|15|33|33|19|17|21|42|27|17|20|19|20|22|16|0|0|0|0|0|0	0	0	0	0	0	-149.7	0.15	0.83
CCDC71	NP_003283.2	TPR	12|17	29	14.5	2	230|330|338|241|419|380|322|283|5|7|396|475|247|368|181|259|449|434|214|280|471|389|39|31|262|250|276|275|0|0|0|0|0|0	0	0	0	0	0	#NAME?	0.03	0.83
CCDC71	NP_003615.2	RANBP3	6|9	15	7.5	2	43|49|46|48|52|42|30|29|19|21|25|32|11|26|20|65|51|47|37|55|54|46|35|40|44|46|31|44|0|0|0|0|0|0	0	0	0	0	0	-227.13	0.13	0.83
CCDC71	NP_003698.1	RUVBL1	6|10	16	8	2	41|93|65|41|83|67|37|37|20|24|30|74|18|26|15|27|36|26|12|28|31|27|13|16|26|26|29|24|0|0|0|0|0|0	0	0	0	0	0	-327.17	0.1	0.83	NP_004955.2|
CCDC71	NP_004689.1	PRPF3	3|5	8	4	2	9|29|9|8|37|12|12|4|0|4|6|16|2|4|23|56|56|45|22|43|57|28|30|33|50|41|29|25|0|0|0|0|0|0	0	0	0	0	0	-230.9	0.07	0.83
CCDC71	NP_005115.2	NUP153	5|9	14	7	2	34|56|64|30|63|65|28|28|4|8|17|39|7|24|33|68|80|71|34|65|74|76|28|41|66|72|49|42|0|0|0|0|0|0	0	0	0	0	0	-314.68	0.09	0.83
CCDC71	NP_005198.1	CRKL	18|20	38	19	2	44|40|33|50|46|41|41|44|19|19|27|30|27|22|12|34|29|22|23|34|26|14|17|22|38|32|21|27|1|4|4|17|9|15	0	0	0	0	0	-148.1	0.41	0.83
CCDC71	NP_005325.2	HCFC1	4|7	11	5.5	2	52|99|69|52|63|68|41|37|6|8|40|71|20|50|27|70|75|59|27|61|92|54|29|26|56|51|55|42|0|0|0|0|0|0	0	0	0	0	0	-357.41	0.07	0.83	NP_001518.3|NP_004955.2|
CCDC71	NP_005372.2	NCL	47|41	88	44	2	45|112|96|50|116|101|46|41|34|32|37|70|29|42|78|120|150|149|89|137|149|144|77|87|135|131|151|93|0|0|0|0|4|0	0	0	0	0	0	-523.18	0.29	0.83	NP_005960.1|NP_001120793.1|NP_665906.1|
CCDC71	NP_005633.2	TAF7	4|3	7	3.5	2	9|21|13|9|21|10|3|5|0|0|5|7|5|8|3|14|9|6|2|12|10|7|0|8|4|4|5|8|0|0|0|0|0|0	0	0	0	0	0	-66.24	0.2	0.83
CCDC71	NP_005753.1	TRIM28	13|14	27	13.5	2	30|68|56|27|59|52|29|31|13|15|31|49|18|27|27|56|54|43|27|46|68|39|37|41|53|40|69|58|0|0|0|0|0|0	0	0	0	0	0	-245.64	0.2	0.83	NP_009207.2|NP_004730.2|NP_001120793.1|NP_004955.2|
CCDC71	NP_006181.1	ORC2	17|12	29	14.5	2	30|40|37|26|54|40|10|9|0|0|8|26|5|6|18|57|36|46|20|55|43|35|21|20|40|27|30|23|0|0|0|0|0|0	0	0	0	0	0	-192.91	0.27	0.83	NP_001120793.1|NP_665906.1|
CCDC71	NP_006316.1	RAN	5|3	8	4	2	10|18|10|8|26|10|10|10|7|2|12|13|7|9|3|8|14|3|3|7|12|0|4|0|7|7|4|3|13|9|0|0|10|0	0	0	0	0	0	-68.12	0.23	0.83
CCDC71	NP_006576.2	CCT8	44|58	102	51	2	186|242|230|194|243|242|168|161|80|91|211|192|132|198|54|98|102|96|64|107|104|87|76|95|112|105|95|88|0|3|0|0|6|0	0	0	0	0	0	#NAME?	0.21	0.83	NP_001161413.1|NP_004955.2|
CCDC71	NP_006702.1	RNPS1	2|2	4	2	2	0|8|5|0|8|7|0|2|0|0|0|7|2|0|8|9|13|10|11|10|15|9|3|5|14|8|5|3|0|0|0|0|0|0	0	0	0	0	0	-52	0.15	0.83
CCDC71	NP_036252.1	CD2AP	11|14	25	12.5	2	106|169|121|106|159|130|96|78|43|40|86|84|49|82|0|10|4|7|1|11|3|2|3|3|9|4|4|3|0|0|0|0|0|0	0	0	0	0	0	-596.62	0.09	0.83
CCDC71	NP_055181.3	GNL3	2|0	2	1	2	0|5|5|0|5|2|1|0|0|0|0|4|0|0|12|16|14|11|10|18|16|10|7|3|26|15|15|15|0|0|0|0|0|0	0	0	0	0	0	-84.99	0.05	0.83
CCDC71	NP_055456.2	MDC1	45|40	85	42.5	2	62|109|98|66|166|103|52|46|3|7|51|96|12|42|74|149|159|121|72|141|157|107|37|31|129|133|119|93|0|0|0|0|0|0	0	0	0	0	0	-559.8	0.27	0.83	NP_009207.2|
CCDC71	NP_055644.2	DDX46	14|16	30	15	2	81|168|132|86|161|127|57|47|12|14|38|94|29|46|61|150|178|141|71|144|194|128|58|74|159|150|108|103|0|0|0|0|0|0	0	0	0	0	0	#NAME?	0.09	0.83
CCDC71	NP_055706.1	PDAP1	4|3	7	3.5	2	19|19|25|16|21|26|14|13|6|5|9|17|3|8|0|7|3|4|0|5|6|3|0|3|4|5|2|2|0|0|0|0|0|0	0	0	0	0	0	-89.97	0.15	0.83
CCDC71	NP_055946.1	WDR43	5|4	9	4.5	2	3|29|12|2|31|12|4|0|0|0|3|23|2|7|23|24|31|25|17|21|30|14|12|16|14|19|26|17|0|0|0|0|0|0	0	0	0	0	0	-119.29	0.15	0.83
CCDC71	NP_056075.1	SIN3B	4|3	7	3.5	2	55|68|59|65|71|61|20|15|0|0|63|80|42|67|89|126|141|123|91|116|134|94|52|60|55|60|120|110|0|0|0|0|0|0	0	0	0	0	0	-570.97	0.03	0.83	NP_001518.3|NP_004955.2|
CCDC71	NP_056154.1	ADNP	12|11	23	11.5	2	13|60|33|16|56|24|18|12|0|0|23|47|5|22|41|93|80|84|52|92|93|43|47|44|60|61|56|53|0|0|0|0|0|0	0	0	0	0	0	-358.42	0.13	0.83	NP_009207.2|NP_001120793.1|NP_004955.2|
CCDC71	NP_056261.4	AHCTF1	25|23	48	24	2	30|95|63|31|66|57|35|30|0|0|17|67|6|21|45|112|121|96|73|101|142|74|27|34|107|104|82|84|0|0|0|0|0|0	0	0	0	0	0	-449.58	0.2	0.83
CCDC71	NP_056405.2	GPATCH4	3|0	3	1.5	2	0|0|3|0|0|0|0|0|0|0|0|0|0|0|3|9|11|10|6|12|7|10|6|9|6|3|13|15|0|0|0|0|0|0	0	0	0	0	0	-57.07	0.12	0.83
CCDC71	NP_060117.3	FTSJ3	4|6	10	5	2	7|57|33|10|23|39|10|10|3|4|5|34|4|6|35|69|64|60|41|67|115|54|43|49|67|67|79|57|0|0|0|0|0|0	0	0	0	0	0	-349.12	0.06	0.83	NP_005960.1|
CCDC71	NP_060404.3	PHIP	9|7	16	8	2	0|1|5|0|4|4|0|0|0|0|0|7|0|0|15|35|20|22|22|23|43|18|3|4|33|31|18|19|0|0|0|0|0|0	0	0	0	0	0	-132.61	0.23	0.83
CCDC71	NP_060504.1	WDR70	8|6	14	7	2	11|21|10|10|20|11|3|3|1|2|2|12|0|2|11|32|49|23|16|36|37|17|16|21|21|21|11|20|0|0|0|0|0|0	0	0	0	0	0	-148.56	0.18	0.83
CCDC71	NP_060533.2	HELLS	3|5	8	4	2	0|8|0|0|9|2|0|0|0|0|0|4|0|0|6|18|25|13|8|15|30|3|3|12|14|9|4|5|0|0|0|0|0|0	0	0	0	0	0	-86.44	0.18	0.83	NP_001518.3|NP_001161413.1|NP_004955.2|
CCDC71	NP_064551.3	MCCC1	237|191	428	214	2	296|147|179|267|169|185|194|170|210|215|154|338|167|153|163|193|209|243|176|193|215|206|184|164|189|178|239|123|616|350|258|452|511|302	0	0	0	0	0	#NAME?	0.44	0.83
CCDC71	NP_115553.2	PHAX	7|5	12	6	2	0|11|7|5|12|6|3|0|4|0|1|9|4|1|4|17|23|12|8|13|15|9|19|20|11|8|8|13|0|0|0|0|0|0	0	0	0	0	0	-71.17	0.3	0.83
CCDC71	NP_115784.1	BAZ1B	109|109	218	109	2	36|151|113|33|137|100|20|19|5|8|20|130|6|19|107|177|211|186|102|164|259|147|78|80|172|152|222|167|0|0|0|0|0|0	0	0	0	0	0	-649.13	0.5	0.83	NP_001518.3|
CCDC71	P00761	P00761	64|53	117	58.5	2	225|34|67|229|21|54|224|201|77|79|28|34|67|22|32|216|47|76|37|225|37|51|56|79|228|211|34|37|61|74|40|56|73|53	0	0	0	0	0	#NAME?	0.26	0.83
CCDC71	Streptavidin	Streptavidin	483|279	762	381	2	1158|710|1101|885|887|1049|620|336|300|223|1516|2624|965|980|1271|806|811|1381|1716|918|897|1109|448|302|647|459|758|658|1413|1210|1210|1587|788|656	0	0	0	0	0	#NAME?	0.2	0.83
CCDC71	BGAL_ECOLI	lacZ	69|61	130	65	2	0|205|165|0|201|162|0|0|43|43|0|304|0|3|75|161|145|66|66|125|143|48|79|95|57|55|24|27|0|0|0|0|4|0	0	0	0	0	0	#NAME?	0.3	0.83
CCDC71	AP_000199.1	AP_000199.1	10|9	19	9.5	2	18|9|14|19|16|18|14|14|11|11|19|7|7|7|10|20|26|22|11|14|22|17|10|6|18|19|2|5|27|12|11|10|17|12	0	0	0	0	0	-79.89	0.39	0.83
CCDC71	NP_000412.3	KRT10	99|79	178	89	2	61|45|127|93|7|27|58|54|122|107|50|11|140|49|88|93|83|84|47|52|60|396|64|77|69|51|121|108|102|86|104|134|112|89	0	0	0	0	0	-632.22	0.45	0.83
CCDC71	NP_000273.2	PCCA	504|407	911	455.5	2	262|143|200|268|157|184|257|243|466|442|214|239|184|231|181|271|243|276|182|246|252|239|481|379|299|321|287|154|522|377|272|363|694|325	0	0	0	0	0	#NAME?	0.84	0.83
CCDC71	NP_001128715.1	TCOF1	16|14	30	15	2	44|147|52|54|180|46|46|47|29|34|6|29|26|7|87|121|260|126|121|118|246|79|138|159|134|120|201|172|0|0|0|0|1|0	0	0	0	0	0	#NAME?	0.07	0.83
CCDC71	NP_001017963.2	HSP90AA1	19|18	37	18.5	2	40|23|28|36|30|29|55|52|19|15|10|6|15|8|14|26|19|21|22|29|19|21|12|13|44|43|7|17|24|25|14|39|69|35	0	0	0	0	0	-185.08	0.34	0.83	NP_001161413.1|NP_665906.1|
CCDC71	NP_001258898.1	HSP90AB1	20|22	42	21	2	55|36|48|50|49|50|79|66|21|19|27|25|20|22|13|32|32|31|22|32|31|36|16|16|65|57|12|16|30|17|10|38|48|23	0	0	0	0	0	-229.34	0.31	0.83	NP_665906.1|
CCDC71	NP_003267.1	TMPO	38|36	74	37	2	47|90|61|44|91|58|44|37|19|21|18|25|21|17|52|63|75|64|50|66|109|58|48|60|71|72|66|51|0|0|0|0|0|0	0	0	0	0	0	-291.43	0.41	0.83	NP_000480.2|
CCDC71	NP_001058.2	TOP2A	35|43	78	39	2	27|70|50|29|86|42|36|32|0|0|25|75|8|21|65|123|117|80|74|102|164|74|42|39|110|100|117|80|0|0|0|0|0|0	0	0	0	0	0	-456.42	0.3	0.83	NP_001518.3|NP_004955.2|
CCDC71	NP_001092.1	ACTB	7|0	7	3.5	2	7|0|3|13|0|0|18|22|10|5|24|10|14|0|3|3|1|0|7|8|2|0|3|2|8|7|3|5|36|21|0|14|36|9	0	0	0	0	0	-131.8	0.12	0.83
CCDC71	NP_001122383.1	PCBP2	6|9	15	7.5	2	17|23|19|18|19|17|17|19|8|6|9|15|7|9|8|21|18|9|7|14|12|16|9|9|17|14|6|8|10|2|2|10|10|5	0	0	0	0	0	-71.7	0.37	0.83	NP_665906.1|
CCDC71	NP_006187.2	PCBP1	3|8	11	5.5	2	17|20|19|19|22|18|14|15|6|7|11|11|6|7|6|21|18|13|5|16|21|13|7|10|13|12|6|8|9|2|0|13|13|4	0	0	0	0	0	-82.37	0.26	0.83	NP_665906.1|
CCDC71	NP_001104026.1	FLNA	249|245	494	247	2	1177|1252|1126|1042|1147|1162|566|516|342|357|603|1531|497|524|109|246|235|205|128|230|230|158|118|137|166|176|155|176|0|0|0|0|0|1	0	0	0	0	0	#NAME?	0.19	0.83
CCDC71	NP_001138880.1	NONO	16|18	34	17	2	42|73|62|39|59|55|51|34|15|17|35|53|34|28|41|67|77|74|38|60|120|76|43|49|87|76|76|53|28|10|0|3|14|0	0	0	0	0	0	-339.18	0.19	0.83	NP_001518.3|NP_004955.2|
CCDC71	NP_001143.2	SLC25A5	9|8	17	8.5	2	9|20|12|16|16|9|21|15|5|7|10|8|14|26|11|13|22|8|11|8|17|11|4|0|15|18|11|6|11|9|5|20|16|0	0	0	0	0	0	-74.03	0.38	0.83
CCDC71	NP_001158286.1	ACIN1	4|5	9	4.5	2	43|94|81|40|144|70|33|27|9|14|42|83|23|43|47|90|120|102|53|91|142|95|52|66|95|77|95|75|0|0|0|0|0|0	0	0	0	0	0	-547.75	0.04	0.83
CCDC71	NP_001243839.1	DDX21	25|18	43	21.5	2	8|46|24|10|38|30|14|10|8|10|16|40|4|21|26|64|71|73|35|50|74|51|46|55|71|63|37|32|14|8|0|2|6|0	0	0	0	0	0	-257.93	0.3	0.83
CCDC71	NP_001264.2	CHD4	31|32	63	31.5	2	132|233|194|116|227|197|62|58|13|16|76|150|38|71|172|284|337|284|179|307|352|238|118|137|222|228|317|215|0|0|0|0|0|0	0	0	0	0	0	#NAME?	0.1	0.83	NP_009207.2|NP_004730.2|NP_001518.3|NP_001120793.1|NP_065795.1|NP_004955.2|
CCDC71	NP_001393.1	EEF1A1	31|30	61	30.5	2	42|82|63|40|92|68|45|37|31|35|40|62|29|40|21|26|47|28|27|22|35|32|32|32|33|35|17|14|47|25|13|25|32|12	0	0	0	0	0	-243.87	0.4	0.83
CCDC71	NP_001952.1	EEF2	30|31	61	30.5	2	96|101|86|76|85|72|50|42|26|26|52|62|37|29|18|34|32|24|31|20|27|17|24|20|26|35|9|16|47|49|13|36|36|14	0	0	0	0	0	-309.36	0.33	0.83
CCDC71	NP_002473.2	NASP	10|11	21	10.5	2	76|73|63|71|78|63|48|36|20|16|36|110|40|43|27|87|77|60|44|77|64|59|40|43|65|55|102|84|0|0|0|0|0|0	0	0	0	0	0	-384.85	0.11	0.83
CCDC71	NP_002511.1	NPM1	32|22	54	27	2	46|132|57|34|136|56|17|9|18|18|29|126|33|16|85|81|140|139|112|83|206|82|45|57|86|73|116|73|0|0|0|0|7|0	0	0	0	0	0	-602.69	0.17	0.83	NP_001518.3|NP_005960.1|NP_665906.1|NP_004955.2|
CCDC71	NP_003555.1	TAGLN2	23|25	48	24	2	57|54|82|56|57|72|64|52|18|20|33|51|22|24|15|56|34|28|18|39|39|26|20|26|32|42|32|28|0|0|0|0|0|0	0	0	0	0	0	-229.91	0.35	0.83
CCDC71	NP_003592.3	SMARCA5	33|30	63	31.5	2	11|73|49|11|58|52|26|18|0|0|13|62|0|14|46|81|99|85|48|68|97|63|38|49|83|70|61|55|0|0|0|0|0|0	0	0	0	0	0	-305.2	0.35	0.83	NP_001518.3|NP_004955.2|
CCDC71	NP_004095.4	FASN	73|78	151	75.5	2	637|597|695|505|684|688|359|308|141|150|326|746|267|369|56|191|159|174|73|180|151|143|43|39|157|138|81|71|42|17|0|11|14|7	0	0	0	0	0	#NAME?	0.11	0.83
CCDC71	NP_004413.1	DVL2	5|9	14	7	2	57|82|45|55|53|43|47|34|7|10|37|47|29|30|8|17|18|18|5|20|31|9|5|5|15|17|3|6|0|0|0|0|0|0	0	0	0	0	0	-253.48	0.11	0.83
CCDC71	NP_005338.1	HSPA5	17|19	36	18	2	49|45|37|44|62|39|54|50|18|13|10|24|15|7|14|28|50|23|32|27|34|24|22|18|38|47|14|15|0|1|0|6|1|0	0	0	0	0	0	-183.67	0.33	0.83
CCDC71	NP_005582.1	MRE11	23|22	45	22.5	2	108|118|76|82|121|76|74|67|24|22|64|97|57|72|36|61|69|55|33|53|64|38|30|39|65|46|66|56|0|0|0|0|0|0	0	0	0	0	0	-412.05	0.2	0.83	NP_000480.2|
CCDC71	NP_006112.3	KRT1	158|122	280	140	2	92|107|187|109|21|47|93|84|171|136|65|35|167|105|90|94|181|89|63|77|114|392|95|105|91|80|156|85|127|101|164|175|127|122	0	0	0	0	0	-677.58	0.6	0.83
CCDC71	NP_006176.2	NUMA1	104|90	194	97	2	98|203|110|88|255|145|95|63|0|0|168|237|67|135|203|261|377|274|187|249|370|220|31|29|192|160|261|213|0|0|0|0|0|0	0	0	0	0	0	#NAME?	0.3	0.83
CCDC71	NP_006258.3	RANBP2	84|78	162	81	2	280|411|322|263|379|324|209|189|21|32|188|289|134|143|30|100|81|76|43|104|86|50|8|7|43|59|44|43|0|0|0|0|0|0	0	0	0	0	0	#NAME?	0.23	0.83
CCDC71	NP_006588.1	HSPA8	58|58	116	58	2	83|120|102|80|99|88|97|95|52|54|39|64|44|27|44|55|87|52|60|56|104|51|56|56|87|84|60|44|16|23|7|26|28|13	0	0	0	0	0	-304.46	0.55	0.83
CCDC71	NP_005336.3	HSPA1A	38|46	84	42	2	100|93|88|97|95|84|98|84|38|40|47|91|70|46|29|58|60|24|40|57|49|35|46|50|70|75|62|41|20|35|8|18|34|14	0	0	0	0	0	-312.67	0.43	0.83	NP_665906.1|
CCDC71	NP_036265.3	COPG2	29|28	57	28.5	2	143|175|150|112|217|153|81|71|65|63|82|168|64|70|4|34|35|21|12|34|27|15|5|10|18|15|14|19|0|0|0|0|0|0	0	0	0	0	0	-683.23	0.16	0.83
CCDC71	NP_038476.2	BAZ1A	15|14	29	14.5	2	8|26|26|8|36|34|2|3|0|0|5|36|1|9|22|30|59|51|25|25|50|30|7|4|28|29|28|23|0|0|0|0|0|0	0	0	0	0	0	-170.27	0.3	0.83
CCDC71	NP_038477.2	BAZ2A	48|46	94	47	2	42|103|93|32|164|91|21|16|8|7|15|91|6|15|109|189|227|191|137|169|224|129|80|94|150|146|164|145|0|0|0|0|0|0	0	0	0	0	0	#NAME?	0.23	0.83	NP_004955.2|
CCDC71	NP_054767.3	MRTFB	83|107	190	95	2	152|207|158|163|220|154|136|132|116|119|119|189|105|141|25|63|114|69|40|66|125|59|34|37|64|59|40|42|0|0|0|0|0|0	0	0	0	0	0	-606.26	0.49	0.83
CCDC71	NP_490597.1	BRD4	4|9	13	6.5	2	43|53|29|45|76|29|33|27|0|3|30|33|13|32|31|69|70|49|35|69|66|39|25|34|56|57|51|53|0|0|0|0|0|0	0	0	0	0	0	-298.83	0.09	0.83
CCDC71	NP_055643.1	TOX4	13|11	24	12	2	45|61|62|45|45|70|32|32|15|13|20|49|18|22|40|66|70|68|43|68|75|86|37|42|68|68|62|51|0|0|0|0|0|0	0	0	0	0	0	-291.91	0.16	0.83
CCDC71	NP_057457.1	WWOX	14|16	30	15	2	43|37|37|44|33|37|44|41|26|23|35|32|23|37|5|13|11|11|5|10|14|18|7|12|13|12|10|7|0|0|0|0|0|0	0	0	0	0	0	-145.35	0.35	0.83
CCDC71	NP_004492.2	HNRNPU	22|22	44	22	2	20|40|52|25|43|58|32|25|11|11|25|46|10|17|37|58|37|54|34|55|67|52|36|40|66|59|46|36|6|7|0|2|3|0	0	0	0	0	0	-206.58	0.35	0.83
CCDC71	NP_116021.2	PAPOLA	11|12	23	11.5	2	51|56|42|48|56|37|33|24|4|7|17|27|17|16|19|60|66|47|27|60|59|29|30|35|47|45|27|33|0|0|0|0|0|0	0	0	0	0	0	-231.27	0.19	0.83	NP_004955.2|
CCDC71	NP_001026970.1	TIPRL	5|8	13	6.5	2	34|67|31|27|33|27|12|12|7|7|21|29|14|19|7|13|13|9|5|15|36|4|6|10|8|7|10|7|0|0|0|0|0|0	0	0	0	0	0	-168.53	0.15	0.83
CCDC71	NP_821133.1	TUBB	30|25	55	27.5	2	80|50|67|79|55|60|71|67|27|26|12|34|36|38|32|56|58|65|30|44|67|55|21|7|64|50|30|14|24|17|21|37|58|18	0	0	0	0	0	-247.96	0.37	0.83
CCDC71	NP_942131.1	ACACA	1372|1208	2580	1290	2	949|672|758|855|710|687|573|516|1384|1411|572|689|505|571|635|689|939|977|601|736|939|773|1236|1019|556|550|636|637|1662|29|966|1435|1228|1071	0	0	0	0	0	#NAME?	0.88	0.83
CCDC71	NP_001084.3	ACACB	477|443	920	460	2	216|103|84|220|115|87|137|144|456|440|10|28|79|16|110|184|160|134|123|180|176|107|413|336|124|122|135|131|234|182|197|349|487|302	0	0	0	0	0	#NAME?	1.02	0.83
CCDC71	NP_002936.1	RPA1	3|4	7	3.5	2	5|8|13|6|9|14|4|4|0|0|3|10|0|3|4|16|12|12|8|18|11|9|10|12|11|10|10|10|0|0|0|0|0|0	0	0	0	0	0	-57.62	0.23	0.83	NP_000480.2|
CCDC71	NP_003676.2	KHSRP	3|3	6	3	2	22|19|15|12|27|12|16|17|4|5|17|17|7|16|17|34|37|25|16|36|30|23|22|23|30|26|18|21|0|6|2|16|22|11	0	0	0	0	0	-140.29	0.09	0.83	NP_005960.1|
CCDC71	NP_031398.2	DDX42	2|3	5	2.5	2	21|43|27|21|37|34|21|12|0|0|12|36|4|4|18|50|50|45|19|56|55|38|17|18|37|41|30|31|0|0|0|0|0|0	0	0	0	0	0	-226.3	0.05	0.83
CCDC71	NP_064581.2	XAB2	2|2	4	2	2	22|45|47|23|35|43|13|9|3|3|6|42|3|7|44|79|96|73|55|68|91|58|39|55|56|60|86|68|0|0|0|0|0|0	0	0	0	0	0	-383.64	0.02	0.83
CCDC71	NP_001138926.1	STMN1	3|3	6	3	2	16|14|13|16|26|11|10|10|8|9|13|19|11|25|0|8|5|0|3|6|5|2|6|7|0|2|5|5|0|0|0|0|0|0	0	0	0	0	0	-84.61	0.14	0.83
CCDC71	NP_056110.2	SMCHD1	3|0	3	1.5	2	0|6|2|0|4|2|0|0|0|0|0|2|0|0|3|17|7|4|2|7|7|5|0|0|10|9|8|9|0|0|0|0|0|0	0	0	0	0	0	-50.34	0.13	0.83
CCDC71	NP_002086.1	GTF2E2	4|4	8	4	2	8|12|15|3|15|8|0|0|0|0|2|9|0|2|9|25|27|20|12|22|21|21|6|9|13|10|17|15|0|0|0|0|0|0	0	0	0	0	0	-91.13	0.17	0.83	NP_004730.2|
CCDC71	NP_056130.2	LARP1	3|8	11	5.5	2	108|146|140|108|142|135|61|56|26|29|58|99|42|58|2|20|11|8|1|19|15|6|3|4|8|4|4|6|0|0|0|0|0|0	0	0	0	0	0	-614.59	0.04	0.83
CCDC71	NP_004690.1	FAM50A	2|0	2	1	2	0|6|5|2|7|3|0|0|0|0|0|6|0|2|0|9|8|2|0|8|5|0|0|0|4|6|4|1|0|0|0|0|0|0	0	0	0	0	0	-35.9	0.12	0.83
CCDC71	NP_001166987.1	MAP7D3	3|5	8	4	2	36|49|33|28|36|29|19|17|0|0|8|21|5|12|0|5|5|5|0|5|5|1|0|0|3|0|0|0|0|0|0|0|0|0	0	0	0	0	0	-158.97	0.1	0.83	NP_001120793.1|
CCDC71	NP_653171.1	JPT2	2|3	5	2.5	2	14|30|11|11|21|9|10|6|4|3|9|16|7|7|1|6|4|2|1|8|7|3|0|0|7|5|4|5|0|0|0|0|0|0	0	0	0	0	0	-82.09	0.12	0.83
CCDC71	NP_004232.2	JMJD1C	3|3	6	3	2	71|98|70|56|75|76|25|21|0|0|10|31|1|17|35|180|183|156|59|152|215|108|43|37|76|66|51|60|0|0|0|0|0|0	0	0	0	0	0	#NAME?	0.02	0.83
CCDC71	NP_001001998.1	EXOSC10	2|0	2	1	2	5|28|16|4|44|17|6|5|0|0|6|29|0|8|21|40|40|27|15|28|36|19|9|8|37|29|32|25|0|0|0|0|0|0	0	0	0	0	0	-180.23	0.02	0.83
CCDC71	NP_005917.2	MFAP1	2|0	2	1	2	1|14|3|2|16|5|3|0|0|0|0|10|0|3|11|16|18|17|11|17|29|8|20|21|10|14|19|21|0|0|0|0|0|0	0	0	0	0	0	-101.77	0.04	0.83
CCDC71	NP_115958.2	GLYR1	2|2	4	2	2	0|5|3|0|3|0|0|0|0|0|0|9|0|0|9|11|5|6|15|9|13|8|2|2|17|15|17|9|0|0|0|0|0|0	0	0	0	0	0	-63.9	0.12	0.83
CCDC71	NP_060481.3	ARGLU1	5|4	9	4.5	2	0|0|0|0|0|0|0|0|5|0|9|5|14|16|0|0|0|3|0|0|7|0|1|0|0|0|5|11|33|0|2|5|41|15	0	0	0	0	0	-101.12	0.17	0.83
CCDC71	NP_653205.3	ZC3H18	2|0	2	1	2	0|3|0|0|0|0|0|0|0|0|4|1|0|0|0|7|6|3|8|6|16|0|5|5|3|5|12|7|0|0|0|2|0|0	0	0	0	0	0	-48.04	0.09	0.83
CCDC71	NP_000961.2	RPL6	2|4	6	3	2	7|10|8|8|7|2|13|17|7|5|15|22|5|13|4|9|11|0|8|10|7|3|7|2|17|18|3|2|19|14|0|5|5|0	0	0	0	0	0	-76.97	0.16	0.83	NP_001129064.1|
CCDC71	NP_001002255.1	SUMO4	1|1	2	1	2	3|0|8|4|0|5|8|4|0|0|6|0|2|0|0|6|0|4|3|3|8|5|0|0|4|5|2|2|0|0|0|0|0|0	0	0	0	0	0	-30.29	0.13	0.83
CCDC71	NP_001091674.1	HNRNPF	2|3	5	2.5	2	3|4|3|6|7|3|3|0|2|2|2|7|4|0|7|19|11|20|10|16|11|9|7|9|15|11|17|10|3|10|0|14|10|7	0	0	0	0	0	-72.61	0.14	0.83
CCDC71	NP_005446.2	ZRANB2	1|0	1	0.5	2	0|1|0|0|1|0|1|0|0|0|0|1|0|0|0|4|1|2|1|2|6|0|3|5|5|6|2|0|0|0|0|0|0|0	0	0	0	0	0	-24.87	0.09	0.83
CCDC71	NP_009191.1	LYPLA2	1|2	3	1.5	2	13|18|13|12|31|12|7|7|2|2|9|15|13|12|1|7|8|6|1|9|0|7|0|3|6|4|4|0|0|0|0|0|0|0	0	0	0	0	0	-81.24	0.08	0.83
CCDC71	NP_055850.1	ZHX3	1|0	1	0.5	2	2|3|6|2|3|4|1|1|0|0|0|4|0|0|0|11|3|11|0|12|6|5|1|3|10|7|4|4|0|0|0|0|0|0	0	0	0	0	0	-49.25	0.05	0.83
CCDC71	NP_689948.1	ZBTB9	1|1	2	1	2	0|6|3|0|3|4|0|0|0|0|0|3|0|0|5|9|16|13|6|6|13|7|6|8|9|7|3|5|0|0|0|0|0|0	0	0	0	0	0	-53.12	0.08	0.83
CCDC71	NP_061862.1	RBM27	1|1	2	1	2	10|40|22|21|47|18|12|7|3|2|4|9|0|5|9|44|67|34|18|45|52|28|19|24|30|28|12|22|0|0|0|0|0|0	0	0	0	0	0	-230.77	0.02	0.83
CCDC71	NP_006591.1	NUDC	2|5	7	3.5	2	35|52|17|35|39|21|30|16|7|12|29|22|16|30|0|3|6|6|0|4|5|0|0|0|3|4|2|2|0|0|0|0|0|0	0	0	0	0	0	-170.59	0.09	0.83
CCDC71	NP_004732.2	NOLC1	2|4	6	3	2	6|26|24|3|35|20|0|0|3|3|0|25|3|3|14|36|50|53|31|30|65|36|35|41|29|16|55|32|0|0|0|0|0|0	0	0	0	0	0	-239.66	0.05	0.83	NP_004955.2|
CCDC71	NP_056943.1	GTF2A1	2|0	2	1	2	5|7|3|3|4|5|4|3|2|2|1|7|1|2|1|9|3|3|3|6|8|0|3|4|6|3|4|4|0|0|0|0|0|0	0	0	0	0	0	-34.82	0.13	0.83
CCDC71	NP_003960.1	UBE2M	2|2	4	2	2	8|8|9|9|11|12|9|9|0|0|2|7|1|0|0|2|2|0|0|2|3|0|0|1|2|5|0|0|0|1|0|0|0|0	0	0	0	0	0	-39.15	0.2	0.83
CCDC71	NP_001124295.1	DNMT1	1|2	3	1.5	2	0|9|4|4|6|4|0|0|0|0|0|1|0|0|4|13|28|14|4|15|18|7|7|9|20|15|11|11|0|0|0|0|0|0	0	0	0	0	0	-86.06	0.07	0.83	NP_004730.2|NP_001518.3|NP_001120793.1|NP_004955.2|
CCDC71	NP_000513.2	HOXA13	1|1	2	1	2	0|0|0|0|0|0|0|0|0|0|0|0|0|0|1|2|2|0|2|0|2|0|0|0|0|0|2|0|0|0|0|0|0|0	0	0	0	0	0	-7.47	0.5	0.83
CCDC71	NP_001407.1	EIF4A1	1|0	1	0.5	2	12|17|7|12|24|8|17|16|0|0|18|22|6|18|2|3|5|6|8|6|9|6|0|0|21|15|2|0|22|19|2|12|9|3	0	0	0	0	0	-99.53	0.02	0.83
CCDC71	NP_001036069.1	XRN1	0|5	5	2.5	2	57|53|47|51|57|38|31|36|3|3|15|47|10|13|0|3|0|0|0|0|0|0|0|0|0|0|0|0|0|0|0|0|0|0	0	0	0	0	0	-244.21	0.05	0.83	NP_001120793.1|
CCDC71	NP_003189.2	ELOA	0|2	2	1	2	4|14|8|0|11|6|0|0|0|1|0|6|1|4|4|28|17|21|9|15|24|10|7|7|20|16|18|18|0|0|0|0|0|0	0	0	0	0	0	-104.01	0.04	0.83
CCDC71	NP_003595.1	IRS4	0|5	5	2.5	2	31|46|53|20|68|48|32|33|4|7|27|56|8|22|0|2|0|3|4|3|2|0|0|0|15|11|13|11|3|2|0|0|1|2	0	0	0	0	0	-252.04	0.04	0.83
CCDC71	NP_005474.2	CHAF1A	0|4	4	2	2	2|7|14|2|6|11|0|0|0|0|0|4|0|0|5|7|12|10|7|8|14|7|4|4|4|6|9|5|0|0|0|0|0|0	0	0	0	0	0	-57.07	0.16	0.83	NP_001120793.1|
CCDC71	NP_036473.2	GTPBP4	0|2	2	1	2	0|3|0|0|0|0|2|4|0|0|3|7|0|0|9|14|22|10|9|9|23|12|0|4|24|12|10|4|0|0|0|0|0|0	0	0	0	0	0	-92.91	0.05	0.83
CCDC71	NP_001180345.1	DDX3X	0|3	3	1.5	2	32|48|48|36|45|48|13|10|4|4|18|38|13|13|3|15|5|3|0|12|5|6|0|0|8|7|8|5|3|4|0|0|7|4	0	0	0	0	0	-211.65	0.03	0.83
CCDC71	NP_003371.2	VIM	0|2	2	1	2	71|103|48|61|100|49|59|53|14|17|98|113|62|72|5|7|0|7|7|3|15|5|3|0|6|0|11|11|0|0|0|0|6|0	0	0	0	0	0	-464.39	0.01	0.83	NP_004955.2|
CCDC71	NP_036439.2	EPB41L3	0|3	3	1.5	2	103|114|89|99|94|107|84|74|30|26|64|73|30|56|0|6|2|0|0|6|0|0|0|0|7|4|0|0|0|0|0|0|0|0	0	0	0	0	0	-474.5	0.01	0.83
CCDC71	NP_006079.1	TUBB4B	0|18	18	9	2	0|0|0|58|0|41|63|55|19|0|7|9|26|0|25|38|0|42|20|0|0|40|0|0|49|39|15|0|8|11|20|27|42|12	0	0	0	0	0	-252.06	0.16	0.83
CCDC71	NP_055481.1	CLINT1	0|4	4	2	2	34|48|19|33|39|18|23|20|9|7|17|16|8|19|0|3|1|0|1|5|3|0|0|1|2|0|2|1|0|0|0|0|0|0	0	0	0	0	0	-172.39	0.05	0.83
CCDC71	NP_009123.1	SUPT16H	0|2	2	1	2	0|0|0|0|2|0|0|1|0|0|1|5|0|0|3|9|12|6|8|8|10|4|6|5|10|17|8|7|6|4|0|0|0|0	0	0	0	0	0	-54.83	0.08	0.83	NP_000480.2|
CCDC71	NP_001070908.1	BCLAF1	0|3	3	1.5	2	20|106|46|28|55|42|20|14|9|10|26|39|13|41|30|60|69|93|33|49|92|49|45|48|56|62|69|61|0|0|0|0|1|0	0	0	0	0	0	-403.32	0.02	0.83
CCDC71	NP_055642.3	ZC3H11A	0|2	2	1	2	8|41|9|14|31|11|12|9|0|2|9|28|3|8|18|42|38|27|23|46|52|15|27|36|43|32|23|23|0|0|0|0|0|0	0	0	0	0	0	-204.92	0.02	0.83
CCDC71	NP_036421.2	KEAP1	0|3	3	1.5	2	36|42|28|41|45|29|27|23|5|7|31|41|19|28|0|0|3|0|1|0|0|0|0|0|0|1|0|0|0|0|0|0|0|0	0	0	0	0	0	-189.21	0.04	0.83
CCDC71	NP_115949.3	PPP4R3A	0|3	3	1.5	2	15|35|48|15|24|32|6|7|3|3|8|20|2|5|15|49|46|43|24|44|54|39|23|24|43|36|31|33|0|0|0|0|0|0	0	0	0	0	0	-220.63	0.03	0.83	NP_004730.2|NP_004955.2|
CCDC71	NP_064709.2	CIAPIN1	0|3	3	1.5	2	8|16|8|9|17|11|5|7|5|4|2|5|1|3|0|0|4|3|0|0|0|1|2|2|4|4|0|1|0|0|0|0|0|0	0	0	0	0	0	-59.33	0.11	0.83
CCDC71	NP_006456.1	ARID3B	0|2	2	1	2	8|16|21|8|15|26|7|10|0|0|0|9|0|0|10|42|37|31|20|34|42|24|8|14|37|41|33|25|0|0|0|0|0|0	0	0	0	0	0	-181.36	0.02	0.83
CCDC71	NP_003478.1	TAF15	0|4	4	2	2	4|2|6|3|5|5|3|3|2|2|0|6|8|1|0|8|8|7|6|3|7|7|8|9|4|3|15|16|0|0|0|0|0|0	0	0	0	0	0	-53.65	0.17	0.83
CCDC71	NP_001007554.1	CSDE1	0|3	3	1.5	2	60|106|66|51|78|75|35|28|19|20|24|49|22|30|0|4|4|2|0|1|4|2|0|3|2|2|1|2|0|0|0|0|0|0	0	0	0	0	0	-363.84	0.02	0.83
CCDC71	NP_001408.2	EIF4B	0|2	2	1	2	35|115|43|33|66|40|13|20|13|16|31|53|26|32|0|7|10|0|0|3|6|0|2|3|3|4|2|5|0|0|0|0|0|0	0	0	0	0	0	-309.22	0.01	0.83
CCDC71	NP_000974.1	RPL22	0|1	1	0.5	2	0|0|0|0|0|0|1|2|0|1|3|0|0|0|0|0|0|0|0|0|0|0|1|0|0|0|0|0|2|3|0|0|0|0	0	0	0	0	0	-11.79	0.2	0.83	NP_001161413.1|NP_001129064.1|
CCDC71	NP_001128145.1	NFIA	0|1	1	0.5	2	0|0|0|0|0|0|0|0|0|0|0|1|0|0|0|5|2|0|3|5|4|3|4|4|3|4|1|2|0|0|0|0|0|0	0	0	0	0	0	-20.48	0.11	0.83
CCDC71	NP_006074.2	IK	0|1	1	0.5	2	2|9|11|8|18|8|9|5|0|0|3|15|1|0|7|27|26|16|15|20|34|13|9|19|30|25|31|18|0|0|0|0|0|0	0	0	0	0	0	-136.5	0.02	0.83
CCDC71	NP_066272.1	PDLIM1	0|1	1	0.5	2	22|12|8|17|11|10|9|8|4|5|9|23|6|8|0|2|0|0|0|2|0|0|0|0|1|2|2|3|0|0|0|0|0|0	0	0	0	0	0	-82.69	0.03	0.83
CCDC71	NP_001830.1	CNN3	0|1	1	0.5	2	21|23|31|18|28|36|11|5|1|2|6|13|2|8|2|14|5|6|2|9|9|0|0|1|4|0|2|2|0|0|0|0|0|0	0	0	0	0	0	-132.12	0.02	0.83
CCDC71	NP_060113.2	MBTD1	0|1	1	0.5	2	0|0|0|0|0|0|0|0|0|0|0|0|0|0|0|0|0|0|0|0|0|0|0|0|0|0|0|0|0|0|0|0|0|0	0	0	0	0	0	-2.34	5	0.83
CCDC71	NP_001253974.1	PSME3	0|1	1	0.5	2	4|37|25|5|31|24|4|4|0|2|0|20|0|3|2|13|21|14|4|8|15|13|5|11|14|8|9|15|0|0|0|0|0|0	0	0	0	0	0	-130.89	0.02	0.83	NP_060113.2|
CCDC71	NP_055082.1	C11orf58	0|1	1	0.5	2	0|1|2|0|0|4|2|0|0|0|0|1|0|0|0|6|3|4|2|7|2|5|2|5|6|12|2|5|0|0|0|0|0|0	0	0	0	0	0	-34.89	0.06	0.83
CCDC71	NP_000959.2	RPL4	0|1	1	0.5	2	0|0|4|2|1|3|5|7|1|7|6|4|6|2|3|5|5|2|3|2|3|3|3|4|7|10|1|1|5|2|0|3|8|0	0	0	0	0	0	-35.9	0.06	0.83	NP_001129064.1|
CCDC71	NP_004389.2	DDX10	0|1	1	0.5	2	11|58|43|7|78|46|6|9|0|0|9|50|4|8|48|92|130|98|67|84|127|65|36|48|64|66|84|74|0|0|0|0|0|0	0	0	0	0	0	-500.97	0	0.83
CCDC71	NP_001096616.1	GIGYF2	0|1	1	0.5	2	120|176|142|103|213|147|97|86|7|7|85|144|72|83|9|31|41|28|11|31|28|25|0|0|16|20|10|22|0|0|0|0|0|0	0	0	0	0	0	#NAME?	0	0.83
CCDC71	NP_003633.1	HAT1	0|1	1	0.5	2	3|7|5|4|6|8|3|2|0|0|0|3|0|0|5|12|8|9|4|12|12|9|3|6|12|7|7|2|0|0|0|0|0|0	0	0	0	0	0	-53.7	0.04	0.83
CCDC71	NP_001164100.1	CHD8	0|1	1	0.5	2	46|61|49|38|49|43|22|21|0|0|13|30|4|16|37|121|124|97|44|121|105|83|11|9|85|71|48|67|0|0|0|0|0|0	0	0	0	0	0	-528.45	0	0.83
FAM207A	NP_001035784.1	INCENP	18|21	39	19.5	2	0|0|0|0|0|0|0|0|0|0|0|0|0|0|0|3|0|0|0|0|0|0|0|0|4|5|0|1|0|0|0|0|0|0	1	1	1	1	1	9.25	6	0	NP_001012409.1|NP_001171825.1|
FAM207A	NP_001104792.1	DDX54	9|7	16	8	2	0|0|0|0|0|0|0|0|0|0|0|0|0|0|0|0|0|0|0|0|0|0|0|0|0|0|0|0|0|0|0|0|0|0	1	1	1	1	1	10.71	80	0	NP_056473.2|
FAM207A	NP_001124507.1	ZCCHC9	7|7	14	7	2	0|0|0|0|0|0|0|0|0|0|0|0|0|0|0|0|0|0|0|0|0|0|0|0|0|0|0|0|0|0|0|0|0|0	1	1	1	1	1	10.71	70	0
FAM207A	NP_001127949.1	PARN	51|51	102	51	2	0|0|0|0|0|0|0|0|0|0|0|0|0|0|0|0|0|0|0|0|0|0|0|0|0|0|1|0|0|0|0|0|0|0	1	1	1	1	1	72.52	204	0	NP_004044.3|
FAM207A	NP_001161413.1	WDR76	5|8	13	6.5	2	0|0|0|0|0|0|0|0|0|0|0|0|0|0|0|0|0|0|0|0|0|0|0|0|1|1|0|0|0|0|0|0|0|0	0.98	1	0.98	1	0.98	3.33	13	0	NP_001019.1|
FAM207A	NP_001167568.1	LDHB	9|6	15	7.5	2	0|0|0|0|0|0|0|0|0|0|0|0|0|0|0|0|0|0|0|0|0|0|0|0|0|0|0|1|0|2|0|0|1|0	0.95	1	0.95	1	0.95	2.33	7.5	0	NP_001651.1|
FAM207A	NP_001803.2	CENPC	35|27	62	31	2	0|0|0|0|0|0|0|0|0|0|0|0|0|0|2|12|4|6|5|5|0|3|0|3|3|7|4|1|0|0|0|0|0|0	1	1	1	1	1	7.12	4.13	0
FAM207A	NP_002457.1	MYBL2	12|11	23	11.5	2	0|0|0|0|0|0|0|0|0|0|0|0|0|0|0|2|0|0|0|0|2|0|0|0|0|0|1|2|0|0|0|0|0|0	1	1	1	1	1	5.81	6.57	0	NP_001230017.1|
FAM207A	NP_006322.4	EMG1	13|10	23	11.5	2	0|0|0|0|0|0|0|0|0|0|0|0|0|0|0|0|0|0|0|0|0|0|0|0|0|0|0|0|0|0|0|0|0|0	1	1	1	1	1	15.4	115	0	NP_004044.3|
FAM207A	NP_054828.2	ATAD2	35|33	68	34	2	0|0|0|0|1|0|0|0|0|0|0|0|0|0|0|5|4|6|0|7|3|2|0|0|2|3|5|5|0|0|0|0|0|0	1	1	1	1	1	18.82	5.91	0
FAM207A	NP_057108.2	RBMX2	4|5	9	4.5	2	0|0|0|0|0|0|0|0|0|0|0|0|0|0|0|0|0|0|0|0|0|0|0|0|0|0|1|0|0|0|0|0|0|0	0.98	0.99	0.98	0.99	0.98	3.62	18	0
FAM207A	NP_071918.1	ZNF106	10|9	19	9.5	2	0|0|0|0|0|0|0|0|0|0|0|0|0|0|0|0|0|0|0|2|2|0|0|0|0|0|0|0|0|0|0|0|0|0	1	1	1	1	1	5.37	9.5	0
FAM207A	NP_078930.3	NOL9	13|10	23	11.5	2	0|0|0|0|0|0|0|0|0|0|0|0|0|0|0|0|0|0|0|1|0|0|0|0|1|0|0|0|0|0|0|0|0|0	1	1	1	1	1	10.59	23	0
FAM207A	NP_001025458.1	ATF3	7|5	12	6	2	0|0|0|0|0|0|0|0|0|0|0|0|0|0|0|0|0|0|0|0|0|0|0|0|1|0|1|0|0|0|0|0|0|0	0.98	1	0.98	1	0.98	3.33	12	0	NP_002219.1|
FAM207A	NP_001129667.1	TNPO2	44|46	90	45	2	0|0|0|0|0|0|0|0|0|0|0|0|0|0|0|0|0|0|0|0|0|0|0|0|0|0|0|0|0|0|0|0|0|0	1	1	1	1	1	65.21	450	0	NP_004044.3|
FAM207A	NP_002261.3	TNPO1	31|31	62	31	2	0|0|0|0|0|0|0|0|0|0|0|0|0|0|0|0|0|0|0|0|0|0|0|0|0|0|0|0|0|0|0|0|0|0	1	1	1	1	1	46.46	310	0	NP_004044.3|
FAM207A	NP_001164120.1	LAS1L	27|25	52	26	2	0|2|0|0|1|0|0|0|0|0|0|2|0|0|2|4|3|2|2|2|7|2|0|0|2|3|2|1|0|0|0|0|0|0	1	1	1	1	1	14.19	6.12	0	NP_078930.3|
FAM207A	NP_001230017.1	FOXM1	4|4	8	4	2	0|0|0|0|0|0|0|0|0|0|0|0|0|0|0|0|0|0|0|0|0|0|0|0|0|0|0|0|0|0|0|0|0|0	1	1	1	1	1	5.79	40	0
FAM207A	NP_001885.1	CSNK1E	25|26	51	25.5	2	0|0|0|0|0|0|0|0|0|0|0|0|0|0|0|0|0|0|0|0|0|0|0|0|0|0|0|0|0|0|0|0|0|0	1	1	1	1	1	37.73	255	0	NP_004044.3|
FAM207A	NP_002219.1	JUN	11|12	23	11.5	2	0|0|0|0|0|0|0|0|0|0|0|0|0|0|0|1|0|0|0|0|0|0|0|0|3|0|0|0|0|0|0|0|0|0	0.99	0.99	0.99	0.99	0.99	4.27	11.5	0	NP_001005366.1|NP_001135970.1|
FAM207A	NP_003694.1	NOP14	92|84	176	88	2	0|0|0|0|0|3|0|0|0|0|0|0|0|0|2|16|12|11|3|11|10|6|0|7|17|14|0|2|0|0|0|0|0|0	1	1	1	1	1	49.94	5.97	0	NP_001135970.1|NP_004044.3|
FAM207A	NP_001159693.1	UTP14A	112|95	207	103.5	2	0|7|4|0|6|5|0|0|0|0|0|3|0|0|8|18|23|18|13|17|30|13|5|9|22|20|13|16|0|0|0|0|0|0	1	1	1	1	1	38.86	4.36	0	NP_005782.1|NP_056235.4|NP_060365.7|NP_004044.3|
FAM207A	NP_036218.1	GTF3C3	12|12	24	12	2	0|0|0|0|0|0|0|0|0|0|0|0|0|0|0|2|0|1|0|0|0|0|0|0|2|5|1|0|0|0|0|0|0|0	0.99	0.99	0.99	0.99	0.99	5.01	4.8	0
FAM207A	NP_001138586.1	RRP12	117|110	227	113.5	2	0|4|0|0|0|0|0|0|0|0|0|0|0|0|0|12|8|15|8|12|35|9|2|2|8|12|4|4|0|0|0|0|0|0	1	1	1	1	1	7.7	6.14	0	NP_001159607.1|NP_001140170.1|NP_056473.2|NP_004044.3|NP_006836.2|
FAM207A	NP_001159607.1	RBM28	20|20	40	20	2	0|0|0|0|0|0|0|0|0|0|0|2|0|0|3|3|5|2|2|3|4|0|0|1|4|5|0|3|0|0|0|0|0|0	1	1	1	1	1	8.17	4.44	0
FAM207A	NP_001248321.1	NOL10	21|21	42	21	2	0|1|0|0|0|0|0|0|0|0|0|0|0|0|3|5|3|5|2|4|7|4|4|3|5|6|5|0|0|0|0|0|0|0	1	1	1	1	1	5.87	3.65	0	NP_001140170.1|NP_005782.1|
FAM207A	NP_116249.2	LTV1	31|32	63	31.5	2	1|8|5|0|6|4|0|0|0|0|0|3|0|0|0|0|0|0|0|0|0|0|0|0|0|0|0|1|0|0|0|0|0|0	1	1	1	1	1	16.65	5.48	0	NP_004044.3|
FAM207A	NP_001122305.1	ZBTB4	3|3	6	3	2	0|0|0|0|0|0|0|0|0|0|0|0|0|0|0|0|0|0|0|0|0|0|0|0|0|0|0|0|0|0|0|0|0|0	0.98	0.98	0.98	0.98	0.98	4.04	30	0
FAM207A	NP_001135970.1	SIRT1	3|5	8	4	2	0|0|0|0|0|0|0|0|0|0|0|0|0|0|0|0|0|0|0|0|0|0|0|0|0|0|0|0|0|0|0|0|0|0	0.99	1	0.99	1	0.99	4.04	40	0	NP_056139.1|
FAM207A	NP_001243198.1	KIF22	11|8	19	9.5	2	0|0|0|0|0|0|0|0|0|0|0|0|0|0|1|0|0|0|0|0|2|0|0|0|3|2|0|1|0|0|0|0|0|0	0.92	0.99	0.92	0.99	0.92	1.72	4.75	0.01	NP_001230017.1|
FAM207A	NP_055618.2	ZNF518A	4|2	6	3	2	0|0|0|0|0|0|0|0|0|0|0|0|0|0|0|0|0|0|0|0|0|0|0|0|0|0|0|0|0|0|0|0|0|0	0.95	1	0.95	1	0.95	2.2	30	0.01
FAM207A	NP_055791.1	PDCD11	26|22	48	24	2	0|0|0|0|0|0|0|0|0|0|0|1|0|0|5|5|5|9|4|2|7|7|0|0|5|7|5|6|0|0|0|0|0|0	0.93	1	0.93	1	0.93	1.83	3.2	0.01
FAM207A	NP_056235.4	DCAF13	2|2	4	2	2	0|0|0|0|0|0|0|0|0|0|0|0|0|0|0|0|0|0|0|0|0|0|0|0|0|0|0|0|0|0|0|0|0|0	0.9	0.9	0.9	0.9	0.9	2.2	20	0.01	NP_060365.7|NP_006444.2|
FAM207A	NP_001035754.1	PPAN-P2RY11	2|3	5	2.5	2	0|0|0|0|0|0|0|0|0|0|0|0|0|0|0|0|0|0|0|0|0|0|0|0|0|0|0|0|0|0|0|0|0|0	0.94	0.98	0.94	0.98	0.94	2.2	25	0.01
FAM207A	NP_054903.1	CNIH4	2|2	4	2	2	0|0|0|0|0|0|0|0|0|0|0|0|0|0|0|0|0|0|0|0|0|0|0|0|0|0|0|0|0|0|0|0|0|0	0.9	0.9	0.9	0.9	0.9	2.2	20	0.01
FAM207A	NP_006310.1	CDIPT	3|2	5	2.5	2	0|0|0|0|0|0|0|0|0|0|0|0|0|0|0|0|0|0|0|0|0|0|0|0|0|0|0|0|0|0|0|0|0|0	0.94	0.98	0.94	0.98	0.94	2.2	25	0.01
FAM207A	NP_001139241.1	XPC	10|6	16	8	2	0|0|0|0|0|0|0|0|0|0|0|0|0|0|0|0|0|0|0|0|0|0|0|0|2|3|0|0|0|0|0|0|0|0	0.82	0.97	0.82	0.97	0.82	0.7	6.4	0.02	NP_001171825.1|
FAM207A	NP_005490.1	UBA2	9|12	21	10.5	2	0|0|1|0|3|0|0|0|0|0|0|0|0|0|0|0|0|0|0|2|1|0|0|0|3|3|0|0|0|0|0|0|0|0	0.82	0.98	0.82	0.98	0.82	0.69	3.82	0.02
FAM207A	NP_001140170.1	RBM19	4|5	9	4.5	2	0|0|0|0|0|0|0|0|0|0|0|0|0|0|0|0|0|0|0|0|0|0|0|0|1|0|1|1|0|0|0|0|0|0	0.79	0.89	0.79	0.89	0.79	0.8	6	0.03	NP_060365.7|NP_057085.2|NP_004044.3|
FAM207A	NP_056473.2	NOC2L	4|5	9	4.5	2	0|0|0|0|0|0|0|0|0|0|0|0|0|0|0|0|2|0|0|0|0|0|0|0|0|0|0|0|0|0|0|0|0|0	0.8	0.86	0.8	0.86	0.8	1.06	9	0.03	NP_006444.2|
FAM207A	NP_075384.3	KRI1	21|18	39	19.5	2	0|0|0|0|0|0|0|0|0|0|0|0|0|0|2|4|6|2|2|2|3|3|0|3|8|6|6|0|0|0|0|0|0|0	0.74	0.98	0.74	0.98	0.74	0.05	3	0.04
FAM207A	NP_006444.2	TBL3	2|3	5	2.5	2	0|0|0|0|0|0|0|0|0|0|0|0|0|0|0|0|0|0|0|0|0|0|0|0|1|0|0|0|0|0|0|0|0|0	0.74	0.88	0.74	0.88	0.74	0.38	10	0.04
FAM207A	NP_001171748.1	GNL3L	6|9	15	7.5	2	0|0|0|0|0|0|0|0|0|0|0|0|0|0|0|3|3|0|0|0|0|0|0|0|0|0|0|0|0|0|0|0|0|0	0.71	0.88	0.71	0.88	0.71	0.13	5	0.05
FAM207A	NP_056227.2	NEPRO	4|4	8	4	2	0|0|0|0|0|0|0|0|0|0|0|0|0|0|0|0|0|0|0|0|1|0|0|0|0|0|1|1|0|0|0|0|0|0	0.69	0.69	0.69	0.69	0.69	0.8	5.33	0.05
FAM207A	NP_060988.3	MCM10	18|13	31	15.5	2	0|0|0|0|0|0|0|0|0|0|0|0|0|0|0|5|4|0|0|3|2|0|0|0|5|5|0|0|0|0|0|0|0|0	0.67	0.99	0.67	0.99	0.67	-0.63	3.26	0.05	NP_001135970.1|
FAM207A	NP_115871.1	DOT1L	23|24	47	23.5	2	0|0|0|0|0|0|0|0|0|0|0|0|0|0|0|5|3|0|3|5|8|2|0|0|8|10|8|8|0|0|0|0|0|0	0.62	0.76	0.62	0.76	0.62	-0.06	2.76	0.07	NP_001135970.1|
FAM207A	NP_892021.1	ZNF326	3|3	6	3	2	0|0|0|0|0|0|0|0|0|0|0|0|0|0|0|1|0|0|0|0|0|0|0|0|0|0|0|1|0|0|0|0|0|0	0.62	0.62	0.62	0.62	0.62	0.5	6	0.07
FAM207A	NP_065134.1	NUP107	5|6	11	5.5	2	1|0|0|0|0|3|0|0|0|0|0|0|0|0|0|0|0|0|0|0|1|0|0|0|0|0|1|0|0|0|0|0|0|0	0.56	0.7	0.56	0.7	0.56	-0.31	3.67	0.08
FAM207A	NP_057704.2	ZNF644	22|22	44	22	2	0|0|0|0|0|0|0|0|0|0|0|0|0|0|2|9|3|5|6|4|9|1|0|0|4|8|4|4|0|0|0|0|0|0	0.57	0.57	0.57	0.57	0.57	0.28	2.75	0.08	NP_001427.2|
FAM207A	NP_004652.2	CDC23	15|20	35	17.5	2	4|3|0|6|3|2|8|4|0|0|1|4|0|0|0|6|2|3|1|1|0|0|0|0|3|2|0|1|0|0|0|0|0|0	0.54	0.98	0.54	0.98	0.54	-2.11	2.92	0.09	NP_001171825.1|NP_004044.3|
FAM207A	NP_001258978.1	TRAP1	11|11	22	11	2	0|0|0|0|0|0|0|0|0|0|0|2|0|1|0|0|0|0|0|0|0|0|0|0|5|0|0|3|3|4|0|0|0|0	0.51	0.51	0.51	0.51	0.51	0.04	2.93	0.1
FAM207A	Q922U2	Krt5	12|0	12	6	2	0|0|0|0|0|0|0|0|0|0|0|0|0|0|0|0|0|0|0|0|0|0|0|0|0|0|0|0|0|0|0|0|0|0	0.5	1	0.5	1	0.5	-2.34	60	0.12
FAM207A	NP_001137485.1	RGPD3	0|148	148	74	2	0|0|0|0|0|0|0|0|0|0|0|0|0|0|0|0|0|0|0|0|0|0|0|0|0|0|0|0|0|0|0|0|0|0	0.5	1	0.5	1	0.5	-2.34	740	0.12
FAM207A	NP_067677.4	UTP14C	0|22	22	11	2	0|0|0|0|0|0|0|0|0|0|0|0|0|0|0|0|0|0|0|0|0|0|0|0|0|0|0|0|0|0|0|0|0|0	0.5	1	0.5	1	0.5	-2.34	110	0.12
FAM207A	NP_001116835.1	RGPD6	104|0	104	52	2	0|0|0|0|0|0|0|0|0|0|0|0|0|0|0|0|0|0|10|0|0|0|0|0|0|0|0|0|0|0|0|0|0|0	0.5	1	0.5	1	0.5	-10.91	20.8	0.13
FAM207A	NP_000436.2	PLEC	0|7	7	3.5	2	0|0|0|0|0|0|0|0|0|0|0|0|0|1|0|0|0|0|0|0|0|0|0|0|0|0|0|0|0|0|0|0|0|0	0.5	1	0.5	1	0.5	-2.88	14	0.14	NP_001171825.1|
FAM207A	NP_060354.4	PINX1	0|4	4	2	2	0|0|0|0|0|0|0|0|0|0|0|0|0|0|0|0|0|0|0|0|0|0|0|0|0|0|0|0|0|0|0|0|0|0	0.5	1	0.5	1	0.5	-2.34	20	0.15
FAM207A	NP_001164608.1	STRBP	0|4	4	2	2	0|0|0|0|0|0|0|0|0|0|0|0|0|0|0|0|0|0|0|0|0|0|0|0|0|0|0|0|0|0|0|0|0|0	0.5	1	0.5	1	0.5	-2.34	20	0.15
FAM207A	NP_001019.1	RPS25	3|0	3	1.5	2	0|0|0|0|0|0|0|0|0|0|0|0|0|0|0|0|0|0|0|0|0|0|0|0|0|0|0|0|0|0|0|0|0|0	0.49	0.98	0.49	0.98	0.49	-2.34	15	0.16	NP_006836.2|
FAM207A	NP_055458.1	ZNF516	3|0	3	1.5	2	0|0|0|0|0|0|0|0|0|0|0|0|0|0|0|0|0|0|0|0|0|0|0|0|0|0|0|0|0|0|0|0|0|0	0.49	0.98	0.49	0.98	0.49	-2.34	15	0.16
FAM207A	NP_079366.3	USP36	62|51	113	56.5	2	0|0|1|0|0|0|0|0|0|0|0|2|0|0|3|15|20|21|8|11|26|17|4|0|13|22|13|12|0|0|0|0|0|0	0.5	0.99	0.5	0.99	0.5	-8.86	2.54	0.16	NP_057085.2|NP_006444.2|
FAM207A	NP_115898.2	MAK16	3|0	3	1.5	2	0|0|0|0|0|0|0|0|0|0|0|0|0|0|0|0|0|0|0|0|0|0|0|0|0|0|0|0|0|0|0|0|0|0	0.49	0.98	0.49	0.98	0.49	-2.34	15	0.16
FAM207A	NP_057085.2	UTP18	3|0	3	1.5	2	0|0|0|0|0|0|0|0|0|0|0|0|0|0|0|0|0|0|0|0|0|0|0|0|0|0|0|0|0|0|0|0|0|0	0.49	0.98	0.49	0.98	0.49	-2.34	15	0.16
FAM207A	NP_079358.3	CENPT	0|3	3	1.5	2	0|0|0|0|0|0|0|0|0|0|0|0|0|0|0|0|0|0|0|0|0|0|0|0|0|0|0|0|0|0|0|0|0|0	0.49	0.98	0.49	0.98	0.49	-2.34	15	0.16
FAM207A	NP_001171825.1	PHF8	19|18	37	18.5	2	0|0|0|0|0|0|0|0|0|0|0|0|0|0|0|5|8|4|0|6|7|3|0|0|6|3|0|5|0|0|0|0|0|0	0.47	0.62	0.47	0.62	0.47	-0.74	2.74	0.19
FAM207A	NP_060823.3	MIS18BP1	2|1	3	1.5	2	0|0|0|0|0|0|0|0|0|0|0|0|0|0|0|0|0|0|0|0|0|0|0|0|0|0|0|0|0|0|0|0|0|0	0.45	0.9	0.45	0.9	0.45	0.17	15	0.2
FAM207A	NP_001005366.1	KDM2B	2|0	2	1	2	0|0|0|0|0|0|0|0|0|0|0|0|0|0|0|0|0|0|0|0|0|0|0|0|0|0|0|0|0|0|0|0|0|0	0.45	0.9	0.45	0.9	0.45	-2.34	10	0.2
FAM207A	NP_060755.1	IMP3	1|2	3	1.5	2	0|0|0|0|0|0|0|0|0|0|0|0|0|0|0|0|0|0|0|0|0|0|0|0|0|0|0|0|0|0|0|0|0|0	0.45	0.9	0.45	0.9	0.45	0.17	15	0.2	NP_001248321.1|NP_005782.1|
FAM207A	NP_001124435.1	NEMP1	2|0	2	1	2	0|0|0|0|0|0|0|0|0|0|0|0|0|0|0|0|0|0|0|0|0|0|0|0|0|0|0|0|0|0|0|0|0|0	0.45	0.9	0.45	0.9	0.45	-2.34	10	0.2
FAM207A	NP_001099040.1	NUDT19	1|2	3	1.5	2	0|0|0|0|0|0|0|0|0|0|0|0|0|0|0|0|0|0|0|0|0|0|0|0|0|0|0|0|0|0|0|0|0|0	0.45	0.9	0.45	0.9	0.45	0.17	15	0.2
FAM207A	NP_006836.2	KIF2C	0|2	2	1	2	0|0|0|0|0|0|0|0|0|0|0|0|0|0|0|0|0|0|0|0|0|0|0|0|0|0|0|0|0|0|0|0|0|0	0.45	0.9	0.45	0.9	0.45	-2.34	10	0.2
FAM207A	NP_110416.1	HM13	0|2	2	1	2	0|0|0|0|0|0|0|0|0|0|0|0|0|0|0|0|0|0|0|0|0|0|0|0|0|0|0|0|0|0|0|0|0|0	0.45	0.9	0.45	0.9	0.45	-2.34	10	0.2
FAM207A	NP_001017420.1	ESCO2	0|2	2	1	2	0|0|0|0|0|0|0|0|0|0|0|0|0|0|0|0|0|0|0|0|0|0|0|0|0|0|0|0|0|0|0|0|0|0	0.45	0.9	0.45	0.9	0.45	-2.34	10	0.2
FAM207A	NP_001136099.1	SEC61A2	0|2	2	1	2	0|0|0|0|0|0|0|0|0|0|0|0|0|0|0|0|0|0|0|0|0|0|0|0|0|0|0|0|0|0|0|0|0|0	0.45	0.9	0.45	0.9	0.45	-2.34	10	0.2
FAM207A	NP_872394.2	RGPD4	130|0	130	65	2	0|111|0|0|0|0|0|0|0|0|0|0|0|0|0|0|0|0|0|0|0|0|0|0|0|0|0|0|0|0|0|0|0|0	0.43	0.87	0.43	0.87	0.43	-121.95	2.34	0.24
FAM207A	NP_005518.3	HSPA1L	55|0	55	27.5	2	0|0|0|0|0|0|0|0|0|0|0|0|0|0|0|0|0|0|0|0|0|0|0|0|0|0|37|0|0|0|0|0|0|0	0.44	0.88	0.44	0.88	0.44	-39.79	2.97	0.24	NP_001135970.1|
FAM207A	NP_001008800.1	CCT3	2|3	5	2.5	2	0|0|0|0|0|0|2|0|0|0|0|0|0|0|0|0|0|0|0|0|0|0|0|0|0|0|0|0|0|0|0|0|0|0	0.45	0.56	0.45	0.56	0.45	-0.68	5	0.24	NP_001161413.1|NP_001167568.1|
FAM207A	NP_001427.2	FBL	14|10	24	12	2	0|0|0|0|0|3|0|1|0|0|3|2|0|0|3|2|3|0|1|3|4|0|0|2|2|2|0|0|8|2|0|0|1|0	0.4	0.78	0.4	0.78	0.4	-3.66	2.67	0.25	NP_004652.2|NP_055791.1|NP_001140170.1|NP_005782.1|NP_056235.4|NP_056473.2|NP_060365.7|NP_036218.1|NP_057085.2|NP_056016.1|NP_006444.2|NP_004044.3|NP_060354.4|
FAM207A	NP_060365.7	DDX27	22|16	38	19	2	0|0|0|0|0|0|0|0|0|0|0|0|0|0|0|4|2|3|0|3|6|2|0|0|9|11|0|0|0|0|0|0|0|0	0.41	0.82	0.41	0.82	0.41	-5.83	2.53	0.25	NP_056016.1|
FAM207A	NP_775840.3	UBN2	4|2	6	3	2	0|0|0|0|0|0|0|0|0|0|0|0|0|0|0|0|0|0|0|2|1|0|0|0|0|0|0|0|0|0|0|0|0|0	0.43	0.7	0.43	0.7	0.43	-1.67	4	0.25
FAM207A	NP_001231567.1	ARID5B	3|2	5	2.5	2	0|0|0|0|0|0|0|0|0|0|0|0|0|0|0|0|0|0|0|0|0|0|0|0|0|0|3|0|0|0|0|0|0|0	0.32	0.41	0.32	0.41	0.32	-1.19	3.33	0.26
FAM207A	NP_005398.1	SALL2	6|4	10	5	2	1|0|0|0|0|0|0|0|0|0|0|0|0|0|0|0|0|3|0|0|2|1|0|0|1|1|0|0|0|0|0|0|0|0	0.31	0.53	0.31	0.53	0.31	-2.37	2.86	0.27
FAM207A	NP_001012409.1	SGO1	10|7	17	8.5	2	0|0|0|0|0|0|0|0|0|0|0|0|0|0|2|4|0|0|3|0|0|0|0|0|2|4|0|0|0|0|0|0|0|0	0.31	0.59	0.31	0.59	0.31	-3.42	2.62	0.27	NP_006836.2|NP_542399.1|
FAM207A	NP_001258016.1	VPS72	2|0	2	1	2	0|0|0|0|0|0|0|0|0|0|0|0|0|0|0|0|0|0|0|0|0|0|0|0|0|1|0|0|0|0|0|0|0|0	0.3	0.59	0.3	0.59	0.3	-2.88	4	0.27
FAM207A	NP_001230071.1	NUSAP1	0|2	2	1	2	0|0|0|0|0|0|0|0|0|0|0|0|0|0|0|0|0|0|0|1|0|0|0|0|0|0|0|0|0|0|0|0|0|0	0.3	0.59	0.3	0.59	0.3	-2.88	4	0.27
FAM207A	NP_005782.1	MPHOSPH10	15|10	25	12.5	2	0|0|0|0|0|0|0|0|0|0|0|0|0|0|0|0|3|0|2|0|6|2|0|0|5|5|5|2|0|0|0|0|0|0	0.28	0.57	0.28	0.57	0.28	-6.14	2.38	0.28	NP_075384.3|NP_057085.2|NP_006444.2|
FAM207A	NP_057479.2	HACD3	11|9	20	10	2	0|0|0|0|0|0|0|0|0|0|0|5|0|0|0|2|0|0|0|0|0|0|0|0|4|2|0|0|3|3|0|0|2|0	0.29	0.51	0.29	0.51	0.29	-2.47	2.67	0.28	NP_005518.3|
FAM207A	NP_005040.2	PWP2	4|0	4	2	2	0|0|0|0|0|0|0|0|0|0|0|0|0|0|0|0|0|0|0|0|0|0|0|0|0|0|0|4|0|0|0|0|0|0	0.23	0.46	0.23	0.46	0.23	-4.78	2	0.3	NP_005782.1|NP_006444.2|NP_004044.3|
FAM207A	NP_001777.1	CDK1	4|3	7	3.5	2	0|0|4|0|0|0|0|0|0|0|0|1|0|0|0|0|0|0|0|0|0|0|0|0|0|0|0|0|0|0|0|0|0|0	0.23	0.31	0.23	0.31	0.23	-1.7	2.8	0.3	NP_001035784.1|NP_001230017.1|NP_001135970.1|NP_542399.1|
FAM207A	NP_075068.2	NOL6	5|1	6	3	2	0|0|0|0|0|0|0|0|0|0|0|0|0|0|1|2|2|0|0|0|1|0|0|0|1|0|1|0|0|0|0|0|0|0	0.21	0.42	0.21	0.42	0.21	-5.77	2	0.3
FAM207A	NP_056485.2	SENP3	3|4	7	3.5	2	0|0|0|0|0|0|0|0|0|0|0|0|0|0|0|0|1|1|0|0|1|2|0|0|1|0|0|0|0|0|0|0|0|0	0.22	0.32	0.22	0.32	0.22	-2.02	2.8	0.3
FAM207A	NP_001021.1	RPS27	2|3	5	2.5	2	0|0|0|0|0|0|0|0|0|0|0|0|0|0|0|0|0|0|0|0|0|0|0|0|0|0|0|0|4|0|0|0|0|0	0.22	0.3	0.22	0.3	0.22	-1.84	2.5	0.3	NP_004044.3|
FAM207A	NP_001124487.1	CIZ1	12|11	23	11.5	2	0|1|0|0|0|0|0|0|0|0|0|1|0|0|0|0|8|1|0|4|2|0|0|2|3|2|2|2|0|0|0|0|0|0	0.18	0.26	0.18	0.26	0.18	-2.1	2.71	0.31
FAM207A	NP_001032900.1	HSD17B10	2|1	3	1.5	2	0|0|0|0|0|0|0|0|0|0|0|0|0|0|0|0|0|0|0|0|0|0|0|0|0|0|0|0|2|0|0|0|0|0	0.17	0.34	0.17	0.34	0.17	-1.83	3	0.31
FAM207A	NP_001001563.1	TIMM50	3|2	5	2.5	2	0|0|0|0|0|0|1|0|0|0|1|1|0|0|0|0|0|0|1|0|0|0|0|0|0|0|0|0|0|0|0|0|0|0	0.15	0.23	0.15	0.23	0.15	-2.52	2.5	0.32
FAM207A	NP_073605.4	RBM15	5|0	5	2.5	2	0|0|0|0|0|0|0|0|0|0|0|0|0|0|0|0|0|0|0|0|7|0|0|0|0|0|0|0|0|0|0|0|0|0	0.14	0.29	0.14	0.29	0.14	-8.16	1.43	0.33
FAM207A	NP_000316.2	PITX2	1|2	3	1.5	2	0|0|0|0|0|0|0|0|0|0|0|0|0|0|0|1|0|0|0|1|0|0|0|0|0|0|0|0|0|0|0|0|0|0	0.15	0.3	0.15	0.3	0.15	-2.17	3	0.33
FAM207A	NP_787080.2	CCDC71L	4|4	8	4	2	0|0|0|0|0|0|0|0|0|0|0|0|0|0|0|0|0|0|0|0|5|0|0|0|0|2|0|0|0|0|0|0|0|0	0.11	0.11	0.11	0.11	0.11	-2.11	2.29	0.34
FAM207A	NP_071896.8	NOC3L	28|27	55	27.5	2	0|0|0|0|1|0|0|0|0|0|0|2|0|0|10|11|10|9|8|8|9|9|3|3|13|9|10|4|0|0|0|0|0|0	0.1	0.15	0.1	0.15	0.1	-3.01	2.5	0.35	NP_006444.2|
FAM207A	NP_002065.1	GNB1	2|0	2	1	2	0|0|0|0|0|0|0|0|0|0|0|0|0|0|0|0|0|0|0|0|0|0|0|0|0|0|0|0|0|1|0|2|0|0	0.08	0.16	0.08	0.16	0.08	-4.67	1.33	0.35
FAM207A	NP_068838.3	ZNF711	3|4	7	3.5	2	0|0|0|0|0|0|0|0|0|0|0|0|0|0|0|0|0|0|0|0|0|0|0|0|1|0|6|0|0|0|0|0|0|0	0.09	0.13	0.09	0.13	0.09	-3.02	2	0.35
FAM207A	NP_001243804.1	CDCA8	14|10	24	12	2	0|0|0|0|4|0|0|0|0|0|0|0|0|0|3|6|0|0|2|3|3|2|0|0|4|7|5|2|0|0|0|0|0|0	0.07	0.15	0.07	0.15	0.07	-6.98	2.18	0.36	NP_001035784.1|NP_001012409.1|NP_006836.2|
FAM207A	NP_073616.6	DDX31	8|7	15	7.5	2	0|0|0|0|0|3|0|0|0|0|0|0|0|0|2|3|3|2|1|3|0|4|0|0|2|2|2|1|0|0|0|0|0|0	0.07	0.11	0.07	0.11	0.07	-3.42	2.31	0.36	NP_056473.2|
FAM207A	NP_004250.4	RECQL5	3|0	3	1.5	2	0|0|0|0|0|0|0|0|0|0|0|0|0|0|0|3|2|0|0|0|0|0|0|0|0|0|0|0|0|0|0|0|0|0	0.06	0.13	0.06	0.13	0.06	-6.35	1.2	0.36
FAM207A	NP_060758.2	PHF10	4|3	7	3.5	2	0|0|0|0|0|0|0|0|0|0|0|0|0|0|0|0|3|0|0|0|0|2|1|1|0|1|0|0|0|0|0|0|0|0	0.05	0.09	0.05	0.09	0.05	-3.72	2	0.37
FAM207A	NP_919258.2	LIN54	0|3	3	1.5	2	0|0|1|0|0|0|0|0|0|0|0|0|0|0|0|0|0|0|0|0|1|0|1|0|0|0|2|1|0|0|0|0|0|0	0.06	0.12	0.06	0.12	0.06	-6.5	1.2	0.37	NP_002457.1|NP_001230017.1|
FAM207A	NP_001073919.1	BEND3	2|2	4	2	2	0|0|0|0|0|0|0|0|0|0|0|0|0|0|0|0|0|0|0|0|2|0|0|0|0|0|3|0|0|0|0|0|0|0	0.04	0.04	0.04	0.04	0.04	-3.17	1.6	0.38
FAM207A	NP_001410.2	ELAVL1	2|0	2	1	2	0|0|0|0|0|0|0|0|0|0|0|0|0|3|0|0|0|0|0|0|0|0|0|0|1|0|0|0|0|0|0|0|0|0	0.05	0.1	0.05	0.1	0.05	-5.13	1	0.38	NP_001171748.1|NP_057108.2|NP_001012409.1|NP_001129667.1|NP_001885.1|NP_060823.3|NP_115898.2|NP_001135970.1|NP_001651.1|NP_001124435.1|NP_001258016.1|NP_001230071.1|NP_001243875.1|
FAM207A	NP_003289.2	NR2C2	7|5	12	6	2	0|0|0|0|0|0|0|0|0|0|0|0|0|0|0|4|0|0|0|2|0|0|0|0|2|4|0|0|0|0|0|0|0|0	0.04	0.07	0.04	0.07	0.04	-5.26	2	0.39	NP_057108.2|
FAM207A	NP_001153208.1	BUD13	2|0	2	1	2	0|0|0|0|0|0|0|0|0|0|0|0|0|0|0|0|0|0|0|0|0|0|0|0|2|0|2|0|0|0|0|0|0|0	0.04	0.08	0.04	0.08	0.04	-5.33	1	0.39
FAM207A	NP_001092108.1	RNF169	3|5	8	4	2	0|0|0|0|0|0|0|0|0|0|0|0|0|0|0|2|0|0|0|0|0|0|0|0|2|0|2|3|0|0|0|0|0|0	0.03	0.06	0.03	0.06	0.03	-5.47	1.78	0.4
FAM207A	NP_004085.1	EIF2S1	3|2	5	2.5	2	0|0|0|0|0|0|0|2|0|0|1|0|0|0|0|0|0|0|0|0|0|0|0|0|2|0|0|0|0|1|0|0|0|0	0.03	0.05	0.03	0.05	0.03	-4.27	1.67	0.4
FAM207A	NP_060596.2	TMEM33	3|2	5	2.5	2	0|0|0|0|0|0|1|1|0|0|0|0|0|0|0|0|0|0|0|0|0|0|0|0|1|0|0|0|2|2|0|0|0|0	0.03	0.05	0.03	0.05	0.03	-4.27	1.67	0.4
FAM207A	NP_001230181.1	EFHD1	3|0	3	1.5	2	0|0|0|0|0|0|0|0|0|0|0|0|0|0|0|0|2|0|1|0|1|0|0|0|0|0|0|2|0|0|0|0|0|0	0.03	0.05	0.03	0.05	0.03	-7.58	1	0.41
FAM207A	NP_112494.3	KIF18A	0|5	5	2.5	2	0|0|0|0|0|0|0|0|0|0|0|0|0|0|0|3|2|0|0|3|1|0|0|0|0|0|1|0|0|0|0|0|0|0	0.03	0.06	0.03	0.06	0.03	-10.69	1.11	0.41
FAM207A	NP_001017423.1	ALDH18A1	6|3	9	4.5	2	1|0|0|0|0|0|3|2|0|0|0|3|0|0|0|0|0|0|0|0|0|0|0|0|1|0|1|0|2|3|0|0|0|0	0.02	0.04	0.02	0.04	0.02	-7.23	1.64	0.42
FAM207A	NP_060791.3	BRIX1	8|8	16	8	2	0|0|0|0|0|0|0|2|0|0|0|1|0|0|0|0|0|0|0|0|0|0|0|0|4|4|0|0|0|5|0|0|0|0	0.02	0.02	0.02	0.02	0.02	-3.77	2.13	0.42	NP_115898.2|
FAM207A	NP_003897.2	MCM3AP	3|6	9	4.5	2	0|0|0|0|0|0|0|0|0|0|0|0|0|0|0|5|0|0|0|0|0|0|0|0|0|0|5|1|0|0|0|0|0|0	0.02	0.04	0.02	0.04	0.02	-6.86	1.64	0.42
FAM207A	NP_036270.1	AATF	5|4	9	4.5	2	0|0|0|0|0|0|0|0|0|0|0|0|0|0|0|0|0|0|0|0|2|2|0|0|2|0|2|4|0|0|0|0|0|0	0.02	0.03	0.02	0.03	0.02	-4.93	1.8	0.43	NP_056473.2|NP_075384.3|NP_006444.2|
FAM207A	NP_001166923.1	TFCP2	2|0	2	1	2	2|1|0|0|0|0|1|1|0|0|0|0|0|0|0|0|0|0|0|0|0|0|0|0|0|0|0|0|0|0|0|0|0|0	0.02	0.03	0.02	0.03	0.02	-6.5	0.8	0.43
FAM207A	NP_001518.3	HDAC2	2|1	3	1.5	2	0|0|0|0|0|0|1|2|0|0|1|0|0|0|0|0|0|0|0|0|0|0|0|0|0|0|1|0|0|0|0|0|0|0	0.02	0.03	0.02	0.03	0.02	-4.87	1.2	0.43	NP_002457.1|NP_001135970.1|NP_001017420.1|
FAM207A	NP_000514.2	HOXD13	2|2	4	2	2	0|0|0|0|0|0|0|0|0|0|0|0|0|0|0|0|0|0|1|0|0|0|0|0|2|3|0|0|0|0|0|0|0|0	0.01	0.01	0.01	0.01	0.01	-4.33	1.33	0.44	NP_002219.1|
FAM207A	NP_001166958.1	NKRF	23|20	43	21.5	2	0|0|4|0|0|0|0|1|0|0|0|0|0|0|0|4|6|13|4|6|6|8|0|2|11|7|3|7|1|2|0|0|0|0	0.01	0.02	0.01	0.02	0.01	-7.94	2.21	0.45	NP_002219.1|
FAM207A	NP_689926.1	STT3A	4|3	7	3.5	2	0|0|0|0|0|0|0|0|0|0|0|2|0|3|0|0|0|0|0|0|0|0|0|0|2|2|0|0|1|2|0|0|0|0	0.01	0.02	0.01	0.02	0.01	-5.47	1.56	0.45
FAM207A	NP_005180.1	CBX2	5|3	8	4	2	0|0|0|0|0|0|0|0|0|0|0|0|0|0|0|2|0|0|0|0|0|0|0|0|2|2|5|2|0|0|0|0|0|0	0.01	0.01	0.01	0.01	0.01	-7.23	1.45	0.46
FAM207A	NP_000163.2	GNAT1	0|2	2	1	2	0|0|0|0|6|0|1|0|0|0|0|0|0|0|0|0|0|0|0|0|0|0|0|0|0|0|0|0|0|0|0|0|0|0	0.01	0.01	0.01	0.01	0.01	-8.29	0.57	0.46
FAM207A	NP_001672.1	ATP2A2	13|7	20	10	2	2|1|1|2|2|0|5|7|0|0|0|6|0|0|0|0|0|0|0|0|1|0|0|0|2|3|3|2|6|3|0|0|0|0	0	0.01	0	0.01	0	-12.89	1.67	0.47	NP_057479.2|
FAM207A	NP_001011.1	RPS16	5|4	9	4.5	2	0|0|0|0|0|0|3|3|1|0|0|0|2|0|0|0|0|0|0|0|0|0|0|0|3|3|0|0|0|3|0|0|1|0	0	0.01	0	0.01	0	-6.67	1.5	0.48	NP_001019.1|NP_060354.4|
FAM207A	NP_001244118.1	DDX56	5|3	8	4	2	0|0|0|0|0|0|0|0|0|0|0|0|0|0|0|3|0|0|0|3|0|0|0|0|2|0|4|0|0|0|0|0|0|0	0	0.01	0	0.01	0	-8.12	1.33	0.48	NP_005782.1|NP_056473.2|NP_006444.2|
FAM207A	NP_005432.1	CHAF1B	3|2	5	2.5	2	0|0|0|0|0|0|0|0|0|0|0|0|0|0|0|0|1|0|0|0|2|0|0|0|3|3|1|0|0|0|0|0|0|0	0	0	0	0	0	-6.93	1.11	0.48
FAM207A	NP_660281.2	ZSCAN20	2|0	2	1	2	0|0|0|0|0|0|0|0|0|0|0|0|0|0|0|4|0|0|0|3|0|0|0|0|0|0|0|0|0|0|0|0|0|0	0	0.01	0	0.01	0	-8.49	0.57	0.48
FAM207A	NP_001091868.1	COPA	4|2	6	3	2	0|0|0|3|0|0|3|3|0|0|0|0|0|0|0|0|0|0|0|0|0|0|0|0|0|0|0|0|0|1|0|0|0|0	0	0.01	0	0.01	0	-7.83	1.2	0.48
FAM207A	NP_001015877.1	PHF6	3|2	5	2.5	2	0|0|0|0|1|0|0|2|0|0|0|3|0|0|1|0|1|0|0|0|2|0|0|2|0|0|0|0|0|0|0|0|0|0	0	0	0	0	0	-6.93	1.11	0.48	NP_001019.1|
FAM207A	NP_000969.1	RPL23	6|4	10	5	2	0|0|0|0|0|0|4|5|0|0|2|2|0|0|0|0|0|0|0|0|0|0|0|0|0|0|0|0|3|0|0|0|2|0	0	0	0	0	0	-8.42	1.43	0.49	NP_001019.1|NP_060365.7|
FAM207A	NP_005751.2	CEBPZ	22|29	51	25.5	2	0|0|0|0|0|0|0|0|0|0|0|0|0|0|4|12|5|7|6|12|8|7|0|2|7|8|12|14|0|0|0|0|0|0	0	0	0	0	0	-14.52	2.04	0.49	NP_056473.2|
FAM207A	NP_055829.2	RBM34	10|6	16	8	2	0|0|0|0|0|0|0|0|0|0|0|0|0|0|2|1|4|2|5|4|7|1|0|3|3|3|0|4|0|0|0|0|0|0	0	0	0	0	0	-10.82	1.6	0.49
FAM207A	NP_001165124.1	ZEB2	4|6	10	5	2	0|0|0|0|0|0|0|0|0|0|0|0|0|0|0|5|0|0|0|4|3|0|0|0|1|2|2|0|0|0|0|0|0|0	0	0	0	0	0	-8.42	1.43	0.49
FAM207A	NP_001020241.1	RPS14	3|0	3	1.5	2	0|0|0|0|0|0|0|0|2|2|0|0|0|0|0|0|0|0|0|0|0|0|0|3|0|0|0|0|1|2|0|0|0|0	0	0	0	0	0	-10.69	0.67	0.49	NP_001019.1|
FAM207A	NP_001004.2	RPS9	9|6	15	7.5	2	0|0|0|0|0|0|4|7|0|0|0|0|0|0|0|0|0|0|0|0|0|0|0|0|2|4|0|0|2|4|0|0|0|0	0	0	0	0	0	-9.94	1.58	0.5	NP_001019.1|
FAM207A	NP_003744.1	EIF3D	6|2	8	4	2	0|3|0|0|0|0|3|0|0|0|0|0|0|0|0|6|0|0|1|2|0|0|0|0|0|0|0|0|0|0|0|0|0|0	0	0	0	0	0	-11.48	1.14	0.5
FAM207A	NP_055532.1	ZNF536	12|10	22	11	2	0|0|0|0|0|0|0|0|0|0|0|0|0|0|0|7|0|0|0|4|0|0|0|0|5|8|4|4|0|0|0|0|0|0	0	0	0	0	0	-8.69	1.83	0.5
FAM207A	NP_001128727.1	RBBP4	0|2	2	1	2	0|0|0|1|0|0|0|0|0|0|1|0|0|0|0|0|5|0|0|1|0|0|0|0|0|0|0|0|0|0|0|0|0|0	0	0	0	0	0	-9.32	0.5	0.5	NP_002457.1|
FAM207A	NP_001229267.1	ATAD2B	5|5	10	5	2	0|0|0|0|0|0|0|0|0|0|0|0|0|0|0|6|2|0|0|5|0|0|0|0|0|1|1|0|0|0|0|0|0|0	0	0	0	0	0	-6.87	1.43	0.51
FAM207A	NP_000973.2	RPL21	3|1	4	2	2	0|0|0|0|0|0|0|1|0|0|2|0|0|0|0|0|0|0|0|0|0|0|0|0|2|1|0|0|5|0|0|0|0|0	0	0	0	0	0	-9.48	0.8	0.52	NP_001019.1|
FAM207A	NP_002254.2	KIFC1	3|3	6	3	2	0|0|0|0|0|0|0|0|0|0|0|0|0|0|0|4|1|0|0|0|0|0|0|0|2|4|0|0|0|0|0|0|0|0	0	0	0	0	0	-7.23	1.09	0.52
FAM207A	NP_001121364.1	SALL1	1|3	4	2	2	0|0|0|0|0|1|0|0|0|0|0|0|0|0|0|2|0|0|3|1|0|0|0|0|0|0|1|4|0|0|0|0|0|0	0	0	0	0	0	-9.47	0.8	0.52
FAM207A	NP_057510.4	GTSE1	0|3	3	1.5	2	5|1|0|2|2|0|0|0|0|0|0|0|0|0|0|1|0|0|0|1|0|0|0|0|1|1|0|0|0|0|0|0|0|0	0	0	0	0	0	-11.8	0.6	0.52	NP_071918.1|NP_001885.1|
FAM207A	NP_000962.2	RPL7	4|4	8	4	2	0|0|0|0|0|0|0|4|0|0|1|0|0|0|0|0|0|0|0|0|0|0|0|0|4|3|0|0|1|1|0|0|2|0	0	0	0	0	0	-7.54	1.23	0.53	NP_001019.1|NP_006836.2|
FAM207A	NP_001009186.1	CCT6A	4|4	8	4	2	3|0|3|2|0|0|4|0|0|0|2|1|1|0|0|1|0|0|0|0|0|0|0|0|3|3|1|0|3|2|0|0|1|0	0	0	0	0	0	-7.54	1.23	0.53	NP_001167568.1|
FAM207A	NP_004166.1	SNRPD3	2|3	5	2.5	2	0|2|2|0|2|0|0|0|0|0|0|2|0|0|0|1|2|0|2|3|1|0|1|2|3|3|2|1|0|0|0|0|0|0	0	0	0	0	0	-8.72	0.91	0.53
FAM207A	NP_001177410.1	CLSPN	9|4	13	6.5	2	0|5|0|0|4|0|0|0|0|0|0|0|0|0|0|5|6|1|2|2|5|0|0|0|4|0|0|2|0|0|0|0|0|0	0	0	0	0	0	-14.64	1.24	0.54
FAM207A	NP_006089.1	RACK1	7|4	11	5.5	2	0|0|0|0|0|0|4|3|0|0|1|0|2|0|0|0|0|0|0|0|0|0|0|0|2|2|0|0|6|5|0|0|0|0	0	0	0	0	0	-11.96	1.22	0.54	NP_001161413.1|NP_001019.1|NP_002219.1|NP_001651.1|
FAM207A	NP_006775.1	WDR3	8|8	16	8	2	0|0|0|0|0|0|0|0|0|0|0|2|0|0|0|1|0|0|1|1|9|0|0|0|2|4|5|0|0|0|0|0|0|0	0	0	0	0	0	-7.95	1.6	0.54	NP_006444.2|NP_004044.3|
FAM207A	NP_000996.2	RPS3	9|16	25	12.5	2	0|0|0|0|0|0|9|12|0|0|0|0|0|0|0|0|0|0|0|0|0|0|1|0|6|5|0|0|4|5|0|0|0|0	0	0	0	0	0	-17.03	1.56	0.54	NP_001019.1|NP_004044.3|
FAM207A	NP_060842.3	LRIF1	6|0	6	3	2	0|0|0|0|0|0|0|0|0|0|0|0|0|0|2|5|0|0|1|6|1|0|0|0|2|2|1|3|0|0|0|0|0|0	0	0	0	0	0	-18.24	0.75	0.54	NP_056473.2|NP_001025458.1|
FAM207A	NP_000974.1	RPL22	2|2	4	2	2	0|0|0|0|0|0|1|2|0|1|3|0|0|0|0|0|0|0|0|0|0|0|1|0|0|0|0|0|2|3|0|0|0|0	0	0	0	0	0	-7.83	0.8	0.54	NP_001161413.1|NP_001019.1|
FAM207A	NP_002256.2	KPNB1	6|5	11	5.5	2	3|0|0|1|7|0|1|0|0|0|3|4|0|0|0|0|0|0|0|0|0|0|0|0|0|0|0|0|0|0|0|0|0|0	0	0	0	0	0	-9.62	1.29	0.55	NP_065134.1|NP_001124435.1|NP_001230071.1|
FAM207A	NP_000968.2	RPL13	7|8	15	7.5	2	0|0|0|0|0|0|3|3|0|0|5|2|0|3|0|1|0|0|0|1|0|0|0|1|5|4|0|0|2|6|0|1|2|0	0	0	0	0	0	-9.4	1.5	0.55	NP_001019.1|NP_036218.1|NP_001035754.1|
FAM207A	NP_001158275.1	RBMX	2|3	5	2.5	2	0|0|0|0|0|0|0|0|0|0|0|0|0|0|0|0|0|0|1|0|5|0|0|0|0|5|1|1|0|0|0|0|0|0	0	0	0	0	0	-9.37	0.83	0.55	NP_001230017.1|
FAM207A	NP_001251503.1	KIF18B	4|5	9	4.5	2	0|1|0|0|0|0|0|0|0|0|0|0|0|0|0|2|3|0|0|5|3|0|0|0|3|4|2|0|0|0|0|0|0|0	0	0	0	0	0	-9.31	1.2	0.55
FAM207A	NP_000981.1	RPL27A	4|3	7	3.5	2	0|0|0|0|0|0|3|3|1|2|0|0|2|0|1|0|0|0|1|0|0|0|0|1|1|3|0|0|3|4|0|1|4|1	0	0	0	0	0	-9.89	1	0.56	NP_001019.1|
FAM207A	NP_055871.1	RRP1B	32|27	59	29.5	2	0|0|0|0|5|0|0|0|0|0|0|0|0|0|2|12|12|10|12|11|18|12|10|9|14|14|4|7|0|0|0|0|0|0	0	0	0	0	0	-14.56	2.03	0.56
FAM207A	NP_065147.1	DDX24	4|0	4	2	2	0|0|2|0|0|2|0|0|0|0|0|4|0|0|1|4|1|2|1|3|3|2|0|0|0|0|0|0|0|0|0|0|0|0	0	0	0	0	0	-16.11	0.57	0.56	NP_001019.1|NP_056473.2|NP_060365.7|NP_006444.2|
FAM207A	NP_001159757.1	CCT7	0|3	3	1.5	2	0|0|0|0|0|0|3|4|0|0|1|1|0|0|0|0|0|0|0|0|0|0|0|0|2|2|0|0|2|3|0|2|2|0	0	0	0	0	0	-13.88	0.5	0.56	NP_001161413.1|
FAM207A	NP_005504.2	GTF2E1	0|3	3	1.5	2	0|2|0|0|0|1|0|0|0|0|0|0|0|0|0|0|0|0|0|4|0|0|0|1|3|2|3|2|0|0|0|0|0|0	0	0	0	0	0	-13.88	0.5	0.56
FAM207A	NP_001116295.1	GTF3C5	5|8	13	6.5	2	0|3|5|1|5|4|2|0|0|0|0|0|0|1|0|0|0|3|0|3|2|2|0|0|7|4|0|1|0|0|0|0|0|0	0	0	0	0	0	-13.15	1.24	0.57	NP_036218.1|
FAM207A	NP_060598.3	TSR1	3|2	5	2.5	2	0|0|0|0|0|0|0|0|0|0|0|0|0|0|0|0|1|0|0|2|4|0|0|0|5|1|2|0|0|0|0|0|0|0	0	0	0	0	0	-10.52	0.77	0.57	NP_004044.3|
FAM207A	NP_997215.1	ERICH1	2|1	3	1.5	2	0|0|1|0|0|1|0|0|0|0|0|0|0|0|0|2|0|0|0|3|0|1|0|0|3|3|2|2|0|0|0|0|0|0	0	0	0	0	0	-10.46	0.55	0.57
FAM207A	NP_005862.1	SMNDC1	2|3	5	2.5	2	0|1|0|0|0|0|0|0|0|0|0|0|0|0|0|3|2|2|0|2|4|0|0|2|2|3|3|0|0|0|0|0|0|0	0	0	0	0	0	-10.52	0.77	0.57	NP_001035754.1|
FAM207A	NP_000976.1	RPL17	2|1	3	1.5	2	0|0|0|0|0|0|0|0|0|0|0|0|2|2|0|0|0|0|2|0|0|0|0|0|0|0|0|1|0|3|0|3|4|2	0	0	0	0	0	-11.37	0.5	0.58	NP_001427.2|NP_060755.1|NP_001019.1|
FAM207A	NP_001016.1	RPS23	3|6	9	4.5	2	2|0|0|2|0|0|4|5|2|3|4|0|2|0|1|1|0|0|1|1|0|0|2|0|5|3|0|0|4|3|0|1|1|0	0	0	0	0	0	-13.52	1	0.58	NP_001161413.1|NP_001019.1|
FAM207A	NP_001153408.1	EBNA1BP2	11|12	23	11.5	2	0|0|0|0|0|0|0|0|0|0|0|0|0|0|1|4|1|5|2|1|10|0|2|5|6|7|4|3|0|0|0|0|0|0	0	0	0	0	0	-10.74	1.64	0.58	NP_005782.1|NP_056473.2|
FAM207A	NP_001230075.1	NVL	5|7	12	6	2	0|0|0|0|0|0|0|0|0|0|0|1|0|0|0|4|3|1|1|5|3|2|0|0|8|0|3|3|0|0|0|0|0|0	0	0	0	0	0	-12.26	1.2	0.58
FAM207A	NP_004490.2	HNRNPAB	4|3	7	3.5	2	0|0|0|0|0|0|0|2|0|0|0|1|0|0|2|2|0|0|1|3|0|0|0|0|4|4|1|3|0|4|0|0|0|0	0	0	0	0	0	-10.78	0.93	0.58	NP_001167568.1|NP_001012409.1|
FAM207A	NP_055181.3	GNL3	42|35	77	38.5	2	0|5|5|0|5|2|1|0|0|0|0|4|0|0|12|16|14|11|10|18|16|10|7|3|26|15|15|15|0|0|0|0|0|0	0	0	0	0	0	-18.87	2.03	0.58	NP_056016.1|NP_060288.3|
FAM207A	NP_031393.2	RALY	10|6	16	8	2	0|0|0|0|0|0|0|0|0|0|0|0|0|0|3|5|3|7|4|0|8|3|0|0|4|5|3|4|0|0|0|0|0|0	0	0	0	0	0	-15.22	1.28	0.58
FAM207A	NP_005685.1	COX17	2|0	2	1	2	0|0|0|0|0|0|3|3|0|0|0|0|0|0|0|0|0|0|2|0|0|0|0|0|0|0|0|1|0|0|0|2|2|4	0	0	0	0	0	-13.88	0.33	0.58
FAM207A	NP_001230574.1	CFL2	0|2	2	1	2	0|0|0|0|0|0|2|2|0|0|5|0|0|0|0|0|0|1|0|0|0|0|0|0|0|2|0|0|0|0|0|0|0|3	0	0	0	0	0	-13.88	0.33	0.58	NP_001167568.1|
FAM207A	NP_000544.2	WRN	4|5	9	4.5	2	2|2|4|0|1|3|0|0|0|0|0|3|0|0|0|4|5|3|0|5|4|0|0|0|0|2|2|0|0|0|0|0|0|0	0	0	0	0	0	-11.96	1	0.59	NP_001135970.1|
FAM207A	NP_001243650.1	CCT4	5|4	9	4.5	2	0|4|0|0|2|0|1|0|0|0|3|2|0|1|0|0|0|0|2|0|0|0|0|0|1|3|0|0|4|7|0|0|1|1	0	0	0	0	0	-11.96	1	0.59	NP_001008800.1|NP_001161413.1|
FAM207A	NP_002943.2	RPS2	8|9	17	8.5	2	5|5|0|2|3|3|8|5|0|0|0|1|1|0|0|0|0|0|0|0|0|0|0|0|4|6|0|0|0|1|0|0|0|0	0	0	0	0	0	-11.47	1.42	0.59	NP_116249.2|NP_001138586.1|NP_001019.1|NP_005782.1|NP_075384.3|NP_078930.3|NP_001035754.1|NP_001135970.1|
FAM207A	NP_003917.1	MBD3	5|4	9	4.5	2	0|0|0|0|0|0|0|0|0|0|0|1|0|0|1|3|2|1|4|3|1|1|0|0|4|1|5|5|0|0|0|0|0|0	0	0	0	0	0	-11.96	1	0.59	NP_002219.1|
FAM207A	NP_001099009.1	ZBTB10	14|13	27	13.5	2	0|1|0|0|0|0|0|0|0|0|0|0|0|0|0|7|5|0|0|8|6|3|0|0|9|8|4|3|0|0|0|0|0|0	0	0	0	0	0	-11.42	1.69	0.59
FAM207A	NP_003925.1	FUBP3	2|3	5	2.5	2	0|3|3|0|0|5|0|0|0|0|0|0|0|0|0|0|0|0|0|2|0|0|0|0|2|3|0|0|0|0|0|0|0|0	0	0	0	0	0	-11.48	0.71	0.59	NP_001651.1|
FAM207A	NP_005215.1	ARID3A	3|2	5	2.5	2	0|0|0|0|0|0|0|0|0|0|0|0|0|0|0|0|0|0|0|3|4|0|0|0|4|0|3|0|0|0|0|0|0|0	0	0	0	0	0	-11.48	0.71	0.59
FAM207A	NP_000652.2	RPL9	3|2	5	2.5	2	0|0|0|0|0|0|1|2|0|0|2|0|0|0|0|0|0|0|0|0|0|0|0|0|2|2|0|0|7|3|0|0|2|0	0	0	0	0	0	-11.37	0.71	0.59	NP_001019.1|NP_060365.7|NP_006836.2|
FAM207A	NP_003070.3	SMARCE1	2|2	4	2	2	0|0|0|0|1|0|0|0|0|0|0|0|0|0|2|4|2|3|1|0|2|3|0|3|0|0|2|3|0|0|0|0|0|0	0	0	0	0	0	-10.52	0.62	0.59	NP_002219.1|
FAM207A	NP_005619.1	SLC1A5	2|2	4	2	2	0|4|2|2|4|1|1|0|0|0|0|2|1|1|1|2|0|0|1|0|0|0|0|0|0|0|1|2|1|3|0|0|0|0	0	0	0	0	0	-10.52	0.62	0.59
FAM207A	NP_612510.1	TECR	2|1	3	1.5	2	0|1|3|0|1|2|0|0|0|0|3|4|0|2|0|0|1|0|1|0|1|0|0|0|0|0|2|0|3|2|0|0|2|0	0	0	0	0	0	-12.42	0.46	0.6
FAM207A	NP_003085.1	SNRPE	0|2	2	1	2	3|4|3|0|3|3|0|2|0|0|0|3|2|2|0|0|0|0|1|0|3|0|0|0|1|0|1|3|0|0|0|0|0|0	0	0	0	0	0	-15	0.31	0.6
FAM207A	NP_000959.2	RPL4	13|11	24	12	2	0|0|4|2|1|3|5|7|1|7|6|4|6|2|3|5|5|2|3|2|3|3|3|4|7|10|1|1|5|2|0|3|8|0	0	0	0	0	0	-14.19	1.5	0.61	NP_001427.2|NP_001019.1|
FAM207A	NP_000966.2	RPL11	4|5	9	4.5	2	1|0|0|2|0|0|5|4|0|2|3|2|2|2|1|1|0|0|2|0|0|0|0|0|5|4|0|0|4|5|0|1|2|0	0	0	0	0	0	-12.85	0.95	0.61	NP_001427.2|NP_001019.1|
FAM207A	NP_000986.2	RPL34	7|7	14	7	2	0|0|0|0|0|0|7|6|0|0|4|3|0|0|0|0|0|0|0|0|0|0|0|0|4|4|0|0|6|1|0|0|0|0	0	0	0	0	0	-12.01	1.22	0.61	NP_001019.1|
FAM207A	NP_004125.3	HSPA9	7|3	10	5	2	0|0|0|1|0|0|0|0|0|0|3|4|3|3|0|0|0|0|0|0|0|0|0|0|0|0|0|0|0|13|0|2|1|1	0	0	0	0	0	-17.77	0.87	0.61	NP_001167568.1|NP_001135970.1|
FAM207A	NP_060585.2	SDAD1	4|3	7	3.5	2	0|0|0|0|0|0|0|0|0|0|0|0|0|0|1|3|6|0|0|4|4|0|0|0|2|2|0|3|0|0|0|0|0|0	0	0	0	0	0	-12.57	0.82	0.61
FAM207A	NP_000958.1	RPL3	15|18	33	16.5	2	0|0|0|0|0|0|9|4|0|0|4|9|1|0|0|2|0|0|0|0|5|0|0|0|13|9|0|0|8|4|0|3|0|0	0	0	0	0	0	-15.54	1.65	0.61	NP_001019.1|NP_005518.3|
FAM207A	NP_001244222.1	HNRNPH1	9|0	9	4.5	2	0|0|0|0|0|2|0|0|0|0|0|0|0|0|0|0|4|10|0|0|0|0|0|4|6|0|5|2|0|0|0|0|0|0	0	0	0	0	0	-28.22	0.72	0.61
FAM207A	NP_077295.1	C1orf35	6|6	12	6	2	0|0|0|0|0|0|0|0|0|0|0|1|1|0|2|2|2|2|3|3|2|0|5|6|5|5|4|3|1|0|0|0|5|1	0	0	0	0	0	-11.69	1.14	0.61
FAM207A	NP_073210.1	ESS2	2|0	2	1	2	0|0|1|0|0|0|0|0|0|0|0|0|0|0|0|3|3|0|0|2|4|0|0|0|3|0|4|2|0|0|0|0|0|0	0	0	0	0	0	-16.11	0.29	0.61
FAM207A	NP_061943.2	DDX49	2|0	2	1	2	0|0|0|0|0|0|0|0|0|0|0|0|0|0|0|3|2|4|0|3|4|0|0|3|1|2|2|2|0|0|0|0|0|0	0	0	0	0	0	-16.11	0.29	0.61
FAM207A	NP_000970.1	RPL18	6|6	12	6	2	0|0|0|1|0|0|6|5|0|0|0|0|0|0|0|0|0|0|0|0|0|0|0|0|5|6|0|0|2|1|0|0|0|0	0	0	0	0	0	-12.57	1.09	0.62	NP_001019.1|
FAM207A	NP_001001.2	RPS6	13|10	23	11.5	2	0|0|2|3|3|4|9|8|0|4|0|1|0|0|0|0|0|0|0|0|0|0|0|0|8|6|0|0|2|8|0|0|0|0	0	0	0	0	0	-16.48	1.39	0.62	NP_001019.1|
FAM207A	NP_001029366.1	EXOSC9	4|2	6	3	2	0|0|0|0|0|0|0|0|0|0|0|0|0|0|2|4|4|1|2|5|4|3|0|2|5|4|3|2|0|0|0|0|0|0	0	0	0	0	0	-15.34	0.67	0.62	NP_071918.1|
FAM207A	NP_057306.2	DDX41	6|8	14	7	2	0|0|1|0|0|0|1|0|0|0|0|0|0|0|0|5|3|3|2|3|4|0|0|0|9|7|4|2|0|0|0|0|0|0	0	0	0	0	0	-15.22	1.12	0.62	NP_079366.3|
FAM207A	NP_115766.3	NIFK	3|0	3	1.5	2	0|0|0|0|0|0|0|0|0|0|0|1|0|0|1|2|5|3|0|3|3|0|0|0|3|0|5|2|0|0|0|0|0|0	0	0	0	0	0	-18.24	0.38	0.62	NP_001104792.1|NP_001124507.1|NP_001140170.1|NP_056473.2|NP_060365.7|NP_001035754.1|NP_057085.2|NP_006444.2|NP_056139.1|
FAM207A	NP_817092.1	PPM1G	6|11	17	8.5	2	0|4|0|1|3|2|0|0|0|0|0|0|0|0|0|9|4|5|2|5|9|1|0|3|5|6|0|0|0|0|0|0|0|0	0	0	0	0	0	-18.77	1.17	0.62	NP_079366.3|
FAM207A	NP_004847.2	KIF23	21|17	38	19	2	0|4|4|2|6|3|0|0|0|0|0|3|0|0|4|12|9|4|5|9|12|6|0|0|12|8|4|6|0|0|0|0|0|0	0	0	0	0	0	-17.07	1.69	0.62
FAM207A	NP_001158.2	XIAP	3|2	5	2.5	2	3|1|3|7|0|4|0|2|0|0|0|2|0|0|0|0|0|0|0|0|0|0|0|0|0|0|0|1|0|0|0|0|0|0	0	0	0	0	0	-14.35	0.59	0.62
FAM207A	NP_000998.1	RPS4X	2|2	4	2	2	0|0|0|0|0|0|4|3|0|0|0|0|0|0|0|0|0|0|0|0|0|0|0|0|3|2|0|0|3|5|0|0|0|0	0	0	0	0	0	-12.44	0.53	0.62	NP_001019.1|NP_004044.3|
FAM207A	NP_001027458.1	NR2C1	1|3	4	2	2	0|0|2|0|2|2|0|0|0|0|0|0|0|0|1|4|5|3|1|3|3|2|0|0|4|1|3|0|0|0|0|0|0|0	0	0	0	0	0	-15.45	0.5	0.62
FAM207A	NP_001010.2	RPS15A	11|10	21	10.5	2	0|0|0|0|0|0|10|9|0|0|0|0|0|0|0|0|0|0|0|0|0|0|0|0|6|5|0|0|3|6|0|0|0|0	0	0	0	0	0	-14.73	1.35	0.63	NP_001019.1|NP_005782.1|
FAM207A	NP_057136.2	RRP15	3|3	6	3	2	0|0|0|0|0|1|0|0|0|0|0|0|0|0|1|2|2|6|2|1|4|0|3|4|3|2|4|1|0|0|0|0|0|0	0	0	0	0	0	-13.52	0.67	0.63	NP_001159607.1|NP_001104792.1|NP_060365.7|NP_057121.2|
FAM207A	NP_115687.2	POLDIP3	5|6	11	5.5	2	0|1|1|0|2|1|0|0|0|0|0|0|0|0|2|5|3|4|5|5|6|3|0|2|3|4|7|3|0|0|0|0|0|0	0	0	0	0	0	-14.92	0.96	0.63
FAM207A	NP_001184026.2	PRSS3	6|5	11	5.5	2	0|0|0|0|0|0|8|6|0|0|0|0|0|0|0|0|0|0|0|0|0|0|0|0|3|6|0|0|0|0|0|0|0|0	0	0	0	0	0	-14.92	0.96	0.63
FAM207A	NP_001128145.1	NFIA	3|2	5	2.5	2	0|0|0|0|0|0|0|0|0|0|0|1|0|0|0|5|2|0|3|5|4|3|4|4|3|4|1|2|0|0|0|0|0|0	0	0	0	0	0	-15.34	0.56	0.63	NP_001159693.1|NP_892021.1|
FAM207A	NP_001060.1	TUBB2A	0|58	58	29	2	0|0|0|0|37|0|53|0|0|0|0|0|0|0|0|0|0|0|0|0|0|0|0|0|0|0|0|0|0|0|0|0|0|0	0	0	0	0	0	-99.05	1.29	0.63
FAM207A	NP_000964.1	RPL8	15|12	27	13.5	2	0|0|0|0|0|0|9|13|0|0|0|1|0|0|0|0|0|0|0|0|1|0|0|0|6|10|0|0|0|1|0|0|0|0	0	0	0	0	0	-18	1.42	0.64	NP_001159607.1|NP_001019.1|NP_060365.7|NP_056139.1|
FAM207A	NP_008941.2	DDX52	9|6	15	7.5	2	0|0|0|0|0|0|0|0|0|0|0|0|0|0|1|3|2|7|0|7|9|3|0|0|3|2|5|4|0|0|0|0|0|0	0	0	0	0	0	-17.85	1.07	0.64	NP_056473.2|NP_001230017.1|
FAM207A	NP_001007103.1	L3MBTL3	2|0	2	1	2	0|0|0|0|0|0|0|0|0|0|0|0|0|0|0|3|2|0|1|2|0|0|1|0|2|5|4|5|0|0|0|0|0|0	0	0	0	0	0	-19.36	0.24	0.64	NP_004044.3|
FAM207A	NP_001180384.1	NSUN2	3|3	6	3	2	0|0|1|0|11|0|0|3|0|0|0|3|1|0|0|2|3|0|0|0|0|0|0|0|2|2|3|0|0|0|0|1|0|0	0	0	0	0	0	-14.88	0.6	0.64	NP_001885.1|NP_055955.1|
FAM207A	NP_001238978.1	PCMT1	2|0	2	1	2	4|3|4|4|0|5|3|2|0|0|0|0|0|0|0|1|0|0|0|1|0|0|0|0|2|0|0|0|2|0|0|4|0|1	0	0	0	0	0	-19.36	0.24	0.64	NP_001258978.1|NP_001167568.1|NP_001885.1|
FAM207A	NP_001003.1	RPS8	14|15	29	14.5	2	1|0|0|3|0|0|10|11|3|5|0|1|2|0|0|2|0|0|0|0|0|0|0|0|9|9|0|0|3|9|0|0|0|0	0	0	0	0	0	-16.06	1.49	0.65	NP_001019.1|NP_001140170.1|NP_057108.2|NP_060365.7|NP_004044.3|
FAM207A	NP_001106653.1	BRD2	7|6	13	6.5	2	0|0|0|0|0|0|0|0|0|0|0|0|0|0|4|0|0|0|5|5|10|4|0|3|6|4|0|4|0|0|0|0|0|0	0	0	0	0	0	-16.11	1	0.65
FAM207A	NP_003290.1	HSP90B1	11|5	16	8	2	3|0|0|4|0|0|10|10|0|0|1|2|0|0|0|0|0|0|0|0|0|0|0|0|0|3|2|0|3|5|0|5|8|0	0	0	0	0	0	-24.19	0.97	0.65	NP_001008800.1|
FAM207A	NP_006764.3	DDX18	11|12	23	11.5	2	3|2|2|0|4|3|0|0|0|0|0|2|0|0|1|8|5|8|0|12|7|4|0|0|7|6|5|5|0|0|0|0|0|0	0	0	0	0	0	-16.81	1.31	0.65	NP_001159607.1|NP_005782.1|NP_056235.4|NP_056473.2|NP_006444.2|NP_004044.3|
FAM207A	NP_149073.1	SARNP	4|2	6	3	2	0|3|1|0|0|2|0|0|0|0|0|0|0|0|0|6|2|5|0|4|2|3|1|2|5|5|0|0|0|0|0|0|0|0	0	0	0	0	0	-18.32	0.57	0.65
FAM207A	NP_937987.2	E2F6	4|5	9	4.5	2	0|0|0|0|0|1|0|0|0|0|0|1|0|0|2|4|4|4|5|5|2|4|0|2|5|7|2|7|0|0|0|0|0|0	0	0	0	0	0	-17.39	0.75	0.65
FAM207A	NP_061983.2	ZKSCAN4	0|3	3	1.5	2	0|0|0|0|0|0|0|0|0|0|0|0|0|0|0|5|4|7|0|3|3|0|0|0|3|4|0|0|0|0|0|0|0|0	0	0	0	0	0	-22.63	0.3	0.65
FAM207A	NP_004172.2	UCHL1	0|4	4	2	2	5|0|0|0|0|0|3|2|0|0|0|0|0|0|0|0|0|0|2|0|0|0|0|0|0|0|0|0|0|8|0|6|3|0	0	0	0	0	0	-24.87	0.36	0.65
FAM207A	NP_001006.1	RPS11	14|18	32	16	2	0|0|0|0|0|0|14|13|0|2|3|0|0|0|0|0|0|0|0|0|0|0|0|0|9|10|0|0|7|8|0|0|0|0	0	0	0	0	0	-22.15	1.39	0.66	NP_001019.1|
FAM207A	NP_001119575.1	RACGAP1	8|8	16	8	2	0|0|0|0|0|0|0|0|0|0|1|1|0|1|0|4|9|0|1|2|0|0|0|0|8|9|1|1|0|0|0|0|0|0	0	0	0	0	0	-16.72	1.07	0.66	NP_003375.1|
FAM207A	NP_001127835.1	RBM20	2|2	4	2	2	0|0|0|0|0|0|0|0|0|0|0|0|0|0|0|5|0|0|0|5|2|2|0|0|4|2|2|5|0|0|0|0|0|0	0	0	0	0	0	-16.34	0.42	0.66
FAM207A	NP_031401.1	TARDBP	4|3	7	3.5	2	0|0|3|0|2|2|0|1|0|0|3|5|0|0|2|5|4|8|2|0|3|5|3|2|3|5|5|5|0|2|0|2|2|0	0	0	0	0	0	-18.29	0.61	0.66	NP_003694.1|NP_001019.1|
FAM207A	NP_919223.1	HNRNPA3	7|5	12	6	2	0|2|0|0|2|1|0|0|0|0|0|3|2|2|2|7|4|4|2|8|7|4|2|3|6|5|4|4|2|6|0|0|1|0	0	0	0	0	0	-19.44	0.86	0.66
FAM207A	NP_001026997.1	BOLA2	3|0	3	1.5	2	2|0|0|4|0|0|1|3|0|0|2|1|1|0|0|2|0|3|2|1|0|0|0|0|4|3|1|0|5|1|4|5|6|5	0	0	0	0	0	-23.76	0.29	0.66
FAM207A	NP_004896.1	PRDX6	2|0	2	1	2	2|4|3|3|3|0|3|5|4|3|2|3|4|1|0|0|0|0|0|0|0|0|2|2|0|0|0|1|2|6|0|0|1|0	0	0	0	0	0	-21.58	0.21	0.66
FAM207A	NP_001037770.1	SMAP1	0|2	2	1	2	4|5|4|2|3|5|5|2|0|0|0|2|0|0|0|0|0|0|0|0|0|0|0|0|0|0|0|0|0|0|0|0|0|0	0	0	0	0	0	-21.58	0.21	0.66	NP_005518.3|NP_060288.3|
FAM207A	NP_001087.2	ACLY	0|2	2	1	2	2|2|2|0|1|0|5|4|0|0|0|3|0|0|0|0|0|0|1|0|0|0|0|0|4|5|0|0|1|5|0|0|0|0	0	0	0	0	0	-21.58	0.21	0.66	NP_065134.1|
FAM207A	NP_001181866.1	POGZ	3|5	8	4	2	0|1|0|0|0|0|0|0|0|0|0|0|0|0|0|5|0|3|2|4|2|2|0|0|10|7|4|4|0|0|0|0|0|0	0	0	0	0	0	-21.29	0.62	0.67
FAM207A	NP_002626.1	SLC25A3	5|6	11	5.5	2	1|0|0|0|0|0|6|5|0|0|4|4|0|8|0|0|0|0|0|0|0|0|0|0|6|6|0|0|7|3|0|3|0|0	0	0	0	0	0	-18.55	0.81	0.67	NP_001008800.1|NP_005518.3|
FAM207A	NP_065101.1	UTP3	11|8	19	9.5	2	0|0|0|0|1|0|0|0|0|0|0|5|0|0|4|10|9|8|7|6|6|6|0|0|0|3|4|8|0|0|0|0|0|0	0	0	0	0	0	-21.14	1.09	0.67	NP_005782.1|
FAM207A	NP_076950.1	DDX50	31|26	57	28.5	2	0|4|3|0|4|3|0|0|0|0|0|3|0|0|8|13|13|11|9|14|18|12|0|0|19|14|16|8|0|0|0|0|0|0	0	0	0	0	0	-23.56	1.7	0.67
FAM207A	NP_000048.1	BLM	24|23	47	23.5	2	0|0|0|0|3|0|0|0|0|0|0|0|0|0|0|11|16|10|5|10|15|6|0|0|8|15|5|6|0|0|0|0|0|0	0	0	0	0	0	-19.11	1.65	0.67
FAM207A	NP_001129166.1	VDAC3	6|6	12	6	2	0|0|0|0|2|0|4|5|0|1|4|3|0|4|0|0|0|0|0|0|2|0|0|0|2|4|0|0|13|7|0|4|0|0	0	0	0	0	0	-18.48	0.83	0.67
FAM207A	NP_001124384.1	SUGT1	0|2	2	1	2	2|6|2|5|4|4|2|3|0|0|0|5|2|0|0|0|0|0|0|0|0|0|0|0|0|1|2|2|0|0|0|0|0|0	0	0	0	0	0	-22.63	0.2	0.67	NP_001161413.1|
FAM207A	NP_005446.2	ZRANB2	0|3	3	1.5	2	0|1|0|0|1|0|1|0|0|0|0|1|0|0|0|4|1|2|1|2|6|0|3|5|5|6|2|0|0|0|0|0|0|0	0	0	0	0	0	-24.87	0.27	0.67	NP_055955.1|
FAM207A	NP_000963.1	RPL7A	12|12	24	12	2	1|6|2|1|3|3|11|8|2|0|1|5|0|0|0|3|2|0|0|2|0|0|0|0|9|12|0|0|5|2|0|0|1|0	0	0	0	0	0	-19.75	1.2	0.68	NP_001258978.1|NP_001019.1|
FAM207A	NP_001074012.1	CACTIN	8|10	18	9	2	0|1|2|0|0|0|0|0|0|0|0|3|0|0|2|10|10|3|4|5|7|3|0|0|8|6|6|5|0|0|0|0|0|0	0	0	0	0	0	-21.14	1.03	0.68
FAM207A	NP_006653.2	SRCAP	5|4	9	4.5	2	0|0|0|0|0|0|0|0|0|0|0|0|0|0|0|3|8|2|4|7|7|1|0|0|0|6|4|6|0|0|0|0|0|0	0	0	0	0	0	-21.21	0.64	0.68	NP_001258016.1|
FAM207A	NP_006865.1	ELF2	4|3	7	3.5	2	0|1|0|0|0|0|0|0|0|0|0|3|0|0|1|3|9|2|0|6|4|1|0|0|6|4|0|0|0|0|0|0|0|0	0	0	0	0	0	-20.23	0.56	0.68
FAM207A	NP_009103.2	NUP50	5|3	8	4	2	0|4|1|2|5|3|0|0|0|0|1|0|0|1|1|7|7|2|2|8|6|3|2|3|4|4|1|3|0|0|0|0|0|0	0	0	0	0	0	-23.19	0.57	0.68	NP_000436.2|NP_001167568.1|
FAM207A	NP_009123.1	SUPT16H	15|18	33	16.5	2	0|0|0|0|2|0|0|1|0|0|1|5|0|0|3|9|12|6|8|8|10|4|6|5|10|17|8|7|6|4|0|0|0|0	0	0	0	0	0	-23.35	1.35	0.68	NP_075384.3|
FAM207A	NP_061155.2	ANLN	8|15	23	11.5	2	4|10|0|2|6|0|0|3|0|0|0|2|0|2|0|10|14|0|2|3|9|0|0|0|8|6|0|0|0|0|0|0|0|0	0	0	0	0	0	-28.41	1.07	0.68	NP_000436.2|
FAM207A	NP_001003810.1	HNRNPD	6|3	9	4.5	2	1|3|5|1|4|6|4|2|0|0|2|7|2|2|5|5|7|6|2|1|8|7|0|3|6|7|3|4|1|5|0|0|2|0	0	0	0	0	0	-24.21	0.62	0.68	NP_036218.1|NP_001651.1|NP_060354.4|
FAM207A	NP_001240308.1	RPL15	11|8	19	9.5	2	0|0|0|0|0|0|6|8|0|5|9|4|0|4|0|0|0|0|0|0|0|0|0|0|0|7|0|0|13|3|0|0|2|0	0	0	0	0	0	-22.91	1.03	0.68	NP_001019.1|
FAM207A	NP_005013.1	PFN1	3|4	7	3.5	2	4|3|0|7|6|3|0|0|0|0|3|2|1|1|0|5|0|0|0|3|2|0|0|0|0|0|0|0|3|8|0|0|0|0	0	0	0	0	0	-21.23	0.54	0.68
FAM207A	NP_005086.2	ZMYM4	8|9	17	8.5	2	0|0|3|0|0|0|0|0|0|0|0|8|0|1|0|8|6|4|5|6|11|7|0|0|4|7|3|3|0|0|0|0|0|0	0	0	0	0	0	-20.25	1	0.68	NP_001427.2|
FAM207A	NP_001138999.1	EHMT1	3|1	4	2	2	0|0|2|0|3|0|0|0|0|0|0|1|0|0|4|5|7|5|0|2|6|3|0|0|5|2|6|5|0|0|0|0|0|0	0	0	0	0	0	-23.85	0.33	0.68
FAM207A	NP_115597.3	CHD6	0|12	12	6	2	0|0|0|0|0|0|0|0|0|0|0|0|0|0|0|0|0|0|0|14|0|0|0|0|12|13|0|0|0|0|0|0|0|0	0	0	0	0	0	-43.12	0.62	0.68	NP_542399.1|
FAM207A	NP_001070151.1	UBTF	13|13	26	13	2	0|2|0|0|4|0|0|0|0|0|0|2|0|0|4|8|5|9|5|12|4|0|2|6|12|11|8|6|0|0|0|0|0|0	0	0	0	0	0	-21.82	1.18	0.69
FAM207A	NP_597709.2	RAVER1	2|6	8	4	2	0|0|0|0|0|0|0|0|0|0|0|0|0|0|1|12|4|2|0|7|7|2|0|0|0|2|3|3|0|0|0|0|0|0	0	0	0	0	0	-27.48	0.53	0.69
FAM207A	NP_689706.2	ZNF362	7|10	17	8.5	2	0|0|0|0|1|0|0|0|0|0|0|4|0|0|4|6|6|11|6|7|4|5|4|5|11|9|4|5|0|0|0|0|0|0	0	0	0	0	0	-25.43	0.89	0.69
FAM207A	NP_003364.1	VCL	2|4	6	3	2	11|2|5|6|2|5|0|0|0|0|3|5|1|0|0|0|0|0|0|0|0|0|0|0|0|0|0|0|0|0|0|0|0|0	0	0	0	0	0	-24.46	0.44	0.69	NP_542399.1|
FAM207A	NP_060362.3	PRPF40A	2|1	3	1.5	2	0|1|1|0|0|0|0|0|0|0|0|4|0|0|1|0|3|7|2|0|0|1|0|0|5|7|4|4|0|0|0|0|0|0	0	0	0	0	0	-22.83	0.26	0.69	NP_057108.2|
FAM207A	NP_109590.3	RAI1	0|2	2	1	2	0|1|3|0|1|3|0|0|0|0|0|3|0|0|3|3|8|4|2|3|6|5|0|0|0|4|2|0|0|0|0|0|0|0	0	0	0	0	0	-25.98	0.17	0.69
FAM207A	NP_000960.2	RPL5	16|10	26	13	2	0|3|3|0|0|2|3|3|0|0|3|5|0|0|5|10|8|7|2|6|10|7|5|10|15|15|5|7|6|1|0|0|0|0	0	0	0	0	0	-31.6	1.04	0.7	NP_001138586.1|NP_001159607.1|NP_001019.1|NP_060365.7|NP_006836.2|
FAM207A	NP_000971.1	RPL18A	3|3	6	3	2	0|0|0|2|0|0|5|3|0|0|8|5|3|6|0|0|1|0|0|0|1|0|2|0|5|2|0|0|8|5|0|3|3|0	0	0	0	0	0	-22.23	0.44	0.7	NP_001019.1|NP_056473.2|NP_060365.7|
FAM207A	NP_001003698.1	RREB1	11|13	24	12	2	0|0|0|0|0|0|0|0|0|0|0|2|0|0|5|17|11|7|6|8|9|6|0|0|7|7|8|7|0|0|0|0|0|0	0	0	0	0	0	-25.51	1.07	0.7
FAM207A	NP_001243755.1	PAF1	16|17	33	16.5	2	0|1|2|0|1|0|1|0|0|0|0|1|0|0|1|15|8|9|10|6|13|8|0|1|11|12|9|6|0|0|0|0|0|0	0	0	0	0	0	-23.67	1.29	0.7
FAM207A	NP_036387.2	XRN2	8|8	16	8	2	0|0|0|0|0|1|0|0|0|0|0|0|0|0|3|9|8|10|0|10|4|4|0|2|1|2|1|2|0|0|0|0|0|0	0	0	0	0	0	-22.91	0.86	0.7
FAM207A	NP_055095.2	DNAJC8	4|5	9	4.5	2	5|6|7|3|6|5|0|2|0|0|0|2|0|0|0|8|6|7|4|9|6|3|0|4|6|5|2|2|0|0|0|0|0|0	0	0	0	0	0	-24.16	0.58	0.7
FAM207A	NP_060700.2	NUP133	8|7	15	7.5	2	2|10|7|8|10|8|1|2|0|0|0|2|0|0|0|0|0|0|0|0|0|0|0|0|0|0|0|0|0|0|0|0|0|0	0	0	0	0	0	-23.56	0.83	0.7	NP_065134.1|
FAM207A	NP_001035248.1	MACROH2A1	5|6	11	5.5	2	0|3|4|1|7|5|3|0|0|0|0|0|0|0|5|8|7|5|5|7|6|4|0|2|8|9|3|6|0|0|0|0|0|0	0	0	0	0	0	-23.22	0.69	0.7	NP_001171825.1|
FAM207A	NP_444252.1	PFN2	5|3	8	4	2	2|0|0|2|0|0|3|4|0|0|0|0|2|0|2|3|0|0|1|2|0|0|0|0|2|1|0|0|3|10|3|8|4|8	0	0	0	0	0	-25.23	0.53	0.7
FAM207A	NP_056525.2	NOP53	2|0	2	1	2	0|0|0|0|0|0|0|0|0|0|0|1|0|0|2|5|8|5|3|2|6|3|0|0|0|0|3|4|0|0|0|0|0|0	0	0	0	0	0	-27.04	0.17	0.7	NP_005782.1|
FAM207A	NP_001035009.1	ZNF384	6|4	10	5	2	0|0|1|0|0|2|0|0|0|0|1|3|0|0|4|7|10|8|5|8|3|5|0|4|7|6|2|0|0|0|0|0|0|0	0	0	0	0	0	-26.12	0.61	0.7
FAM207A	NP_001002255.1	SUMO4	5|0	5	2.5	2	3|0|8|4|0|5|8|4|0|0|6|0|2|0|0|6|0|4|3|3|8|5|0|0|4|5|2|2|0|0|0|0|0|0	0	0	0	0	0	-33.71	0.33	0.7	NP_001167568.1|NP_002219.1|
FAM207A	NP_001030168.1	RPL14	2|1	3	1.5	2	2|9|5|3|6|5|5|3|0|1|0|2|0|0|0|3|3|0|0|3|3|0|0|0|4|2|0|0|0|0|0|0|0|0	0	0	0	0	0	-24.93	0.24	0.7	NP_001159607.1|NP_001019.1|NP_001104792.1|NP_057108.2|NP_060365.7|NP_001035754.1|NP_056139.1|
FAM207A	NP_001026794.1	ZNF451	1|2	3	1.5	2	0|5|0|0|0|0|0|0|0|0|0|2|0|0|0|2|4|0|2|0|9|3|0|0|3|0|6|5|0|0|0|0|0|0	0	0	0	0	0	-24.93	0.24	0.7
FAM207A	NP_001091974.1	DDX17	16|19	35	17.5	2	0|0|0|3|0|0|0|0|0|0|0|0|0|0|9|12|0|0|10|14|15|9|0|0|10|15|0|4|0|0|0|0|0|0	0	0	0	0	0	-28.04	1.25	0.71	NP_000436.2|NP_004044.3|
FAM207A	NP_001186226.1	UIMC1	2|0	2	1	2	0|6|0|0|3|2|0|0|0|0|0|0|0|0|0|5|3|2|2|1|11|0|0|1|4|4|5|2|0|0|0|0|0|0	0	0	0	0	0	-30.4	0.15	0.71
FAM207A	NP_039269.2	LIG3	4|5	9	4.5	2	0|1|2|0|0|1|0|0|0|0|0|1|0|0|0|6|2|2|0|3|2|1|0|0|10|9|9|4|0|0|0|0|0|0	0	0	0	0	0	-27.12	0.53	0.71	NP_002219.1|
FAM207A	NP_009207.2	CBX3	8|7	15	7.5	2	0|0|0|0|0|3|0|1|0|0|0|8|1|0|0|8|8|6|7|5|11|6|2|1|9|8|11|5|0|0|0|0|0|0	0	0	0	0	0	-26.37	0.77	0.71	NP_001012409.1|
FAM207A	NP_065118.2	REXO4	39|30	69	34.5	2	0|6|0|0|8|3|0|0|0|0|0|3|0|0|4|21|9|14|8|18|13|6|4|12|26|23|7|12|0|0|0|0|0|0	0	0	0	0	0	-36.12	1.57	0.71
FAM207A	NP_689759.2	SRFBP1	6|5	11	5.5	2	0|5|1|0|0|0|0|0|0|0|0|0|0|0|1|5|6|1|4|7|17|1|3|5|3|5|2|5|0|0|0|0|0|0	0	0	0	0	0	-25.66	0.63	0.71	NP_004044.3|
FAM207A	NP_005800.3	PRDX2	15|15	30	15	2	5|0|0|0|0|0|15|15|0|0|10|0|11|0|8|0|0|0|8|0|0|0|0|0|0|0|0|0|0|8|6|5|1|0	0	0	0	0	0	-25.1	1.18	0.71
FAM207A	NP_004921.1	CAPZB	2|3	5	2.5	2	4|0|0|5|4|0|1|5|1|0|5|3|3|1|3|4|0|0|2|0|0|0|0|0|0|1|3|0|7|6|4|4|9|7	0	0	0	0	0	-26.51	0.34	0.71
FAM207A	NP_001121901.1	SMARCAD1	2|0	2	1	2	1|0|0|0|0|0|0|0|0|0|0|0|0|0|0|9|5|5|0|7|2|4|0|0|4|2|3|2|0|0|0|0|0|0	0	0	0	0	0	-29.29	0.15	0.71	NP_004652.2|NP_001164120.1|NP_036218.1|
FAM207A	NP_002801.1	PSMD4	2|3	5	2.5	2	7|2|3|5|7|2|7|7|0|0|3|2|4|2|0|3|2|3|0|4|3|0|3|0|4|2|0|0|0|0|0|0|0|0	0	0	0	0	0	-25.46	0.36	0.71	NP_001139241.1|
FAM207A	NP_001188412.1	ENO1	2|2	4	2	2	5|6|5|5|8|8|6|3|0|0|0|3|0|0|0|0|0|0|0|0|0|0|0|0|0|0|0|0|0|0|0|0|4|0	0	0	0	0	0	-25.46	0.29	0.71	NP_001167568.1|
FAM207A	NP_079048.3	ZMYM1	0|3	3	1.5	2	0|5|3|1|5|3|3|0|0|0|0|1|0|0|1|5|10|5|0|3|7|4|2|0|2|3|6|2|0|0|0|0|0|0	0	0	0	0	0	-31.47	0.21	0.71
FAM207A	NP_001116293.1	SET	7|7	14	7	2	1|5|6|0|6|5|2|0|0|0|1|3|1|0|2|11|8|7|8|11|8|9|4|5|6|7|5|10|0|0|0|0|0|0	0	0	0	0	0	-28.23	0.68	0.72	NP_001012409.1|NP_001135970.1|NP_001258016.1|
FAM207A	NP_006493.1	POLH	6|10	16	8	2	1|4|5|1|0|5|1|4|0|0|0|7|0|0|0|5|10|9|3|4|7|0|4|6|14|12|8|2|0|0|0|0|0|0	0	0	0	0	0	-33.95	0.71	0.72
FAM207A	NP_036473.2	GTPBP4	31|33	64	32	2	0|3|0|0|0|0|2|4|0|0|3|7|0|0|9|14|22|10|9|9|23|12|0|4|24|12|10|4|0|0|0|0|0|0	0	0	0	0	0	-30.11	1.54	0.72	NP_060755.1|NP_001159693.1|NP_001171748.1|NP_005782.1|NP_056473.2|NP_006444.2|NP_060354.4|
FAM207A	NP_060855.2	LSG1	3|0	3	1.5	2	3|12|7|0|5|5|0|0|0|0|0|6|0|2|0|2|0|0|0|0|0|0|0|0|1|0|0|0|0|0|0|0|0|0	0	0	0	0	0	-33.69	0.2	0.72
FAM207A	NP_064520.2	WRNIP1	16|19	35	17.5	2	0|0|7|0|3|4|4|5|0|0|0|4|0|0|0|15|12|8|0|13|6|4|0|0|18|13|4|2|0|0|0|0|0|0	0	0	0	0	0	-30.68	1.19	0.72	NP_065134.1|
FAM207A	NP_001627.2	SLC25A6	21|26	47	23.5	2	0|18|10|0|15|0|17|13|0|0|3|3|0|0|0|0|0|7|0|0|0|0|0|0|15|17|10|0|2|2|0|17|13|0	0	0	0	0	0	-32.28	1.36	0.72
FAM207A	NP_056513.2	GPKOW	3|5	8	4	2	1|6|5|0|4|3|0|0|0|0|0|0|0|0|0|9|6|2|0|7|11|3|0|1|8|4|0|0|0|0|0|0|0|0	0	0	0	0	0	-30.32	0.46	0.72
FAM207A	NP_001164105.1	FUS	2|0	2	1	2	0|0|3|0|0|3|0|0|0|0|3|6|0|0|4|7|0|3|0|0|0|3|5|10|0|0|2|1|0|0|0|0|1|0	0	0	0	0	0	-31.47	0.14	0.72	NP_000436.2|NP_001167568.1|NP_001243198.1|NP_002261.3|
FAM207A	NP_006704.3	SUB1	3|5	8	4	2	1|5|5|5|4|4|1|1|2|2|1|3|3|1|4|10|5|5|5|10|8|5|6|8|5|6|4|4|0|0|0|0|0|0	0	0	0	0	0	-31.32	0.44	0.72
FAM207A	NP_006315.1	CFDP1	1|4	5	2.5	2	0|1|3|0|0|1|1|0|0|0|0|2|0|0|0|13|5|3|6|8|6|3|0|3|5|6|7|5|0|0|0|0|0|0	0	0	0	0	0	-34.64	0.29	0.72
FAM207A	NP_689854.2	ARID2	1|2	3	1.5	2	0|2|0|0|0|0|0|0|0|0|0|1|0|0|0|8|5|4|5|1|9|2|0|2|8|4|3|4|0|0|0|0|0|0	0	0	0	0	0	-30.29	0.2	0.72
FAM207A	NP_064502.9	LARS1	0|2	2	1	2	7|6|6|5|5|4|6|5|0|0|3|9|1|2|0|0|0|0|0|0|0|0|0|0|0|0|0|0|0|0|0|0|0|0	0	0	0	0	0	-31.47	0.14	0.72	NP_001230017.1|
FAM207A	NP_000961.2	RPL6	23|27	50	25	2	7|10|8|8|7|2|13|17|7|5|15|22|5|13|4|9|11|0|8|10|7|3|7|2|17|18|3|2|19|14|0|5|5|0	0	0	0	0	0	-35.55	1.32	0.73	NP_001138586.1|NP_001019.1|NP_075384.3|NP_001135970.1|
FAM207A	NP_001367.2	DYNC1H1	7|11	18	9	2	6|13|9|3|12|7|7|3|0|0|4|15|0|3|0|0|0|0|0|0|0|0|0|0|7|3|0|0|5|2|0|0|0|0	0	0	0	0	0	-35.91	0.73	0.73	NP_001135970.1|
FAM207A	NP_036243.1	AHSA1	3|1	4	2	2	8|7|9|4|7|5|4|4|0|0|0|6|2|4|0|2|3|0|0|1|4|2|0|0|5|1|1|2|11|7|0|0|1|1	0	0	0	0	0	-35.69	0.23	0.73	NP_001008800.1|NP_001019.1|NP_001167568.1|
FAM207A	NP_056474.2	RSL1D1	20|13	33	16.5	2	0|3|4|0|11|2|0|0|0|0|0|10|0|0|11|13|14|12|14|11|14|13|6|6|10|13|20|16|0|1|0|0|0|0	0	0	0	0	0	-39.6	1.03	0.73	NP_001138586.1|
FAM207A	NP_065883.1	ZNF687	8|7	15	7.5	2	0|6|2|0|1|0|0|0|0|0|0|4|0|0|2|10|12|7|4|10|9|5|0|0|5|5|10|12|0|0|0|0|0|0	0	0	0	0	0	-31.07	0.68	0.73
FAM207A	NP_066964.1	XRCC5	4|6	10	5	2	9|12|5|2|10|4|6|8|0|0|7|9|0|5|0|6|6|3|2|5|3|0|0|0|5|5|4|4|0|5|0|0|0|0	0	0	0	0	0	-33.12	0.5	0.73	NP_001161413.1|
FAM207A	NP_067064.2	WIZ	24|22	46	23	2	0|2|2|0|1|2|0|0|0|0|0|2|0|0|5|17|11|13|10|17|17|12|6|5|18|20|13|9|0|0|0|0|0|0	0	0	0	0	0	-33.48	1.28	0.73	NP_057704.2|
FAM207A	NP_003312.3	TUFM	23|15	38	19	2	1|0|1|2|0|2|12|11|0|0|18|6|4|8|3|1|2|0|3|0|4|2|0|0|10|10|1|0|26|13|2|7|13|0	0	0	0	0	0	-41.65	1.09	0.73
FAM207A	NP_076916.2	CDK11A	3|3	6	3	2	0|2|2|0|0|0|0|0|0|0|0|2|0|0|0|15|0|0|5|6|8|2|0|6|5|4|3|0|0|0|0|0|0|0	0	0	0	0	0	-30.08	0.34	0.73
FAM207A	NP_001166299.1	YTHDF2	3|2	5	2.5	2	6|10|12|7|3|6|4|4|0|0|1|1|0|2|0|0|0|0|0|0|0|0|0|0|0|0|0|0|0|0|0|0|0|0	0	0	0	0	0	-32.8	0.29	0.73
FAM207A	NP_001093879.1	SENP6	2|3	5	2.5	2	0|5|3|0|3|5|0|0|0|0|0|0|0|0|0|5|8|7|1|10|4|4|2|1|4|4|3|8|0|0|0|0|0|0	0	0	0	0	0	-30.69	0.3	0.73
FAM207A	NP_000977.1	RPL24	7|7	14	7	2	9|9|12|7|16|11|8|8|3|4|5|7|4|3|2|4|2|4|5|5|7|2|5|4|6|6|2|1|0|2|0|0|0|0	0	0	0	0	0	-34.93	0.58	0.74	NP_001019.1|
FAM207A	NP_001029102.1	UBA52	14|14	28	14	2	12|8|11|15|10|11|14|14|11|13|2|6|1|2|0|9|5|8|5|13|11|9|14|12|8|10|0|6|0|1|0|2|0|0	0	0	0	0	0	-31.81	0.98	0.74	NP_001019.1|NP_002219.1|NP_001243875.1|
FAM207A	NP_003137.1	SSRP1	7|10	17	8.5	2	0|0|3|0|5|2|2|3|0|0|0|2|0|0|5|9|11|10|6|14|12|7|0|3|12|14|10|6|0|0|0|0|0|0	0	0	0	0	0	-38.84	0.65	0.74	NP_001161413.1|
FAM207A	NP_056405.2	GPATCH4	4|9	13	6.5	2	0|0|3|0|0|0|0|0|0|0|0|0|0|0|3|9|11|10|6|12|7|10|6|9|6|3|13|15|0|0|0|0|0|0	0	0	0	0	0	-44.43	0.51	0.74
FAM207A	NP_060248.2	NSD3	5|7	12	6	2	0|0|0|0|1|0|0|0|0|0|0|1|0|0|4|8|12|8|3|11|9|3|0|0|11|13|7|5|0|0|0|0|0|0	0	0	0	0	0	-38.02	0.51	0.74
FAM207A	NP_060542.4	HEATR1	34|29	63	31.5	2	3|22|18|1|17|14|0|0|0|0|1|13|0|1|9|25|19|14|9|16|17|9|0|0|13|11|24|12|0|0|0|0|0|0	0	0	0	0	0	-39.26	1.4	0.74
FAM207A	NP_064578.2	EMSY	8|5	13	6.5	2	0|6|0|4|5|4|2|2|0|0|1|4|0|0|4|10|9|5|5|13|11|4|0|0|11|8|7|11|0|0|0|0|0|0	0	0	0	0	0	-37.01	0.57	0.74
FAM207A	NP_001070910.1	HNRNPC	41|33	74	37	2	0|2|7|0|5|7|0|0|0|0|5|12|0|0|12|18|26|16|18|19|24|19|9|14|30|23|18|11|0|6|0|0|0|0	0	0	0	0	0	-44.93	1.44	0.74
FAM207A	NP_002810.1	PTBP1	8|6	14	7	2	2|7|2|4|4|2|0|2|0|0|4|6|3|0|6|13|8|8|5|7|10|10|0|0|8|0|11|7|5|5|3|8|13|3	0	0	0	0	0	-35.92	0.6	0.74
FAM207A	NP_110379.2	TCP1	16|15	31	15.5	2	2|2|4|5|2|4|13|12|0|0|11|9|3|4|1|3|0|0|0|0|0|0|0|0|11|14|0|0|24|9|0|0|2|0	0	0	0	0	0	-35.43	0.98	0.74	NP_001008800.1|
FAM207A	NP_001243778.1	POLD1	0|6	6	3	2	0|0|12|6|7|10|0|0|0|0|0|0|0|0|0|9|0|0|0|11|5|0|0|0|11|5|1|0|0|0|0|0|0|0	0	0	0	0	0	-49.25	0.27	0.74
FAM207A	NP_001028690.1	WIPI2	4|0	4	2	2	6|13|6|13|7|5|9|6|5|4|0|8|4|4|0|2|1|0|0|0|2|1|0|5|4|3|0|1|0|0|0|0|0|0	0	0	0	0	0	-48.15	0.19	0.75
FAM207A	NP_001171712.1	VDAC2	13|14	27	13.5	2	1|0|1|3|2|0|7|13|1|4|17|9|5|5|2|0|2|1|6|0|4|3|3|0|12|12|0|0|19|13|0|5|5|0	0	0	0	0	0	-37.79	0.87	0.75	NP_001159693.1|NP_001258978.1|
FAM207A	NP_004699.1	PDCD5	2|3	5	2.5	2	5|11|8|5|10|10|4|4|0|0|0|11|3|3|0|3|0|5|1|2|3|1|0|0|2|4|0|5|0|0|0|0|0|0	0	0	0	0	0	-40.22	0.24	0.75
FAM207A	NP_055953.3	RTF1	7|7	14	7	2	0|3|0|0|3|0|0|1|0|0|0|3|0|1|0|11|14|7|5|8|12|5|2|4|13|6|4|4|0|0|0|0|0|0	0	0	0	0	0	-36.89	0.56	0.75
FAM207A	NP_056110.2	SMCHD1	3|4	7	3.5	2	0|6|2|0|4|2|0|0|0|0|0|2|0|0|3|17|7|4|2|7|7|5|0|0|10|9|8|9|0|0|0|0|0|0	0	0	0	0	0	-40.64	0.31	0.75
FAM207A	NP_056277.2	NOL11	24|23	47	23.5	2	10|7|6|7|11|4|5|4|0|0|6|13|0|6|12|15|21|18|16|21|21|12|8|16|17|19|15|17|0|0|0|0|0|0	0	0	0	0	0	-40.8	1.15	0.75
FAM207A	NP_443157.1	LENG8	24|20	44	22	2	3|5|4|4|6|4|5|5|0|0|3|8|0|2|6|16|23|11|7|17|23|4|15|5|16|16|9|5|0|0|0|0|0|0	0	0	0	0	0	-42.49	1.11	0.75
FAM207A	NP_444271.2	RBM33	3|4	7	3.5	2	1|2|4|2|3|2|0|0|0|0|0|0|0|0|0|9|11|8|4|11|13|6|0|2|6|6|5|2|0|0|0|0|0|0	0	0	0	0	0	-39.62	0.32	0.75
FAM207A	NP_689948.1	ZBTB9	8|6	14	7	2	0|6|3|0|3|4|0|0|0|0|0|3|0|0|5|9|16|13|6|6|13|7|6|8|9|7|3|5|0|0|0|0|0|0	0	0	0	0	0	-39.9	0.55	0.75	NP_002457.1|
FAM207A	NP_001035889.1	NSD2	13|12	25	12.5	2	0|0|0|0|2|0|0|0|0|0|0|2|0|0|4|12|14|10|6|8|19|8|0|4|16|11|9|9|0|0|0|0|0|0	0	0	0	0	0	-38.47	0.82	0.75	NP_000436.2|
FAM207A	NP_001153145.1	SYNCRIP	15|13	28	14	2	0|8|6|7|9|8|0|0|0|0|0|2|1|0|0|15|0|9|8|12|11|0|0|0|12|10|24|15|0|0|0|0|0|0	0	0	0	0	0	-41.32	0.85	0.75
FAM207A	NP_005498.1	CFL1	4|0	4	2	2	9|2|4|6|6|1|0|0|0|0|0|4|5|0|2|2|5|0|4|2|7|0|0|0|4|0|6|0|9|6|5|14|13|0	0	0	0	0	0	-50.37	0.18	0.75	NP_001258978.1|NP_001167568.1|NP_001651.1|
FAM207A	NP_006537.3	IGF2BP1	6|4	10	5	2	7|16|5|12|11|5|10|6|0|0|10|9|3|2|0|0|0|0|0|0|0|0|0|0|2|0|0|1|0|0|0|0|0|0	0	0	0	0	0	-42.35	0.41	0.75
FAM207A	NP_066971.2	ZNF273	5|0	5	2.5	2	0|4|0|0|0|0|0|0|0|0|0|2|0|0|5|13|13|5|5|8|0|0|0|10|0|7|0|7|0|0|0|0|0|0	0	0	0	0	0	-49.25	0.23	0.75
FAM207A	NP_001137533.1	COPB1	4|0	4	2	2	10|9|7|9|16|7|5|3|0|0|3|6|0|8|1|0|0|1|1|0|0|0|0|0|2|0|1|0|9|5|0|0|0|0	0	0	0	0	0	-49.34	0.18	0.75
FAM207A	NP_055850.1	ZHX3	4|3	7	3.5	2	2|3|6|2|3|4|1|1|0|0|0|4|0|0|0|11|3|11|0|12|6|5|1|3|10|7|4|4|0|0|0|0|0|0	0	0	0	0	0	-39.62	0.32	0.75
FAM207A	NP_066953.1	PPIA	3|1	4	2	2	0|0|0|0|0|0|3|0|0|0|0|0|3|0|0|0|0|0|3|0|0|0|0|0|3|0|0|6|4|8|1|6|16|10	0	0	0	0	0	-40.88	0.2	0.75	NP_001167568.1|
FAM207A	NP_001005849.1	SUMO2	0|6	6	3	2	0|22|0|0|2|0|0|0|0|0|0|6|0|9|0|0|3|0|0|0|12|0|0|0|0|0|0|0|0|0|0|0|0|0	0	0	0	0	0	-54.26	0.24	0.75	NP_001122305.1|NP_057704.2|NP_001803.2|NP_001008800.1|NP_001427.2|NP_001159693.1|NP_116249.2|NP_065134.1|NP_001164120.1|NP_001138586.1|NP_005490.1|NP_054828.2|NP_003694.1|NP_001258978.1|NP_055791.1|NP_001159607.1|NP_000436.2|NP_001139241.1|NP_001127949.1|NP_001140170.1|NP_001167568.1|NP_001243198.1|NP_002457.1|NP_005782.1|NP_056473.2|NP_071918.1|NP_075384.3|NP_078930.3|NP_892021.1|NP_001025458.1|…
FAM207A	NP_001078956.1	MYSM1	5|5	10	5	2	0|3|2|1|3|3|0|0|0|0|0|3|0|0|4|15|7|6|1|14|10|6|3|5|9|11|3|3|0|0|0|0|0|0	0	0	0	0	0	-41.05	0.4	0.76
FAM207A	NP_001128409.1	FIP1L1	3|4	7	3.5	2	2|3|4|0|4|2|0|0|0|0|0|3|0|0|3|11|11|12|5|7|15|7|2|3|8|6|10|7|0|0|0|0|0|0	0	0	0	0	0	-44.88	0.29	0.76	NP_542399.1|
FAM207A	NP_001129676.1	RCC2	7|5	12	6	2	0|0|0|0|1|0|2|0|0|0|0|0|3|0|3|10|4|5|7|8|8|3|6|7|7|6|8|4|8|7|0|12|26|11	0	0	0	0	0	-49.73	0.41	0.76	NP_001171825.1|
FAM207A	NP_001177893.1	ZMYM2	16|15	31	15.5	2	0|5|7|0|4|9|5|3|0|0|0|13|0|3|6|20|15|13|9|12|17|8|0|0|16|19|14|18|0|0|0|0|0|0	0	0	0	0	0	-45.57	0.84	0.76	NP_057704.2|
FAM207A	NP_001511.2	GTF3C1	52|47	99	49.5	2	1|7|10|4|9|4|0|0|0|0|0|9|0|0|13|37|28|20|19|23|36|21|0|1|18|22|20|28|0|0|0|0|0|0	0	0	0	0	0	-47.87	1.53	0.76	NP_001427.2|NP_001885.1|NP_036218.1|
FAM207A	NP_005474.2	CHAF1A	6|5	11	5.5	2	2|7|14|2|6|11|0|0|0|0|0|4|0|0|5|7|12|10|7|8|14|7|4|4|4|6|9|5|0|0|0|0|0|0	0	0	0	0	0	-42.07	0.43	0.76	NP_001139241.1|NP_001230071.1|
FAM207A	NP_006316.1	RAN	14|12	26	13	2	10|18|10|8|26|10|10|10|7|2|12|13|7|9|3|8|14|3|3|7|12|0|4|0|7|7|4|3|13|9|0|0|10|0	0	0	0	0	0	-47.64	0.73	0.76	NP_065134.1|NP_001129667.1|NP_002261.3|NP_003375.1|
FAM207A	NP_006702.1	RNPS1	5|3	8	4	2	0|8|5|0|8|7|0|2|0|0|0|7|2|0|8|9|13|10|11|10|15|9|3|5|14|8|5|3|0|0|0|0|0|0	0	0	0	0	0	-49.11	0.3	0.76
FAM207A	NP_008937.1	NUDT21	5|7	12	6	2	0|11|7|0|12|5|6|5|0|0|0|4|0|0|2|5|15|3|5|0|13|2|0|0|13|15|0|3|0|0|0|0|0|0	0	0	0	0	0	-47.17	0.43	0.76	NP_001161413.1|NP_001135970.1|
FAM207A	NP_037450.2	PRRC2B	3|3	6	3	2	4|17|9|7|12|7|5|0|0|0|0|2|0|0|0|3|2|0|0|3|3|0|0|0|3|2|0|3|0|0|0|0|0|0	0	0	0	0	0	-40.53	0.27	0.76
FAM207A	NP_078805.3	CDC73	7|7	14	7	2	3|4|5|3|0|5|0|0|0|0|0|4|0|0|5|17|14|12|6|11|4|8|0|3|8|6|7|9|0|0|0|0|0|0	0	0	0	0	0	-40.82	0.52	0.76
FAM207A	NP_689775.2	CDCA2	13|12	25	12.5	2	3|9|8|4|6|5|0|0|0|0|1|5|0|0|8|19|19|9|10|14|15|7|3|4|9|7|12|8|0|0|0|0|0|0	0	0	0	0	0	-44.07	0.75	0.76
FAM207A	NP_001091674.1	HNRNPF	17|13	30	15	2	3|4|3|6|7|3|3|0|2|2|2|7|4|0|7|19|11|20|10|16|11|9|7|9|15|11|17|10|3|10|0|14|10|7	0	0	0	0	0	-47.04	0.83	0.76
FAM207A	NP_001143.2	SLC25A5	24|28	52	26	2	9|20|12|16|16|9|21|15|5|7|10|8|14|26|11|13|22|8|11|8|17|11|4|0|15|18|11|6|11|9|5|20|16|0	0	0	0	0	0	-45.51	1.17	0.76
FAM207A	NP_001157108.1	GTF2I	46|47	93	46.5	2	3|17|12|4|17|14|4|0|0|0|2|14|0|5|8|28|35|29|8|23|35|22|3|7|27|24|18|16|0|0|0|0|0|0	0	0	0	0	0	-47.53	1.46	0.76	NP_001008800.1|
FAM207A	NP_001165774.1	MASTL	4|0	4	2	2	6|9|11|7|11|9|4|0|0|0|0|0|0|0|1|16|5|5|4|8|9|3|0|0|7|3|4|8|0|0|0|0|0|0	0	0	0	0	0	-52.61	0.17	0.76
FAM207A	NP_001157852.1	STAU2	3|3	6	3	2	6|17|11|9|3|10|6|7|0|0|3|7|3|4|0|0|0|0|0|0|0|0|0|0|0|0|0|0|0|0|0|0|0|0	0	0	0	0	0	-42.84	0.26	0.76
FAM207A	NP_004631.1	DDX39B	12|11	23	11.5	2	6|13|8|3|13|7|6|10|0|0|5|9|4|4|10|18|16|12|11|13|17|13|5|4|11|10|8|9|5|9|0|3|4|0	0	0	0	0	0	-42.97	0.72	0.76
FAM207A	NP_006187.2	PCBP1	17|21	38	19	2	17|20|19|19|22|18|14|15|6|7|11|11|6|7|6|21|18|13|5|16|21|13|7|10|13|12|6|8|9|2|0|13|13|4	0	0	0	0	0	-51.52	0.9	0.76	NP_060288.3|
FAM207A	NP_001120700.1	CBX1	16|16	32	16	2	10|6|17|9|6|19|3|0|2|3|5|13|2|4|10|14|12|14|8|16|16|25|5|6|20|22|11|6|0|0|0|0|0|0	0	0	0	0	0	-55.05	0.74	0.77	NP_001012409.1|
FAM207A	NP_001184033.1	KMT2A	10|10	20	10	2	2|7|4|7|9|8|3|0|0|0|0|4|0|2|6|16|13|8|7|18|18|12|0|0|13|9|16|15|0|0|0|0|0|0	0	0	0	0	0	-48.65	0.59	0.77
FAM207A	NP_003189.2	ELOA	20|19	39	19.5	2	4|14|8|0|11|6|0|0|0|1|0|6|1|4|4|28|17|21|9|15|24|10|7|7|20|16|18|18|0|0|0|0|0|0	0	0	0	0	0	-56.57	0.84	0.77
FAM207A	NP_006256.1	RAD21	6|8	14	7	2	0|2|9|3|8|7|0|0|0|0|0|4|0|0|4|19|12|10|8|16|18|9|3|3|13|14|10|8|0|0|0|0|0|0	0	0	0	0	0	-56.13	0.42	0.77	NP_001258978.1|NP_001019.1|NP_001012409.1|NP_542399.1|
FAM207A	NP_055984.1	RRS1	39|33	72	36	2	0|15|0|0|9|1|0|0|0|0|0|8|0|0|17|18|30|17|19|16|40|10|16|27|20|19|26|19|0|0|0|0|0|0	0	0	0	0	0	-62.38	1.17	0.77	NP_056473.2|
FAM207A	NP_057018.1	NOP58	7|3	10	5	2	0|6|4|0|5|4|0|0|0|0|2|4|0|0|6|19|11|12|9|16|15|12|5|8|10|12|6|3|0|0|0|0|0|0	0	0	0	0	0	-58.69	0.32	0.77	NP_001159693.1|NP_001138586.1|NP_001171748.1|NP_005782.1|NP_056235.4|NP_060365.7|NP_056016.1|NP_006444.2|
FAM207A	NP_066997.3	CCAR2	11|15	26	13	2	0|5|2|2|3|3|3|0|0|0|2|3|0|3|3|22|14|19|6|15|19|9|3|4|20|16|7|12|0|0|0|0|0|0	0	0	0	0	0	-58.43	0.65	0.77	NP_000436.2|NP_005518.3|NP_001135970.1|NP_060288.3|
FAM207A	NP_624311.1	PPIL4	3|6	9	4.5	2	2|14|11|2|9|9|3|2|0|0|0|5|2|1|2|11|9|8|4|10|17|5|2|5|11|7|18|9|0|0|0|0|0|0	0	0	0	0	0	-56.54	0.3	0.77
FAM207A	A2A4G1	A2A4G1	24|20	44	22	2	0|0|0|0|0|0|25|0|30|0|0|0|21|0|0|0|0|0|0|0|0|0|0|0|0|21|0|0|0|0|0|0|0|0	0	0	0	0	0	-58.63	0.91	0.77
FAM207A	NP_000997.1	RPS3A	5|3	8	4	2	9|14|13|9|8|12|12|5|0|0|7|22|3|4|0|6|4|4|0|2|6|0|0|0|7|3|0|0|0|0|0|0|0|0	0	0	0	0	0	-57.56	0.26	0.77	NP_001019.1|NP_060354.4|
FAM207A	NP_001001935.1	ATP5F1A	13|12	25	12.5	2	2|0|0|0|0|0|10|17|0|0|4|4|0|4|0|0|1|0|1|0|1|0|0|0|12|9|1|1|32|11|0|3|8|0	0	0	0	0	0	-48.07	0.69	0.77	NP_005518.3|
FAM207A	NP_001005464.1	H3C15	16|14	30	15	2	7|13|20|11|13|20|14|16|8|8|9|11|5|9|5|10|14|25|10|11|12|16|10|10|20|17|7|7|8|6|6|8|12|7	0	0	0	0	0	-57.61	0.71	0.77
FAM207A	NP_001123630.1	MYO1B	4|4	8	4	2	6|9|12|9|18|14|4|6|0|0|3|12|1|0|0|0|0|0|0|0|0|0|0|0|0|0|0|0|0|0|0|0|0|0	0	0	0	0	0	-49.61	0.29	0.77
FAM207A	NP_001136040.1	BBX	14|12	26	13	2	2|4|5|3|7|6|0|0|0|0|1|6|0|0|7|25|12|13|9|24|16|9|2|3|14|12|15|11|0|0|0|0|0|0	0	0	0	0	0	-56.44	0.65	0.77
FAM207A	NP_001407.1	EIF4A1	23|20	43	21.5	2	12|17|7|12|24|8|17|16|0|0|18|22|6|18|2|3|5|6|8|6|9|6|0|0|21|15|2|0|22|19|2|12|9|3	0	0	0	0	0	-51.36	0.97	0.77	NP_001258978.1|
FAM207A	NP_001005335.1	HNRNPL	24|22	46	23	2	8|5|5|6|5|5|16|12|6|6|16|12|14|11|12|18|17|18|8|15|14|21|17|21|20|22|26|14|20|9|0|5|24|0	0	0	0	0	0	-51.93	0.99	0.77	NP_000436.2|
FAM207A	NP_004528.1	NAP1L1	6|6	12	6	2	14|19|17|11|15|15|6|3|0|0|5|12|6|5|0|6|4|5|2|5|3|3|0|0|2|0|0|0|0|0|0|0|0|0	0	0	0	0	0	-55.1	0.36	0.77	NP_005490.1|
FAM207A	NP_005310.1	H1-2	12|11	23	11.5	2	1|3|10|0|5|15|8|0|15|14|14|9|0|12|7|6|16|13|8|6|14|15|14|16|13|15|12|9|13|2|3|5|28|9	0	0	0	0	0	-53.32	0.61	0.77
FAM207A	NP_001122383.1	PCBP2	15|17	32	16	2	17|23|19|18|19|17|17|19|8|6|9|15|7|9|8|21|18|9|7|14|12|16|9|9|17|14|6|8|10|2|2|10|10|5	0	0	0	0	0	-53.01	0.78	0.77	NP_001651.1|NP_006836.2|
FAM207A	NP_009225.1	BRCA1	12|8	20	10	2	3|6|5|7|12|2|2|0|0|0|0|3|0|0|5|17|24|8|5|17|15|4|0|0|9|11|4|3|0|0|0|0|0|0	0	0	0	0	0	-57.7	0.55	0.77	NP_001159607.1|NP_001104792.1|NP_001171748.1|NP_001243198.1|NP_002219.1|
FAM207A	NP_065750.1	GATAD2B	8|9	17	8.5	2	2|4|1|0|7|1|1|0|0|0|1|5|0|0|1|18|16|12|3|18|16|5|3|6|16|8|8|5|0|0|0|0|0|0	0	0	0	0	0	-52.67	0.5	0.77
FAM207A	NP_057487.2	CWC15	6|7	13	6.5	2	6|4|4|7|7|3|5|0|1|2|1|7|0|0|6|13|9|10|6|14|21|15|11|17|14|12|13|6|0|0|0|0|0|0	0	0	0	0	0	-56.13	0.39	0.77	NP_001135970.1|
FAM207A	NP_067051.2	SCAF1	2|4	6	3	2	0|0|0|1|0|2|1|0|0|0|0|3|0|2|5|4|10|3|6|7|23|2|0|1|6|9|12|11|0|0|0|0|0|0	0	0	0	0	0	-54.86	0.21	0.77
FAM207A	NP_001020413.1	IRAK1	2|5	7	3.5	2	18|15|11|19|20|6|9|8|0|0|1|6|2|3|0|0|0|0|0|0|0|0|0|0|0|0|0|0|0|0|0|0|0|0	0	0	0	0	0	-72.61	0.19	0.78
FAM207A	NP_001155056.1	TEX10	10|9	19	9.5	2	0|0|0|0|0|0|0|0|0|0|0|3|0|0|6|23|15|9|8|22|17|11|5|2|11|7|15|15|0|0|0|0|0|0	0	0	0	0	0	-59.57	0.49	0.78	NP_078930.3|NP_006836.2|
FAM207A	NP_004412.2	DVL1	15|10	25	12.5	2	22|25|15|17|22|17|15|13|0|0|3|10|5|1|3|5|7|0|0|7|7|0|0|0|0|0|1|1|0|0|0|0|0|0	0	0	0	0	0	-66.47	0.58	0.78	NP_001885.1|NP_001135970.1|
FAM207A	NP_005633.2	TAF7	7|6	13	6.5	2	9|21|13|9|21|10|3|5|0|0|5|7|5|8|3|14|9|6|2|12|10|7|0|8|4|4|5|8|0|0|0|0|0|0	0	0	0	0	0	-58.24	0.38	0.78
FAM207A	NP_005641.1	TCF20	9|5	14	7	2	2|5|2|0|5|6|0|2|0|0|0|2|0|0|0|26|10|8|7|26|15|8|0|0|12|9|5|5|0|0|0|0|0|0	0	0	0	0	0	-70.8	0.35	0.78	NP_002219.1|
FAM207A	NP_006383.2	NOP56	21|20	41	20.5	2	0|6|6|0|8|8|0|0|0|0|0|8|0|0|12|26|18|16|15|25|23|15|9|12|24|22|9|11|0|0|0|0|0|0	0	0	0	0	0	-59.55	0.84	0.78	NP_001159693.1|NP_001138586.1|NP_001159607.1|NP_001019.1|NP_001104792.1|NP_005782.1|NP_056235.4|NP_056473.2|NP_060365.7|NP_075384.3|NP_001035754.1|NP_057085.2|NP_056016.1|NP_006444.2|NP_060354.4|
FAM207A	NP_036540.3	ZMYND8	6|3	9	4.5	2	6|7|6|1|7|7|0|0|0|0|0|14|0|0|6|25|13|17|10|15|17|10|5|5|12|9|4|5|0|0|0|0|0|0	0	0	0	0	0	-71.64	0.24	0.78	NP_001885.1|
FAM207A	NP_055412.2	DNTTIP2	47|41	88	44	2	0|21|12|4|13|4|0|0|0|0|2|16|0|1|18|38|32|23|18|28|49|20|11|18|31|26|27|19|0|0|0|0|0|0	0	0	0	0	0	-74.45	1.17	0.78	NP_001171825.1|
FAM207A	NP_055542.1	KMT2B	6|4	10	5	2	0|6|1|0|12|0|0|0|0|0|3|10|0|4|4|18|19|7|12|15|11|5|0|0|6|4|9|21|0|0|0|0|0|0	0	0	0	0	0	-67.56	0.27	0.78
FAM207A	NP_065974.1	ZDBF2	23|17	40	20	2	5|13|7|3|17|6|5|3|0|0|2|10|0|0|4|19|31|15|6|21|28|5|0|0|10|13|15|10|0|0|0|0|0|0	0	0	0	0	0	-65.55	0.81	0.78
FAM207A	AP_000199.1	AP_000199.1	18|16	34	17	2	18|9|14|19|16|18|14|14|11|11|19|7|7|7|10|20|26|22|11|14|22|17|10|6|18|19|2|5|27|12|11|10|17|12	0	0	0	0	0	-65.46	0.7	0.78
FAM207A	NP_001171062.1	PPP2R2A	12|6	18	9	2	15|1|4|15|1|5|9|5|0|0|4|8|11|4|1|12|3|6|5|13|1|6|0|0|3|5|3|4|21|14|5|22|25|8	0	0	0	0	0	-72.75	0.43	0.78	NP_001008800.1|
FAM207A	NP_001258215.1	ZNF512	7|6	13	6.5	2	0|5|4|0|10|5|0|0|0|0|0|5|0|0|9|19|13|20|8|17|12|12|11|15|17|14|11|10|0|0|0|0|0|0	0	0	0	0	0	-62.32	0.36	0.78
FAM207A	NP_005917.2	MFAP1	13|11	24	12	2	1|14|3|2|16|5|3|0|0|0|0|10|0|3|11|16|18|17|11|17|29|8|20|21|10|14|19|21|0|0|0|0|0|0	0	0	0	0	0	-69.35	0.53	0.78
FAM207A	NP_829883.1	ERC1	3|4	7	3.5	2	23|12|5|23|13|10|13|8|0|0|3|4|3|6|0|0|0|0|0|0|0|0|0|0|0|0|0|0|0|0|0|0|0|0	0	0	0	0	0	-69.2	0.19	0.78
FAM207A	NP_001013009.2	KNOP1	58|44	102	51	2	2|9|7|2|11|12|3|0|2|2|2|13|0|1|15|41|51|33|23|31|64|28|24|35|36|31|34|23|0|0|0|0|0|0	0	0	0	0	0	-106.88	1.06	0.79	NP_001427.2|
FAM207A	NP_001029249.1	H4C15	23|22	45	22.5	2	12|26|24|12|28|29|15|12|14|12|9|28|9|7|17|28|31|26|13|26|32|27|22|21|35|34|24|20|0|4|3|2|17|0	0	0	0	0	0	-88.05	0.68	0.79
FAM207A	NP_001349.2	DHX15	17|10	27	13.5	2	6|5|8|2|7|6|5|4|0|0|7|4|21|5|4|22|18|12|9|11|18|17|6|5|15|21|12|13|8|2|0|2|41|0	0	0	0	0	0	-85.21	0.51	0.79	NP_001427.2|NP_056473.2|NP_060354.4|
FAM207A	NP_002086.1	GTF2E2	10|12	22	11	2	8|12|15|3|15|8|0|0|0|0|2|9|0|2|9|25|27|20|12|22|21|21|6|9|13|10|17|15|0|0|0|0|0|0	0	0	0	0	0	-75.55	0.46	0.79	NP_002219.1|
FAM207A	NP_006074.2	IK	24|27	51	25.5	2	2|9|11|8|18|8|9|5|0|0|3|15|1|0|7|27|26|16|15|20|34|13|9|19|30|25|31|18|0|0|0|0|0|0	0	0	0	0	0	-75.16	0.84	0.79	NP_892021.1|
FAM207A	NP_006378.3	CHERP	10|6	16	8	2	3|9|9|4|14|5|2|0|0|0|0|10|0|0|9|22|21|11|9|23|25|13|4|3|22|17|10|12|0|0|0|0|0|0	0	0	0	0	0	-82.2	0.35	0.79
FAM207A	NP_006416.3	SLU7	10|13	23	11.5	2	0|17|3|0|14|3|0|0|0|0|3|6|0|4|8|18|25|19|9|20|31|11|11|12|13|7|13|9|0|0|0|0|0|0	0	0	0	0	0	-75.54	0.48	0.79
FAM207A	NP_006456.1	ARID3B	35|43	78	39	2	8|16|21|8|15|26|7|10|0|0|0|9|0|0|10|42|37|31|20|34|42|24|8|14|37|41|33|25|0|0|0|0|0|0	0	0	0	0	0	-94.16	0.96	0.79	NP_002219.1|
FAM207A	NP_006744.2	SURF6	45|36	81	40.5	2	0|17|18|0|18|16|2|0|1|0|4|13|0|3|16|38|35|31|22|33|63|29|22|23|31|35|28|31|0|0|0|0|0|0	0	0	0	0	0	-100.17	0.95	0.79
FAM207A	NP_036377.1	SNW1	23|26	49	24.5	2	4|18|8|3|6|8|0|0|0|0|0|9|0|0|11|35|29|29|16|22|35|17|12|19|29|27|17|12|0|0|0|0|0|0	0	0	0	0	0	-82.47	0.77	0.79	NP_001008800.1|NP_004652.2|NP_001258978.1|NP_000436.2|NP_892021.1|NP_001135970.1|NP_003375.1|NP_006836.2|
FAM207A	NP_036614.1	ZNF281	21|20	41	20.5	2	2|12|9|2|6|7|0|4|0|0|0|7|0|0|9|35|27|19|11|29|26|15|4|3|16|14|19|16|0|0|0|0|0|0	0	0	0	0	0	-77.34	0.7	0.79	NP_057704.2|NP_001427.2|
FAM207A	NP_055568.3	BMS1	65|53	118	59	2	0|5|6|0|4|6|0|0|0|0|0|8|0|0|20|51|42|37|20|40|64|28|12|13|37|37|24|22|0|0|0|0|0|0	0	0	0	0	0	-98.32	1.2	0.79	NP_001230017.1|
FAM207A	NP_055935.4	ALMS1	6|11	17	8.5	2	24|31|11|19|25|11|6|6|0|0|4|6|3|8|0|0|0|0|0|0|0|0|0|0|0|0|0|0|0|0|0|0|0|0	0	0	0	0	0	-89.6	0.34	0.79
FAM207A	NP_055946.1	WDR43	18|14	32	16	2	3|29|12|2|31|12|4|0|0|0|3|23|2|7|23|24|31|25|17|21|30|14|12|16|14|19|26|17|0|0|0|0|0|0	0	0	0	0	0	-93.04	0.53	0.79
FAM207A	NP_057291.1	CPSF3	5|8	13	6.5	2	23|22|17|27|22|15|12|11|0|0|10|19|9|15|0|1|0|0|0|0|0|2|0|0|1|0|0|2|0|0|0|0|0|0	0	0	0	0	0	-87.09	0.28	0.79
FAM207A	NP_065764.1	ZNF512B	7|4	11	5.5	2	0|4|3|0|4|1|0|0|0|0|0|6|0|0|9|16|12|14|8|17|34|5|0|0|18|12|11|11|0|0|0|0|0|0	0	0	0	0	0	-79.87	0.26	0.79	NP_001139241.1|
FAM207A	NP_076943.1	TRIR	8|13	21	10.5	2	5|25|16|6|19|13|5|5|9|7|5|15|5|10|7|13|22|17|8|13|39|20|22|24|14|16|24|18|0|0|0|0|0|0	0	0	0	0	0	-97.73	0.38	0.79
FAM207A	NP_079133.3	ATAD5	10|10	20	10	2	0|15|10|0|15|8|0|0|0|0|0|9|0|0|8|22|19|30|14|15|30|18|0|2|18|8|19|23|0|0|0|0|0|0	0	0	0	0	0	-85.76	0.38	0.79
FAM207A	NP_644810.1	WDR36	39|37	76	38	2	4|16|23|6|15|20|0|0|0|0|0|27|0|0|18|42|34|26|27|37|36|25|20|32|32|32|33|24|0|0|0|0|0|0	0	0	0	0	0	-79.51	1.02	0.79	NP_001427.2|NP_001248321.1|NP_079366.3|NP_005782.1|NP_056235.4|NP_056473.2|NP_006444.2|
FAM207A	NP_001001998.1	EXOSC10	36|37	73	36.5	2	5|28|16|4|44|17|6|5|0|0|6|29|0|8|21|40|40|27|15|28|36|19|9|8|37|29|32|25|0|0|0|0|0|0	0	0	0	0	0	-91.69	0.91	0.79	NP_001159693.1|
FAM207A	NP_001035807.1	H2AC19	15|12	27	13.5	2	4|16|26|5|20|22|5|4|2|2|10|7|6|5|0|17|31|27|17|19|0|33|12|16|15|21|26|0|0|3|0|0|13|1	0	0	0	0	0	-93.42	0.46	0.79
FAM207A	NP_001095867.1	HNRNPR	37|35	72	36	2	9|15|20|9|13|20|15|13|0|3|4|17|3|0|24|33|31|34|23|28|35|32|21|27|44|35|41|24|0|0|0|0|0|0	0	0	0	0	0	-87.82	0.93	0.79
FAM207A	NP_001131145.1	ILF3	20|17	37	18.5	2	0|16|9|3|11|7|2|2|0|0|1|8|1|0|11|33|33|13|14|30|35|11|16|20|25|21|16|13|0|0|0|0|0|0	0	0	0	0	0	-96.73	0.56	0.79	NP_001019.1|NP_892021.1|
FAM207A	NP_001189360.1	PRDX1	37|37	74	37	2	34|21|12|36|28|12|37|51|19|19|29|18|30|18|25|19|19|12|21|21|19|15|14|17|7|9|3|9|32|25|27|35|17|9	0	0	0	0	0	-88.3	0.93	0.79
FAM207A	NP_001189472.1	CUX1	11|11	22	11	2	0|10|2|0|5|4|7|4|0|0|2|3|0|1|10|23|21|14|9|17|27|8|0|0|26|21|16|23|0|0|0|0|0|0	0	0	0	0	0	-77.39	0.44	0.79
FAM207A	NP_001261.2	CHD1	17|13	30	15	2	0|6|8|5|10|0|0|2|0|0|0|5|0|0|18|28|34|16|19|32|28|23|0|0|22|30|22|14|0|0|0|0|0|0	0	0	0	0	0	-98.28	0.48	0.79
FAM207A	NP_004593.2	STAU1	5|7	12	6	2	24|32|15|16|25|19|13|11|0|0|6|14|8|6|0|2|2|0|2|2|3|0|0|0|0|0|1|3|0|0|0|2|1|0	0	0	0	0	0	-93.53	0.24	0.79	NP_057479.2|NP_001167568.1|NP_060365.7|NP_005518.3|NP_001651.1|NP_006310.1|
FAM207A	NP_004597.2	TAF1	13|5	18	9	2	0|4|3|0|5|4|0|0|0|0|0|12|0|0|12|32|18|19|16|29|30|9|0|0|22|20|18|13|0|0|0|0|0|0	0	0	0	0	0	-107.46	0.32	0.79	NP_001171825.1|NP_002219.1|
FAM207A	NP_002128.1	HNRNPA2B1	21|17	38	19	2	6|10|8|4|17|13|4|3|3|4|7|14|4|9|20|35|23|17|20|29|31|18|16|19|31|30|27|23|5|8|0|0|9|0	0	0	0	0	0	-92.77	0.6	0.79	NP_001167568.1|
FAM207A	NP_001059.2	TOP2B	65|56	121	60.5	2	6|23|18|0|39|14|12|17|0|0|0|34|0|0|38|55|58|36|43|46|69|38|0|0|57|55|50|37|0|0|0|0|0|0	0	0	0	0	0	-131.33	1.01	0.8	NP_001139241.1|
FAM207A	NP_001099008.1	MYBBP1A	86|74	160	80	2	2|27|28|4|21|22|7|6|0|0|3|32|2|3|35|60|43|43|48|65|49|38|9|11|63|60|84|51|0|0|0|0|0|0	0	0	0	0	0	-134.15	1.18	0.8	NP_056016.1|
FAM207A	NP_001139487.1	DLGAP5	9|17	26	13	2	29|45|25|28|37|27|19|19|0|0|7|7|0|4|0|2|0|0|0|3|0|0|0|0|1|1|0|0|0|0|0|0|0|0	0	0	0	0	0	-123.56	0.37	0.8
FAM207A	NP_001157616.1	CHAMP1	16|12	28	14	2	9|19|13|10|25|9|10|10|0|0|7|29|5|7|16|24|34|14|16|22|39|14|14|21|21|25|20|19|0|0|0|0|0|0	0	0	0	0	0	-103.68	0.44	0.8	NP_057704.2|NP_056016.1|
FAM207A	NP_001244.1	CDC5L	16|17	33	16.5	2	4|12|7|4|11|12|10|4|0|0|2|11|0|2|13|33|26|26|25|23|30|18|7|8|36|33|21|21|0|0|0|0|0|0	0	0	0	0	0	-99.8	0.5	0.8	NP_060988.3|NP_001159693.1|NP_004652.2|NP_065134.1|NP_001164120.1|NP_001258978.1|NP_000436.2|NP_001019.1|NP_002261.3|NP_005518.3|NP_001651.1|NP_006836.2|
FAM207A	NP_001253974.1	PSME3	9|11	20	10	2	4|37|25|5|31|24|4|4|0|2|0|20|0|3|2|13|21|14|4|8|15|13|5|11|14|8|9|15|0|0|0|0|0|0	0	0	0	0	0	-100.62	0.34	0.8	NP_005398.1|NP_001135970.1|NP_001164608.1|
FAM207A	NP_002287.2	LBR	29|23	52	26	2	11|32|31|8|35|26|7|7|3|6|13|30|5|11|22|31|26|38|19|26|34|31|17|18|35|29|53|22|8|5|0|0|0|0	0	0	0	0	0	-114.08	0.65	0.8
FAM207A	NP_004119.1	GTF2F2	15|11	26	13	2	1|10|6|0|23|7|0|0|0|0|2|8|0|1|10|29|45|23|16|26|35|9|19|25|20|18|7|10|0|0|0|0|0|0	0	0	0	0	0	-114.1	0.39	0.8	NP_004652.2|NP_002219.1|
FAM207A	NP_004387.1	DDX5	42|39	81	40.5	2	7|20|18|0|20|16|5|3|0|0|1|14|3|2|26|39|54|38|23|36|51|32|21|39|30|33|23|19|0|3|0|0|0|0	0	0	0	0	0	-106.93	0.89	0.8	NP_001427.2|
FAM207A	NP_004636.1	COIL	38|33	71	35.5	2	2|20|14|5|17|14|0|1|0|0|3|11|3|2|30|53|50|38|30|38|56|29|24|28|38|38|34|29|0|0|0|0|0|0	0	0	0	0	0	-130.27	0.72	0.8	NP_004652.2|NP_003375.1|NP_004044.3|
FAM207A	NP_005137.1	SART1	13|13	26	13	2	1|19|8|3|22|6|3|2|0|0|3|8|0|4|4|30|42|16|12|25|30|10|17|21|19|16|20|23|0|0|0|0|0|0	0	0	0	0	0	-101.2	0.41	0.8	NP_001230017.1|NP_001135970.1|
FAM207A	NP_005198.1	CRKL	45|42	87	43.5	2	44|40|33|50|46|41|41|44|19|19|27|30|27|22|12|34|29|22|23|34|26|14|17|22|38|32|21|27|1|4|4|17|9|15	0	0	0	0	0	-103.21	0.95	0.8	NP_001258978.1|
FAM207A	NP_055521.1	SART3	34|35	69	34.5	2	13|29|28|14|40|18|14|14|0|0|4|23|5|5|17|39|45|33|16|33|51|30|19|28|39|36|25|26|0|0|0|0|0|0	0	0	0	0	0	-107.75	0.79	0.8	NP_056227.2|
FAM207A	NP_057191.2	ZFR	24|28	52	26	2	10|23|11|12|30|13|15|7|2|3|9|21|5|7|11|44|34|33|10|34|42|19|21|28|37|34|24|24|0|0|0|0|0|0	0	0	0	0	0	-108.44	0.66	0.8
FAM207A	NP_057371.2	HP1BP3	18|14	32	16	2	12|19|21|14|18|27|8|5|0|0|4|32|0|6|9|32|28|28|10|33|32|26|13|22|22|22|17|7|0|0|0|0|0|0	0	0	0	0	0	-101.12	0.5	0.8	NP_001159693.1|NP_892021.1|
FAM207A	NP_057396.1	WBP11	12|6	18	9	2	0|11|2|0|12|2|0|0|0|0|0|5|0|0|13|28|25|26|10|25|43|11|18|20|23|21|14|13|0|0|0|0|0|0	0	0	0	0	0	-113.81	0.3	0.8
FAM207A	NP_058431.2	CRK	42|39	81	40.5	2	38|44|31|38|71|31|35|28|15|16|19|22|26|15|14|36|43|20|13|36|35|20|20|33|32|25|13|16|0|0|0|0|0|0	0	0	0	0	0	-118.28	0.83	0.8	NP_001019.1|NP_001243198.1|NP_001025458.1|NP_005518.3|
FAM207A	NP_060404.3	PHIP	15|9	24	12	2	0|1|5|0|4|4|0|0|0|0|0|7|0|0|15|35|20|22|22|23|43|18|3|4|33|31|18|19|0|0|0|0|0|0	0	0	0	0	0	-126.92	0.34	0.8
FAM207A	NP_757386.2	SUGP1	19|18	37	18.5	2	7|22|16|7|19|12|3|2|0|0|0|12|0|0|11|35|37|26|12|37|31|14|14|25|32|31|13|14|0|0|0|0|0|0	0	0	0	0	0	-104.6	0.52	0.8
FAM207A	NP_001020278.1	ADAR	32|25	57	28.5	2	8|15|10|8|22|9|9|4|0|0|6|17|3|2|22|39|31|26|26|40|41|16|19|18|37|33|30|26|0|0|0|0|4|0	0	0	0	0	0	-106.56	0.73	0.8	NP_060288.3|
FAM207A	NP_001092.1	ACTB	11|13	24	12	2	7|0|3|13|0|0|18|22|10|5|24|10|14|0|3|3|1|0|7|8|2|0|3|2|8|7|3|5|36|21|0|14|36|9	0	0	0	0	0	-96.54	0.41	0.8	NP_001025458.1|
FAM207A	NP_001106207.1	TASOR	18|10	28	14	2	11|20|13|7|14|9|5|5|0|0|4|43|0|4|14|28|25|22|18|23|31|25|0|0|16|20|30|13|0|0|0|0|0|0	0	0	0	0	0	-113.68	0.42	0.8
FAM207A	NP_001122316.1	SMARCA4	9|9	18	9	2	2|2|2|1|2|4|1|0|0|0|0|8|0|0|15|27|28|23|13|29|24|13|0|0|21|20|28|13|0|0|0|0|0|0	0	0	0	0	0	-95.4	0.32	0.8	NP_001025458.1|NP_036218.1|NP_004044.3|
FAM207A	NP_001164040.1	CXorf56	20|24	44	22	2	15|44|22|14|37|23|9|13|4|10|10|24|7|9|12|32|30|32|11|32|41|31|26|33|25|22|20|21|0|0|0|0|0|0	0	0	0	0	0	-114.4	0.57	0.8
FAM207A	NP_001028886.1	NOP2	56|50	106	53	2	2|20|14|0|25|14|5|5|0|0|0|8|0|0|25|39|70|41|24|36|50|31|23|26|40|44|32|29|0|0|0|0|0|0	0	0	0	0	0	-109.51	1.03	0.8	NP_001159693.1|NP_001159607.1|NP_005782.1|NP_056473.2|NP_056016.1|
FAM207A	NP_001129505.1	PUF60	38|38	76	38	2	14|38|43|19|40|41|12|6|0|2|2|28|3|3|17|43|49|36|19|48|55|29|23|30|38|33|39|26|0|0|0|0|0|0	0	0	0	0	0	-119.67	0.78	0.8
FAM207A	NP_001258898.1	HSP90AB1	81|78	159	79.5	2	55|36|48|50|49|50|79|66|21|19|27|25|20|22|13|32|32|31|22|32|31|36|16|16|65|57|12|16|30|17|10|38|48|23	0	0	0	0	0	-124.17	1.19	0.8	NP_065134.1|NP_001025458.1|NP_001230017.1|NP_001885.1|
FAM207A	NP_001017963.2	HSP90AA1	60|55	115	57.5	2	40|23|28|36|30|29|55|52|19|15|10|6|15|8|14|26|19|21|22|29|19|21|12|13|44|43|7|17|24|25|14|39|69|35	0	0	0	0	0	-115.73	1.05	0.8	NP_001161413.1|NP_001025458.1|NP_001230017.1|NP_002219.1|NP_005518.3|NP_001135970.1|
FAM207A	NP_002127.1	HNRNPA1	24|20	44	22	2	0|26|14|12|19|13|3|5|0|0|11|31|10|10|21|34|26|30|17|34|45|20|13|17|31|30|26|16|0|4|0|0|4|0	0	0	0	0	0	-103.59	0.61	0.8	NP_055791.1|NP_892021.1|NP_002261.3|NP_001164608.1|
FAM207A	NP_060136.1	ZNF280C	21|21	42	21	2	9|17|16|8|15|18|11|10|3|2|3|16|1|1|21|30|25|24|24|34|37|27|17|19|34|24|28|21|0|0|0|0|0|0	0	0	0	0	0	-92.79	0.62	0.8
FAM207A	NP_006079.1	TUBB4B	62|67	129	64.5	2	0|0|0|58|0|41|63|55|19|0|7|9|26|0|25|38|0|42|20|0|0|40|0|0|49|39|15|0|8|11|20|27|42|12	0	0	0	0	0	-110.26	1.15	0.8
FAM207A	NP_073739.3	YTHDC2	0|4	4	2	2	4|26|21|9|29|19|2|2|0|0|0|10|1|0|0|0|2|0|0|0|0|0|0|0|1|0|0|0|0|0|0|0|0|0	0	0	0	0	0	-106.25	0.08	0.8
FAM207A	NP_001008697.1	TFIP11	21|25	46	23	2	16|39|24|14|27|20|3|0|0|0|4|32|2|6|24|51|55|44|22|39|63|31|21|29|36|31|34|27|0|0|0|0|0|0	0	0	0	0	0	-170.86	0.43	0.81	NP_060755.1|
FAM207A	NP_001017392.2	SUGP2	57|50	107	53.5	2	8|25|25|11|20|20|8|8|0|0|6|28|0|3|36|74|64|57|38|62|56|46|12|18|65|50|56|47|0|0|0|0|0|0	0	0	0	0	0	-164.77	0.81	0.81
FAM207A	NP_001035095.1	TCERG1	18|22	40	20	2	18|21|17|14|16|29|9|12|0|0|2|18|0|0|20|50|57|49|28|48|50|43|26|35|47|45|28|34|0|0|0|0|0|0	0	0	0	0	0	-170.78	0.39	0.81
FAM207A	NP_001036069.1	XRN1	20|24	44	22	2	57|53|47|51|57|38|31|36|3|3|15|47|10|13|0|3|0|0|0|0|0|0|0|0|0|0|0|0|0|0|0|0|0|0	0	0	0	0	0	-178.34	0.4	0.81
FAM207A	NP_001460.1	XRCC6	23|28	51	25.5	2	11|39|26|11|30|20|6|4|0|0|1|18|2|3|12|54|52|36|26|54|45|28|18|24|26|26|32|29|0|0|0|0|0|0	0	0	0	0	0	-158.16	0.5	0.81	NP_001008800.1|NP_001161413.1|NP_001135970.1|NP_542399.1|
FAM207A	NP_002678.2	PNN	41|37	78	39	2	20|47|22|16|36|23|18|14|2|0|20|18|18|16|24|50|57|42|32|38|78|26|25|28|46|41|58|49|0|0|0|0|6|0	0	0	0	0	0	-166.9	0.64	0.81
FAM207A	NP_003595.1	IRS4	30|33	63	31.5	2	31|46|53|20|68|48|32|33|4|7|27|56|8|22|0|2|0|3|4|3|2|0|0|0|15|11|13|11|3|2|0|0|1|2	0	0	0	0	0	-163.34	0.56	0.81
FAM207A	NP_004492.2	HNRNPU	49|45	94	47	2	20|40|52|25|43|58|32|25|11|11|25|46|10|17|37|58|37|54|34|55|67|52|36|40|66|59|46|36|6|7|0|2|3|0	0	0	0	0	0	-159.3	0.75	0.81	NP_115871.1|NP_001427.2|NP_001159693.1|NP_116249.2|NP_001138586.1|NP_079366.3|NP_055791.1|NP_001159607.1|NP_001019.1|NP_001104792.1|NP_001171748.1|NP_056227.2|NP_056473.2|NP_060365.7|NP_075384.3|NP_001171825.1|NP_057085.2|NP_006444.2|
FAM207A	NP_004689.1	PRPF3	33|35	68	34	2	9|29|9|8|37|12|12|4|0|4|6|16|2|4|23|56|56|45|22|43|57|28|30|33|50|41|29|25|0|0|0|0|0|0	0	0	0	0	0	-151.53	0.62	0.81	NP_001427.2|
FAM207A	NP_005076.3	NUP214	74|60	134	67	2	57|87|59|69|69|57|37|42|0|3|21|54|20|25|0|4|3|3|0|4|5|0|0|0|3|0|2|0|0|0|0|0|0|0	0	0	0	0	0	-165.63	0.94	0.81	NP_065134.1|NP_005518.3|
FAM207A	NP_005115.2	NUP153	88|84	172	86	2	34|56|64|30|63|65|28|28|4|8|17|39|7|24|33|68|80|71|34|65|74|76|28|41|66|72|49|42|0|0|0|0|0|0	0	0	0	0	0	-146.23	1.14	0.81	NP_001803.2|NP_065134.1|NP_002261.3|NP_001230071.1|
FAM207A	NP_005959.2	HNRNPM	23|24	47	23.5	2	1|11|7|3|17|2|3|2|0|0|5|3|1|2|17|46|57|37|27|38|59|26|30|36|41|29|29|21|0|1|0|0|4|0	0	0	0	0	0	-156.05	0.46	0.81	NP_115871.1|NP_001019.1|NP_892021.1|NP_002261.3|NP_002219.1|
FAM207A	NP_006181.1	ORC2	24|17	41	20.5	2	30|40|37|26|54|40|10|9|0|0|8|26|5|6|18|57|36|46|20|55|43|35|21|20|40|27|30|23|0|0|0|0|0|0	0	0	0	0	0	-179.49	0.39	0.81	NP_060988.3|NP_001230017.1|
FAM207A	NP_031398.2	DDX42	28|34	62	31	2	21|43|27|21|37|34|21|12|0|0|12|36|4|4|18|50|50|45|19|56|55|38|17|18|37|41|30|31|0|0|0|0|0|0	0	0	0	0	0	-153.57	0.59	0.81
FAM207A	NP_036421.2	KEAP1	10|12	22	11	2	36|42|28|41|45|29|27|23|5|7|31|41|19|28|0|0|3|0|1|0|0|0|0|0|0|1|0|0|0|0|0|0|0|0	0	0	0	0	0	-152.79	0.26	0.81
FAM207A	NP_038476.2	BAZ1A	29|25	54	27	2	8|26|26|8|36|34|2|3|0|0|5|36|1|9|22|30|59|51|25|25|50|30|7|4|28|29|28|23|0|0|0|0|0|0	0	0	0	0	0	-144.64	0.55	0.81
FAM207A	NP_055968.1	PHF3	13|14	27	13.5	2	3|23|13|5|24|8|5|0|0|0|1|11|0|2|4|41|46|26|14|37|44|11|0|3|27|28|17|22|0|0|0|0|0|0	0	0	0	0	0	-143.71	0.32	0.81
FAM207A	NP_057733.2	ESF1	63|58	121	60.5	2	0|21|14|0|21|15|0|0|0|0|0|19|0|0|20|44|73|45|29|46|80|44|41|45|42|43|35|34|0|0|0|0|0|0	0	0	0	0	0	-132.06	0.99	0.81	NP_005782.1|
FAM207A	NP_060117.3	FTSJ3	101|96	197	98.5	2	7|57|33|10|23|39|10|10|3|4|5|34|4|6|35|69|64|60|41|67|115|54|43|49|67|67|79|57|0|0|0|0|0|0	0	0	0	0	0	-153.41	1.19	0.81	NP_001427.2|NP_001159693.1|NP_116249.2|NP_001140170.1|NP_001171748.1|NP_005782.1|NP_056473.2|NP_060365.7|NP_115898.2|NP_006444.2|NP_004044.3|
FAM207A	NP_060495.2	GPATCH1	19|16	35	17.5	2	11|55|33|17|47|35|9|5|2|0|7|21|5|6|6|33|37|24|11|30|32|23|8|5|24|22|19|26|0|0|0|0|0|0	0	0	0	0	0	-142.31	0.4	0.81
FAM207A	NP_071900.2	NSD1	28|23	51	25.5	2	0|2|4|1|9|3|0|2|0|0|0|4|0|0|25|51|58|51|23|59|57|28|0|0|41|36|24|20|0|0|0|0|0|0	0	0	0	0	0	-178.49	0.45	0.81
FAM207A	ENSEMBL:ENSBTAP00000016242	ENSEMBL:ENSBTAP00000016242	55|59	114	57	2	0|0|0|0|0|0|64|0|0|36|68|0|49|31|30|53|61|47|40|48|56|45|30|28|0|54|46|0|15|0|22|44|40|0	0	0	0	0	0	-141.85	0.92	0.81
FAM207A	NP_000480.2	ATRX	27|28	55	27.5	2	10|50|26|9|28|27|9|6|0|0|4|53|1|5|24|52|62|40|28|44|68|47|26|21|34|37|60|50|0|0|0|0|0|0	0	0	0	0	0	-187.79	0.45	0.81
FAM207A	NP_001014972.1	ZNF638	30|30	60	30	2	8|14|14|7|14|15|4|5|0|0|5|15|1|4|19|57|45|30|17|59|49|37|2|0|41|37|39|36|0|0|0|0|0|0	0	0	0	0	0	-148.57	0.57	0.81
FAM207A	NP_003518.2	H2BC17	13|0	13	6.5	2	0|45|16|0|28|17|0|0|0|0|0|1|0|0|21|26|20|16|16|22|46|20|0|15|24|14|46|22|0|0|0|0|20|0	0	0	0	0	0	-184.51	0.16	0.81
FAM207A	NP_001074010.2	MGA	54|47	101	50.5	2	2|18|6|0|17|8|0|0|0|0|1|15|0|2|24|63|82|62|32|62|79|38|0|0|35|35|46|49|0|0|0|0|0|0	0	0	0	0	0	-189.93	0.71	0.81
FAM207A	NP_060250.2	CHD7	33|39	72	36	2	8|26|19|9|24|14|6|0|0|0|0|4|0|0|21|55|48|32|19|51|49|25|5|0|31|29|15|30|0|0|0|0|0|0	0	0	0	0	0	-136.04	0.71	0.81
FAM207A	NP_001181883.1	MATR3	18|16	34	17	2	9|12|15|7|19|13|2|0|0|0|2|39|5|0|19|34|46|31|25|35|50|26|11|16|31|26|51|26|0|0|0|0|1|0	0	0	0	0	0	-154.95	0.37	0.81	NP_001159693.1|NP_071918.1|NP_892021.1|NP_001017420.1|
FAM207A	NP_001191395.1	RBM10	19|22	41	20.5	2	17|26|21|12|29|23|6|6|2|0|6|17|0|7|24|58|51|39|33|48|57|29|22|27|41|38|42|30|0|0|0|0|0|0	0	0	0	0	0	-176.62	0.38	0.81
FAM207A	NP_001193725.1	PKM	10|8	18	9	2	27|39|35|24|37|33|15|11|3|5|11|23|15|11|0|3|1|2|0|2|0|0|0|0|6|3|2|3|12|6|0|0|8|0	0	0	0	0	0	-131.83	0.25	0.81	NP_005490.1|NP_001258978.1|NP_001167568.1|
FAM207A	NP_001243839.1	DDX21	77|70	147	73.5	2	8|46|24|10|38|30|14|10|8|10|16|40|4|21|26|64|71|73|35|50|74|51|46|55|71|63|37|32|14|8|0|2|6|0	0	0	0	0	0	-155.01	1.02	0.81	NP_002219.1|
FAM207A	NP_005338.1	HSPA5	45|45	90	45	2	49|45|37|44|62|39|54|50|18|13|10|24|15|7|14|28|50|23|32|27|34|24|22|18|38|47|14|15|0|1|0|6|1|0	0	0	0	0	0	-127.59	0.83	0.81	NP_001258978.1|NP_001019.1|NP_005518.3|NP_001135970.1|
FAM207A	NP_008835.5	PRKDC	68|67	135	67.5	2	22|54|44|26|61|37|57|43|0|0|19|120|19|26|2|12|18|12|12|12|16|9|0|0|51|34|22|16|15|21|0|1|13|0	0	0	0	0	0	-160.98	0.92	0.81	NP_065134.1|NP_002219.1|
FAM207A	NP_057457.1	WWOX	20|21	41	20.5	2	43|37|37|44|33|37|44|41|26|23|35|32|23|37|5|13|11|11|5|10|14|18|7|12|13|12|10|7|0|0|0|0|0|0	0	0	0	0	0	-131.41	0.48	0.81
FAM207A	NP_060418.4	NOL8	34|33	67	33.5	2	0|11|8|0|7|5|0|0|0|0|0|2|0|0|11|45|54|32|10|32|68|17|10|14|30|24|21|22|0|0|0|0|0|0	0	0	0	0	0	-131.55	0.67	0.81	NP_001171825.1|
FAM207A	NP_001137502.1	NAT10	85|68	153	76.5	2	7|14|24|8|21|27|6|10|0|0|3|30|2|0|38|81|76|89|50|67|80|69|30|30|60|58|62|43|0|0|0|0|0|0	0	0	0	0	0	-191.51	0.94	0.81	NP_001135970.1|
FAM207A	NP_821133.1	TUBB	76|78	154	77	2	80|50|67|79|55|60|71|67|27|26|12|34|36|38|32|56|58|65|30|44|67|55|21|7|64|50|30|14|24|17|21|37|58|18	0	0	0	0	0	-153.35	1.04	0.81	NP_001129667.1|NP_002219.1|
FAM207A	NP_001058.2	TOP2A	131|125	256	128	2	27|70|50|29|86|42|36|32|0|0|25|75|8|21|65|123|117|80|74|102|164|74|42|39|110|100|117|80|0|0|0|0|0|0	0	0	0	0	0	-279.13	0.98	0.82	NP_001230017.1|NP_002219.1|
FAM207A	NP_001073884.1	U2SURP	40|33	73	36.5	2	31|63|55|24|59|38|13|9|0|0|21|38|10|19|26|69|90|78|34|80|92|60|21|29|76|55|63|32|0|0|0|0|0|0	0	0	0	0	0	-273.07	0.43	0.82
FAM207A	NP_001116855.1	BCOR	36|39	75	37.5	2	2|28|7|8|11|6|3|2|0|0|5|18|0|5|24|66|70|49|35|63|83|33|13|7|50|47|45|36|0|0|0|0|0|0	0	0	0	0	0	-207.71	0.53	0.82	NP_001005366.1|
FAM207A	NP_001120792.1	UBAP2L	10|17	27	13.5	2	63|77|61|53|59|52|40|23|5|4|18|52|15|19|0|6|2|0|0|6|4|0|0|0|2|3|0|2|0|0|0|0|0|0	0	0	0	0	0	-250.75	0.21	0.82
FAM207A	NP_001171671.1	ZBTB33	112|115	227	113.5	2	114|110|110|86|110|103|86|78|48|58|60|113|55|65|86|145|153|157|102|129|179|146|108|125|143|133|164|118|0|0|0|0|0|0	0	0	0	0	0	-423.17	0.7	0.82	NP_001230017.1|
FAM207A	NP_001348.2	DHX9	70|69	139	69.5	2	42|54|60|38|65|54|47|46|9|4|48|94|17|43|46|71|91|67|51|70|75|71|33|40|81|73|47|37|54|32|0|8|28|5	0	0	0	0	0	-203.71	0.82	0.82	NP_001159693.1|NP_002219.1|
FAM207A	NP_001609.2	PARP1	121|116	237	118.5	2	35|101|66|34|75|64|35|36|5|8|28|85|13|19|44|135|108|98|52|113|131|82|59|59|127|139|93|70|18|10|0|1|9|0	0	0	0	0	0	-303.36	0.89	0.82	NP_079366.3|NP_001161413.1|NP_002457.1|NP_002219.1|NP_001135970.1|
FAM207A	NP_002131.2	HNRNPK	81|77	158	79	2	51|52|58|37|52|58|23|15|17|14|25|58|24|25|55|92|80|97|78|90|85|77|54|68|101|79|91|77|3|7|0|8|12|4	0	0	0	0	0	-227.55	0.83	0.82	NP_001135970.1|
FAM207A	NP_003698.1	RUVBL1	39|35	74	37	2	41|93|65|41|83|67|37|37|20|24|30|74|18|26|15|27|36|26|12|28|31|27|13|16|26|26|29|24|0|0|0|0|0|0	0	0	0	0	0	-244.88	0.47	0.82	NP_001427.2|NP_060365.7|NP_005518.3|NP_001258016.1|
FAM207A	NP_004389.2	DDX10	101|88	189	94.5	2	11|58|43|7|78|46|6|9|0|0|9|50|4|8|48|92|130|98|67|84|127|65|36|48|64|66|84|74|0|0|0|0|0|0	0	0	0	0	0	-270.03	0.85	0.82	NP_001104792.1|NP_004044.3|
FAM207A	NP_005372.2	NCL	120|115	235	117.5	2	45|112|96|50|116|101|46|41|34|32|37|70|29|42|78|120|150|149|89|137|149|144|77|87|135|131|151|93|0|0|0|0|4|0	0	0	0	0	0	-366.86	0.78	0.82	NP_001427.2|
FAM207A	NP_006080.1	SCML2	48|48	96	48	2	33|70|39|28|60|42|30|31|7|7|22|53|15|21|44|80|95|79|41|74|92|57|53|62|77|67|73|58|0|0|0|0|0|0	0	0	0	0	0	-246.59	0.55	0.82
FAM207A	NP_006436.3	PRPF8	32|31	63	31.5	2	54|98|70|38|93|67|18|14|0|0|11|54|17|20|7|14|22|9|10|14|16|7|0|0|10|13|13|9|0|0|0|0|0|0	0	0	0	0	0	-265.01	0.38	0.82	NP_001019.1|NP_001230017.1|
FAM207A	NP_006833.2	SF3B2	56|54	110	55	2	38|44|43|32|49|44|29|22|4|3|17|32|7|23|33|83|81|72|40|74|91|56|50|51|77|72|56|63|0|0|0|0|0|0	0	0	0	0	0	-221.37	0.66	0.82
FAM207A	NP_036244.2	TPX2	151|152	303	151.5	2	41|93|62|48|63|65|54|47|5|7|35|48|13|29|49|119|110|89|62|103|122|71|59|78|117|118|59|67|0|0|0|0|0|0	0	0	0	0	0	-202.97	1.27	0.82
FAM207A	NP_037417.1	GNL2	115|108	223	111.5	2	26|71|60|23|66|43|14|9|6|7|16|36|7|14|59|102|111|78|66|84|110|61|71|86|86|87|80|61|0|0|0|0|0|0	0	0	0	0	0	-206.54	1.09	0.82	NP_079366.3|
FAM207A	NP_055160.2	ZNF318	49|52	101	50.5	2	25|59|30|22|58|21|23|19|0|0|17|42|3|20|30|92|92|81|43|91|120|46|12|10|73|57|63|70|0|0|0|0|0|0	0	0	0	0	0	-292.99	0.51	0.82	NP_001427.2|
FAM207A	NP_055456.2	MDC1	77|67	144	72	2	62|109|98|66|166|103|52|46|3|7|51|96|12|42|74|149|159|121|72|141|157|107|37|31|129|133|119|93|0|0|0|0|0|0	0	0	0	0	0	-492.26	0.46	0.82	NP_001803.2|NP_004652.2|NP_001164120.1|
FAM207A	NP_056154.1	ADNP	53|54	107	53.5	2	13|60|33|16|56|24|18|12|0|0|23|47|5|22|41|93|80|84|52|92|93|43|47|44|60|61|56|53|0|0|0|0|0|0	0	0	0	0	0	-252.41	0.59	0.82	NP_057704.2|
FAM207A	NP_056261.4	AHCTF1	73|67	140	70	2	30|95|63|31|66|57|35|30|0|0|17|67|6|21|45|112|121|96|73|101|142|74|27|34|107|104|82|84|0|0|0|0|0|0	0	0	0	0	0	-342.39	0.58	0.82	NP_065134.1|
FAM207A	NP_060493.3	YEATS2	23|25	48	24	2	14|31|11|10|17|12|8|4|0|0|6|20|2|9|16|62|67|51|29|64|79|37|10|11|30|32|30|40|0|0|0|0|0|0	0	0	0	0	0	-226.94	0.35	0.82	NP_004652.2|
FAM207A	NP_653091.2	KNL1	20|26	46	23	2	58|82|62|61|67|58|35|22|0|0|16|24|9|24|5|48|52|42|12|46|49|36|0|0|17|17|9|14|0|0|0|0|0|0	0	0	0	0	0	-234.53	0.34	0.82
FAM207A	NP_001138880.1	NONO	70|67	137	68.5	2	42|73|62|39|59|55|51|34|15|17|35|53|34|28|41|67|77|74|38|60|120|76|43|49|87|76|76|53|28|10|0|3|14|0	0	0	0	0	0	-224.13	0.76	0.82
FAM207A	NP_001164100.1	CHD8	80|82	162	81	2	46|61|49|38|49|43|22|21|0|0|13|30|4|16|37|121|124|97|44|121|105|83|11|9|85|71|48|67|0|0|0|0|0|0	0	0	0	0	0	-307.12	0.69	0.82
FAM207A	NP_001005271.2	CHD3	33|32	65	32.5	2	29|51|49|0|55|45|0|13|0|0|0|18|0|0|34|77|65|66|55|62|66|61|0|0|52|58|102|52|0|0|0|0|0|0	0	0	0	0	0	-245.14	0.42	0.82	NP_002219.1|NP_001135970.1|
FAM207A	NP_001952.1	EEF2	49|39	88	44	2	96|101|86|76|85|72|50|42|26|26|52|62|37|29|18|34|32|24|31|20|27|17|24|20|26|35|9|16|47|49|13|36|36|14	0	0	0	0	0	-287.86	0.48	0.82
FAM207A	NP_002511.1	NPM1	122|101	223	111.5	2	46|132|57|34|136|56|17|9|18|18|29|126|33|16|85|81|140|139|112|83|206|82|45|57|86|73|116|73|0|0|0|0|7|0	0	0	0	0	0	-411.72	0.72	0.82	NP_001803.2|NP_001427.2|NP_001138586.1|NP_079366.3|NP_055791.1|NP_001159607.1|NP_001139241.1|NP_001019.1|NP_001104792.1|NP_006322.4|NP_056227.2|NP_056473.2|NP_057108.2|NP_060365.7|NP_001035754.1|NP_115898.2|NP_001135970.1|NP_004044.3|NP_056139.1|
FAM207A	NP_003267.1	TMPO	56|54	110	55	2	47|90|61|44|91|58|44|37|19|21|18|25|21|17|52|63|75|64|50|66|109|58|48|60|71|72|66|51|0|0|0|0|0|0	0	0	0	0	0	-253.13	0.6	0.82	NP_001230071.1|
FAM207A	NP_003555.1	TAGLN2	28|38	66	33	2	57|54|82|56|57|72|64|52|18|20|33|51|22|24|15|56|34|28|18|39|39|26|20|26|32|42|32|28|0|0|0|0|0|0	0	0	0	0	0	-217.94	0.48	0.82
FAM207A	NP_003592.3	SMARCA5	63|51	114	57	2	11|73|49|11|58|52|26|18|0|0|13|62|0|14|46|81|99|85|48|68|97|63|38|49|83|70|61|55|0|0|0|0|0|0	0	0	0	0	0	-258.33	0.63	0.82	NP_001230017.1|
FAM207A	NP_001171669.1	CTTN	35|34	69	34.5	2	80|85|67|80|100|72|60|61|44|46|48|59|23|62|0|12|14|8|2|11|3|2|11|13|4|3|2|6|0|0|0|0|3|0	0	0	0	0	0	-275.94	0.4	0.82	NP_001135970.1|
FAM207A	NP_000414.2	KRT2	52|51	103	51.5	2	27|29|34|36|0|13|54|51|104|97|19|3|79|37|48|47|44|22|31|29|28|152|46|57|52|53|71|68|43|44|82|114|58|65	0	0	0	0	0	-360.8	0.44	0.82
FAM207A	NP_006588.1	HSPA8	79|83	162	81	2	83|120|102|80|99|88|97|95|52|54|39|64|44|27|44|55|87|52|60|56|104|51|56|56|87|84|60|44|16|23|7|26|28|13	0	0	0	0	0	-265.24	0.76	0.82	NP_002219.1|NP_542399.1|
FAM207A	NP_005336.3	HSPA1A	105|103	208	104	2	100|93|88|97|95|84|98|84|38|40|47|91|70|46|29|58|60|24|40|57|49|35|46|50|70|75|62|41|20|35|8|18|34|14	0	0	0	0	0	-196.16	1.07	0.82	NP_005518.3|
FAM207A	NP_001230154.1	PES1	52|43	95	47.5	2	7|30|28|3|46|22|11|11|3|7|7|23|3|6|38|80|91|87|35|80|105|60|55|62|62|64|100|43|0|0|0|0|0|0	0	0	0	0	0	-294.14	0.5	0.82	NP_001427.2|NP_001159693.1|NP_001138586.1|NP_001159607.1|NP_001171748.1|NP_056473.2|NP_060365.7|NP_001230017.1|NP_056016.1|
FAM207A	NP_068579.3	EXOC4	15|14	29	14.5	2	52|68|45|37|60|40|23|25|0|0|20|51|18|32|0|0|0|0|0|0|0|0|0|0|0|0|0|1|0|0|0|0|0|0	0	0	0	0	0	-207.54	0.25	0.82
FAM207A	P00761	P00761	193|204	397	198.5	2	225|34|67|229|21|54|224|201|77|79|28|34|67|22|32|216|47|76|37|225|37|51|56|79|228|211|34|37|61|74|40|56|73|53	0	0	0	0	0	-523.48	0.88	0.82
FAM207A	BirA_R118G_H0QFJ5	BirA_R118G_H0QFJ5	527|411	938	469	2	2350|1505|1629|1951|1632|1620|242|172|139|135|797|2366|336|744|1646|2295|2053|2659|2060|2703|2170|1879|294|350|1169|556|1843|1491|15|14|28|3|8|9	0	0	0	0	0	#NAME?	0.19	0.83
FAM207A	NP_000523.2	PCCB	13|14	27	13.5	2	3|0|0|3|0|0|10|9|54|58|5|2|2|5|3|3|3|2|2|4|4|1|56|48|14|17|10|3|44|26|5|24|51|21	0	0	0	0	0	-197.53	0.25	0.83
FAM207A	NP_000911.2	PC	308|297	605	302.5	2	679|429|436|497|462|432|419|360|897|859|376|638|364|426|367|463|587|578|355|421|655|485|763|654|418|397|645|383|1160|772|488|1039|1057|615	0	0	0	0	0	#NAME?	0.29	0.83	NP_001008800.1|
FAM207A	NP_001001520.1	HDGFL2	7|4	11	5.5	2	7|30|14|14|10|16|4|3|0|3|10|23|1|9|9|28|32|17|13|30|32|14|15|18|20|17|18|16|0|0|0|0|0|0	0	0	0	0	0	-122.55	0.18	0.83
FAM207A	NP_001003676.1	C11orf49	11|11	22	11	2	25|41|18|23|13|16|16|19|20|22|22|31|16|14|8|14|14|7|9|14|31|8|11|15|10|8|9|8|0|0|0|0|0|0	0	0	0	0	0	-107.02	0.34	0.83
FAM207A	NP_001008938.1	CKAP5	22|28	50	25	2	173|194|150|154|181|131|90|83|4|6|51|100|45|58|0|12|6|0|0|9|6|0|0|0|3|1|2|9|0|0|0|0|0|0	0	0	0	0	0	-691.83	0.14	0.83	NP_001167568.1|
FAM207A	NP_001018080.1	CORO1B	19|18	37	18.5	2	67|82|51|67|55|54|34|28|16|17|51|51|35|51|4|14|12|13|5|12|11|3|5|5|15|12|13|5|0|0|0|0|0|0	0	0	0	0	0	-238.67	0.27	0.83	NP_065134.1|
FAM207A	NP_055627.2	CEP170	10|16	26	13	2	87|133|69|88|121|64|51|29|6|8|29|71|17|31|0|3|0|0|0|3|0|0|0|0|0|0|0|0|0|0|0|0|0|0	0	0	0	0	0	-434.83	0.12	0.83	NP_060288.3|NP_006836.2|NP_001243875.1|
FAM207A	NP_001035879.1	PSPC1	2|2	4	2	2	1|1|5|3|7|4|2|1|0|0|0|4|0|0|1|7|12|9|3|7|10|4|0|0|11|7|7|6|0|0|0|0|0|0	0	0	0	0	0	-40.22	0.19	0.83
FAM207A	NP_001075019.1	THOC2	16|15	31	15.5	2	17|39|34|23|39|29|15|12|0|0|16|28|9|16|21|37|34|24|25|25|32|22|5|7|18|19|22|24|0|0|0|0|0|0	0	0	0	0	0	-119.22	0.42	0.83
FAM207A	NP_001138890.1	TTC28	3|8	11	5.5	2	51|37|36|52|40|22|18|8|0|0|0|36|0|2|0|1|0|0|0|0|0|0|0|0|0|0|0|0|0|0|0|0|0|0	0	0	0	0	0	-187.68	0.12	0.83
FAM207A	NP_001139019.1	RBM17	7|8	15	7.5	2	3|14|17|0|14|13|2|0|0|0|3|12|0|2|7|20|19|15|9|16|26|17|0|3|23|22|8|11|0|0|0|0|0|0	0	0	0	0	0	-78.56	0.33	0.83
FAM207A	NP_002408.3	MKI67	803|768	1571	785.5	2	341|691|494|323|641|492|233|219|71|75|258|435|110|210|448|715|901|878|428|650|1095|641|319|321|635|610|625|499|0|2|0|0|0|0	0	0	0	0	0	#NAME?	0.88	0.83
FAM207A	NP_001156752.1	HTATSF1	3|3	6	3	2	3|5|3|4|8|5|0|0|0|0|0|5|0|4|0|11|7|4|2|8|9|2|7|9|9|6|7|11|0|0|0|0|0|0	0	0	0	0	0	-35.45	0.3	0.83
FAM207A	NP_001166987.1	MAP7D3	7|8	15	7.5	2	36|49|33|28|36|29|19|17|0|0|8|21|5|12|0|5|5|5|0|5|5|1|0|0|3|0|0|0|0|0|0|0|0|0	0	0	0	0	0	-145.46	0.19	0.83
FAM207A	NP_001171134.1	RIF1	37|41	78	39	2	32|102|82|18|98|78|40|25|0|0|12|89|9|18|35|51|121|82|49|37|115|69|15|12|81|76|65|69|0|0|0|0|0|0	0	0	0	0	0	-362.71	0.36	0.83	NP_001025458.1|NP_001171825.1|
FAM207A	NP_001191676.1	RFC1	5|5	10	5	2	2|9|7|3|18|4|0|0|0|0|0|6|0|0|6|26|27|16|9|18|21|8|4|4|14|12|12|15|0|0|0|0|0|0	0	0	0	0	0	-84.95	0.22	0.83
FAM207A	NP_005327.1	HDLBP	5|3	8	4	2	63|76|53|66|75|54|40|24|0|0|23|54|15|19|0|0|0|0|0|0|0|0|0|0|0|0|0|0|0|0|0|0|0|0	0	0	0	0	0	-298.66	0.06	0.83
FAM207A	NP_001231.2	CCNT1	7|7	14	7	2	5|7|9|8|6|6|3|0|0|0|1|9|1|0|6|27|21|22|17|26|24|9|12|17|13|15|19|16|0|0|0|0|0|0	0	0	0	0	0	-86.93	0.28	0.83	NP_002457.1|
FAM207A	NP_001245303.1	EPS15L1	5|7	12	6	2	64|76|41|62|80|38|41|39|8|9|22|53|28|29|0|0|1|0|0|2|1|0|0|0|0|0|0|0|0|0|0|0|0|0	0	0	0	0	0	-292.61	0.09	0.83
FAM207A	NP_060115.3	HAUS6	4|9	13	6.5	2	66|81|50|64|76|50|18|22|2|0|29|50|18|30|0|0|0|0|0|0|0|0|0|0|0|0|0|0|0|0|0|0|0|0	0	0	0	0	0	-302.16	0.09	0.83
FAM207A	NP_001408.2	EIF4B	6|4	10	5	2	35|115|43|33|66|40|13|20|13|16|31|53|26|32|0|7|10|0|0|3|6|0|2|3|3|4|2|5|0|0|0|0|0|0	0	0	0	0	0	-289.83	0.07	0.83	NP_065134.1|
FAM207A	NP_001960.2	EIF5	7|7	14	7	2	51|73|46|43|64|37|30|21|14|14|30|60|26|27|6|15|21|15|7|14|14|11|6|7|13|9|4|9|0|0|0|0|0|0	0	0	0	0	0	-247.64	0.11	0.83
FAM207A	NP_002705.2	PPP1R10	11|9	20	10	2	29|51|39|20|41|31|9|8|0|0|7|38|4|10|30|53|49|37|26|48|59|38|17|27|32|27|58|46|0|0|0|0|0|0	0	0	0	0	0	-211.6	0.18	0.83
FAM207A	NP_002849.1	ABCD3	2|0	2	1	2	6|7|6|6|14|6|8|5|0|0|6|11|3|2|0|0|0|0|0|0|0|0|0|0|1|0|0|0|0|0|0|0|0|0	0	0	0	0	0	-44.79	0.1	0.83
FAM207A	NP_002874.1	RANGAP1	7|5	12	6	2	63|116|80|57|109|93|24|27|18|18|26|90|17|23|2|11|7|3|1|5|2|0|3|0|0|1|0|3|0|0|0|0|0|0	0	0	0	0	0	-432.17	0.06	0.83	NP_065134.1|NP_002219.1|NP_001116835.1|NP_036218.1|
FAM207A	NP_002936.1	RPA1	4|4	8	4	2	5|8|13|6|9|14|4|4|0|0|3|10|0|3|4|16|12|12|8|18|11|9|10|12|11|10|10|10|0|0|0|0|0|0	0	0	0	0	0	-54.87	0.26	0.83	NP_001427.2|NP_001139241.1|NP_006322.4|NP_001164608.1|
FAM207A	NP_003081.2	SNRPA1	12|12	24	12	2	6|38|32|17|42|31|11|9|6|5|17|25|4|15|15|33|33|19|17|21|42|27|17|20|19|20|22|16|0|0|0|0|0|0	0	0	0	0	0	-132.68	0.31	0.83
FAM207A	NP_003283.2	TPR	156|141	297	148.5	2	230|330|338|241|419|380|322|283|5|7|396|475|247|368|181|259|449|434|214|280|471|389|39|31|262|250|276|275|0|0|0|0|0|0	0	0	0	0	0	#NAME?	0.32	0.83	NP_065134.1|NP_001138586.1|
FAM207A	NP_003615.2	RANBP3	27|26	53	26.5	2	43|49|46|48|52|42|30|29|19|21|25|32|11|26|20|65|51|47|37|55|54|46|35|40|44|46|31|44|0|0|0|0|0|0	0	0	0	0	0	-172.8	0.47	0.83
FAM207A	NP_004102.1	FEN1	3|3	6	3	2	2|12|5|1|8|7|3|2|2|2|0|6|0|0|4|14|9|12|3|12|17|7|5|11|17|13|10|11|0|0|0|0|0|0	0	0	0	0	0	-57.62	0.2	0.83	NP_001161413.1|NP_003375.1|
FAM207A	NP_004232.2	JMJD1C	35|53	88	44	2	71|98|70|56|75|76|25|21|0|0|10|31|1|17|35|180|183|156|59|152|215|108|43|37|76|66|51|60|0|0|0|0|0|0	0	0	0	0	0	-684.05	0.24	0.83
FAM207A	NP_004413.1	DVL2	21|21	42	21	2	57|82|45|55|53|43|47|34|7|10|37|47|29|30|8|17|18|18|5|20|31|9|5|5|15|17|3|6|0|0|0|0|0|0	0	0	0	0	0	-205.49	0.34	0.83	NP_001885.1|NP_001135970.1|
FAM207A	NP_004629.3	PRRC2A	3|5	8	4	2	22|44|29|19|44|25|15|15|0|0|5|10|3|7|0|6|4|0|0|2|5|0|0|1|4|3|0|0|0|0|0|0|0|0	0	0	0	0	0	-145.39	0.11	0.83	NP_002219.1|
FAM207A	NP_004732.2	NOLC1	15|9	24	12	2	6|26|24|3|35|20|0|0|3|3|0|25|3|3|14|36|50|53|31|30|65|36|35|41|29|16|55|32|0|0|0|0|0|0	0	0	0	0	0	-213.77	0.22	0.83	NP_001159693.1|
FAM207A	NP_005057.1	SFPQ	13|16	29	14.5	2	17|22|30|14|35|27|13|11|0|0|14|19|17|10|16|41|41|40|26|38|57|41|22|30|44|31|21|13|9|4|0|0|12|0	0	0	0	0	0	-159.43	0.32	0.83	NP_001159693.1|
FAM207A	NP_005110.2	THRAP3	19|20	39	19.5	2	23|48|46|20|78|39|14|11|6|7|18|59|3|21|17|50|62|37|31|49|80|45|44|50|43|48|47|48|0|0|0|0|0|0	0	0	0	0	0	-244.46	0.28	0.83
FAM207A	NP_005325.2	HCFC1	27|35	62	31	2	52|99|69|52|63|68|41|37|6|8|40|71|20|50|27|70|75|59|27|61|92|54|29|26|56|51|55|42|0|0|0|0|0|0	0	0	0	0	0	-284.34	0.37	0.83	NP_001171825.1|NP_001135970.1|
FAM207A	NP_005753.1	TRIM28	22|27	49	24.5	2	30|68|56|27|59|52|29|31|13|15|31|49|18|27|27|56|54|43|27|46|68|39|37|41|53|40|69|58|0|0|0|0|0|0	0	0	0	0	0	-221.11	0.37	0.83	NP_001008800.1|NP_001135970.1|NP_055955.1|
FAM207A	NP_005900.2	MAP1B	9|7	16	8	2	189|161|163|171|160|179|107|90|5|3|44|129|34|63|0|6|1|0|1|7|2|1|0|0|3|0|0|3|0|0|0|0|0|0	0	0	0	0	0	#NAME?	0.05	0.83
FAM207A	NP_006176.2	NUMA1	256|221	477	238.5	2	98|203|110|88|255|145|95|63|0|0|168|237|67|135|203|261|377|274|187|249|370|220|31|29|192|160|261|213|0|0|0|0|0|0	0	0	0	0	0	#NAME?	0.74	0.83
FAM207A	NP_006188.3	PCM1	9|14	23	11.5	2	81|146|91|81|114|90|63|43|9|8|82|91|45|59|2|16|10|12|12|16|28|11|0|0|9|11|9|5|0|0|0|0|0|0	0	0	0	0	0	-452.86	0.1	0.83	NP_001885.1|NP_060823.3|NP_060288.3|
FAM207A	NP_006576.2	CCT8	90|93	183	91.5	2	186|242|230|194|243|242|168|161|80|91|211|192|132|198|54|98|102|96|64|107|104|87|76|95|112|105|95|88|0|3|0|0|6|0	0	0	0	0	0	#NAME?	0.38	0.83	NP_001008800.1|NP_001161413.1|
FAM207A	NP_006591.1	NUDC	6|3	9	4.5	2	35|52|17|35|39|21|30|16|7|12|29|22|16|30|0|3|6|6|0|4|5|0|0|0|3|4|2|2|0|0|0|0|0|0	0	0	0	0	0	-166.59	0.11	0.83	NP_056016.1|NP_006444.2|NP_060288.3|
FAM207A	NP_008841.2	RBBP6	12|15	27	13.5	2	6|45|11|5|25|11|1|5|0|0|3|19|8|4|14|36|49|39|20|34|87|26|8|10|32|28|29|32|0|0|0|0|0|3	0	0	0	0	0	-200.48	0.25	0.83	NP_060365.7|
FAM207A	NP_008938.2	CPSF6	7|7	14	7	2	5|14|8|7|26|6|4|3|1|0|3|15|1|3|8|10|30|18|7|11|32|10|11|16|14|15|10|10|0|0|0|0|0|0	0	0	0	0	0	-94.21	0.26	0.83	NP_065134.1|
FAM207A	NP_036252.1	CD2AP	32|32	64	32	2	106|169|121|106|159|130|96|78|43|40|86|84|49|82|0|10|4|7|1|11|3|2|3|3|9|4|4|3|0|0|0|0|0|0	0	0	0	0	0	-526.58	0.22	0.83
FAM207A	NP_036439.2	EPB41L3	8|7	15	7.5	2	103|114|89|99|94|107|84|74|30|26|64|73|30|56|0|6|2|0|0|6|0|0|0|0|7|4|0|0|0|0|0|0|0|0	0	0	0	0	0	-440.56	0.07	0.83
FAM207A	NP_037392.1	SAP30BP	18|19	37	18.5	2	15|37|19|19|39|22|18|15|9|7|12|16|8|13|13|30|51|26|20|30|45|25|37|47|28|26|30|28|0|0|0|0|0|0	0	0	0	0	0	-146.05	0.41	0.83
FAM207A	NP_054733.2	SNRNP200	13|11	24	12	2	7|12|15|6|12|15|5|6|0|0|3|20|1|1|11|47|44|33|20|40|39|18|7|5|29|25|41|39|1|0|0|0|0|0	0	0	0	0	0	-153.2	0.28	0.83	NP_001230017.1|
FAM207A	NP_055535.2	SLK	5|5	10	5	2	106|149|60|90|131|65|46|48|5|16|57|69|33|71|0|6|3|0|0|4|5|0|0|0|2|3|1|1|0|0|0|0|0|0	0	0	0	0	0	-507.16	0.04	0.83
FAM207A	NP_055644.2	DDX46	63|68	131	65.5	2	81|168|132|86|161|127|57|47|12|14|38|94|29|46|61|150|178|141|71|144|194|128|58|74|159|150|108|103|0|0|0|0|0|0	0	0	0	0	0	-573.61	0.37	0.83
FAM207A	NP_055816.2	SPEN	45|28	73	36.5	2	43|100|47|41|123|57|23|16|0|0|12|94|11|28|62|140|197|124|78|137|181|92|2|0|75|71|83|96|0|0|0|0|0|0	0	0	0	0	0	-620.26	0.22	0.83	NP_060288.3|
FAM207A	NP_055860.1	WAPL	3|7	10	5	2	26|36|33|22|39|25|5|3|0|0|7|16|0|10|15|53|47|31|22|58|58|22|7|9|21|24|25|24|0|0|0|0|0|0	0	0	0	0	0	-227.57	0.09	0.83	NP_001012409.1|NP_542399.1|
FAM207A	NP_055987.2	PRRC2C	6|11	17	8.5	2	116|195|80|94|146|92|46|42|0|3|29|60|21|30|0|7|3|3|2|5|3|2|0|0|0|0|0|2|0|0|0|0|0|0	0	0	0	0	0	-585.76	0.06	0.83	NP_001427.2|
FAM207A	NP_056018.2	RPRD2	15|14	29	14.5	2	15|32|19|22|25|23|15|8|0|0|4|21|1|0|16|39|38|29|23|31|38|28|4|4|40|35|40|30|0|0|0|0|0|0	0	0	0	0	0	-129.8	0.37	0.83
FAM207A	NP_056075.1	SIN3B	57|57	114	57	2	55|68|59|65|71|61|20|15|0|0|63|80|42|67|89|126|141|123|91|116|134|94|52|60|55|60|120|110|0|0|0|0|0|0	0	0	0	0	0	-405.95	0.44	0.83	NP_001122305.1|
FAM207A	NP_056130.2	LARP1	15|12	27	13.5	2	108|146|140|108|142|135|61|56|26|29|58|99|42|58|2|20|11|8|1|19|15|6|3|4|8|4|4|6|0|0|0|0|0|0	0	0	0	0	0	-575.61	0.1	0.83	NP_542399.1|
FAM207A	NP_057279.2	KIF20B	14|10	24	12	2	17|31|7|18|27|14|13|8|0|0|34|12|3|16|10|33|50|26|22|28|56|10|0|0|23|12|7|15|0|0|0|0|0|0	0	0	0	0	0	-156.59	0.28	0.83
FAM207A	NP_057417.3	SRRM2	17|19	36	18	2	45|80|50|42|116|53|33|32|0|0|37|21|32|11|22|38|128|73|34|39|115|70|28|19|63|61|49|64|61|1|0|5|0|0	0	0	0	0	0	-421.62	0.16	0.83	NP_001427.2|NP_001159693.1|NP_000436.2|NP_001161413.1|
FAM207A	NP_060252.4	TASOR2	3|3	6	3	2	2|2|2|3|7|0|0|0|0|0|0|6|0|1|5|17|5|5|6|14|4|4|0|0|3|12|9|5|0|0|0|0|0|0	0	0	0	0	0	-48.04	0.23	0.83
FAM207A	NP_060255.3	SPDL1	3|4	7	3.5	2	8|20|7|11|18|7|7|6|0|0|1|4|0|0|2|11|8|6|1|10|10|4|0|0|7|5|0|2|0|0|0|0|0|0	0	0	0	0	0	-56.45	0.23	0.83	NP_001135970.1|
FAM207A	NP_060504.1	WDR70	9|9	18	9	2	11|21|10|10|20|11|3|3|1|2|2|12|0|2|11|32|49|23|16|36|37|17|16|21|21|21|11|20|0|0|0|0|0|0	0	0	0	0	0	-139.59	0.23	0.83	NP_001135970.1|
FAM207A	NP_061862.1	RBM27	12|16	28	14	2	10|40|22|21|47|18|12|7|3|2|4|9|0|5|9|44|67|34|18|45|52|28|19|24|30|28|12|22|0|0|0|0|0|0	0	0	0	0	0	-191.64	0.27	0.83
FAM207A	NP_062535.2	YLPM1	8|10	18	9	2	7|28|21|2|27|15|0|2|0|0|4|28|0|3|4|46|52|37|15|46|51|17|0|3|33|25|13|8|0|0|0|0|0|0	0	0	0	0	0	-186.64	0.18	0.83
FAM207A	NP_064551.3	MCCC1	151|142	293	146.5	2	296|147|179|267|169|185|194|170|210|215|154|338|167|153|163|193|209|243|176|193|215|206|184|164|189|178|239|123|616|350|258|452|511|302	0	0	0	0	0	#NAME?	0.3	0.83
FAM207A	NP_064581.2	XAB2	33|29	62	31	2	22|45|47|23|35|43|13|9|3|3|6|42|3|7|44|79|96|73|55|68|91|58|39|55|56|60|86|68|0|0|0|0|0|0	0	0	0	0	0	-295.21	0.35	0.83
FAM207A	NP_065090.1	PCNP	5|8	13	6.5	2	9|59|10|10|13|10|9|7|3|4|8|16|9|13|4|13|18|24|10|12|16|9|18|28|14|15|19|17|0|0|0|0|0|0	0	0	0	0	0	-124.78	0.2	0.83
FAM207A	NP_065823.1	NUFIP2	3|8	11	5.5	2	43|54|47|45|49|47|39|30|3|4|27|27|15|19|0|3|2|0|0|2|0|0|0|0|4|3|0|0|0|0|0|0|0|0	0	0	0	0	0	-206.52	0.11	0.83
FAM207A	NP_066272.1	PDLIM1	3|1	4	2	2	22|12|8|17|11|10|9|8|4|5|9|23|6|8|0|2|0|0|0|2|0|0|0|0|1|2|2|3|0|0|0|0|0|0	0	0	0	0	0	-78.37	0.11	0.83
FAM207A	NP_068799.2	ZNF148	3|0	3	1.5	2	0|8|3|0|8|2|0|0|0|0|0|0|0|0|3|18|11|7|8|16|15|6|3|6|15|14|12|10|0|0|0|0|0|0	0	0	0	0	0	-71.56	0.09	0.83
FAM207A	NP_071349.3	UBE2O	2|3	5	2.5	2	46|56|38|37|45|35|18|13|0|3|9|25|15|13|0|4|1|0|0|0|0|0|0|0|0|0|1|0|0|0|0|0|0|0	0	0	0	0	0	-197.4	0.05	0.83
FAM207A	NP_071401.3	RBM26	16|20	36	18	2	19|52|19|16|37|18|13|11|2|4|12|18|6|7|10|46|42|28|14|44|64|20|25|31|39|37|25|22|0|0|0|0|0|0	0	0	0	0	0	-175.65	0.35	0.83
FAM207A	NP_073568.2	NUCKS1	4|5	9	4.5	2	1|20|3|2|23|1|2|2|10|0|4|8|4|4|4|3|19|4|3|4|21|2|18|22|4|3|15|21|0|0|0|0|0|0	0	0	0	0	0	-82.53	0.21	0.83
FAM207A	NP_115784.1	BAZ1B	103|88	191	95.5	2	36|151|113|33|137|100|20|19|5|8|20|130|6|19|107|177|211|186|102|164|259|147|78|80|172|152|222|167|0|0|0|0|0|0	0	0	0	0	0	-695.79	0.44	0.83
FAM207A	NP_443108.1	NACC1	5|6	11	5.5	2	1|10|4|2|7|3|0|0|0|0|0|3|0|0|7|19|13|12|9|20|18|8|12|19|9|10|7|16|0|0|0|0|0|0	0	0	0	0	0	-68	0.29	0.83
FAM207A	NP_653171.1	JPT2	4|5	9	4.5	2	14|30|11|11|21|9|10|6|4|3|9|16|7|7|1|6|4|2|1|8|7|3|0|0|7|5|4|5|0|0|0|0|0|0	0	0	0	0	0	-75.74	0.22	0.83
FAM207A	NP_658983.3	RBM11	4|3	7	3.5	2	20|3|8|12|4|8|4|4|7|4|8|5|6|5|3|10|8|5|4|9|4|4|17|15|7|3|11|6|0|0|0|0|0|0	0	0	0	0	0	-60.82	0.22	0.83
FAM207A	Streptavidin	Streptavidin	594|498	1092	546	2	1158|710|1101|885|887|1049|620|336|300|223|1516|2624|965|980|1271|806|811|1381|1716|918|897|1109|448|302|647|459|758|658|1413|1210|1210|1587|788|656	0	0	0	0	0	#NAME?	0.29	0.83
FAM207A	BGAL_ECOLI	lacZ	86|99	185	92.5	2	0|205|165|0|201|162|0|0|43|43|0|304|0|3|75|161|145|66|66|125|143|48|79|95|57|55|24|27|0|0|0|0|4|0	0	0	0	0	0	-696.72	0.42	0.83
FAM207A	NP_000217.2	KRT9	49|40	89	44.5	2	60|64|146|63|0|12|69|44|99|103|35|18|122|74|48|67|149|17|49|47|92|342|78|86|52|57|116|58|129|92|139|153|115|128	0	0	0	0	0	#NAME?	0.23	0.83
FAM207A	NP_000412.3	KRT10	63|56	119	59.5	2	61|45|127|93|7|27|58|54|122|107|50|11|140|49|88|93|83|84|47|52|60|396|64|77|69|51|121|108|102|86|104|134|112|89	0	0	0	0	0	-689.69	0.3	0.83
FAM207A	NP_000273.2	PCCA	293|271	564	282	2	262|143|200|268|157|184|257|243|466|442|214|239|184|231|181|271|243|276|182|246|252|239|481|379|299|321|287|154|522|377|272|363|694|325	0	0	0	0	0	#NAME?	0.52	0.83
FAM207A	NP_000810.1	GART	5|3	8	4	2	22|8|14|24|17|14|24|18|0|0|10|14|7|8|0|4|0|0|1|0|1|0|0|0|0|2|0|1|6|7|0|5|12|4	0	0	0	0	0	-86.7	0.18	0.83
FAM207A	NP_001018077.1	SERBP1	11|16	27	13.5	2	41|94|45|44|99|41|37|27|23|24|52|74|30|49|7|19|31|17|17|20|18|9|16|20|11|16|30|27|0|4|0|4|7|3	0	0	0	0	0	-310.74	0.17	0.83	NP_005490.1|NP_001019.1|
FAM207A	NP_001019770.1	H2BC18	17|12	29	14.5	2	13|48|19|10|32|21|6|6|3|4|7|30|5|10|23|29|22|20|18|24|47|25|12|18|28|18|48|23|0|6|6|10|21|4	0	0	0	0	0	-153.61	0.33	0.83
FAM207A	NP_001096616.1	GIGYF2	52|49	101	50.5	2	120|176|142|103|213|147|97|86|7|7|85|144|72|83|9|31|41|28|11|31|28|25|0|0|16|20|10|22|0|0|0|0|0|0	0	0	0	0	0	-586.4	0.3	0.83
FAM207A	NP_001104026.1	FLNA	255|261	516	258	2	1177|1252|1126|1042|1147|1162|566|516|342|357|603|1531|497|524|109|246|235|205|128|230|230|158|118|137|166|176|155|176|0|0|0|0|0|1	0	0	0	0	0	#NAME?	0.2	0.83	NP_000436.2|NP_002457.1|
FAM207A	NP_001121689.1	PSIP1	6|5	11	5.5	2	2|28|11|0|18|14|0|3|0|0|1|16|0|0|9|22|26|16|16|21|29|12|13|12|15|17|15|11|0|0|0|0|0|0	0	0	0	0	0	-98.86	0.21	0.83
FAM207A	NP_002366.2	MAP4	9|8	17	8.5	2	137|201|136|135|203|117|91|76|28|27|47|100|28|42|0|7|4|1|1|4|2|0|0|0|3|0|1|0|0|0|0|0|0|0	0	0	0	0	0	#NAME?	0.05	0.83
FAM207A	NP_001128715.1	TCOF1	71|70	141	70.5	2	44|147|52|54|180|46|46|47|29|34|6|29|26|7|87|121|260|126|121|118|246|79|138|159|134|120|201|172|0|0|0|0|1|0	0	0	0	0	0	#NAME?	0.32	0.83
FAM207A	NP_001158286.1	ACIN1	30|26	56	28	2	43|94|81|40|144|70|33|27|9|14|42|83|23|43|47|90|120|102|53|91|142|95|52|66|95|77|95|75|0|0|0|0|0|0	0	0	0	0	0	-468.26	0.22	0.83	NP_001159693.1|NP_056016.1|
FAM207A	NP_001180298.1	DIDO1	14|13	27	13.5	2	27|58|39|20|28|42|6|4|0|0|11|65|3|18|22|63|66|51|26|62|72|38|1|1|40|40|45|38|0|0|0|0|0|0	0	0	0	0	0	-247.79	0.2	0.83
FAM207A	NP_001180345.1	DDX3X	12|13	25	12.5	2	32|48|48|36|45|48|13|10|4|4|18|38|13|13|3|15|5|3|0|12|5|6|0|0|8|7|8|5|3|4|0|0|7|4	0	0	0	0	0	-168.46	0.26	0.83	NP_004044.3|
FAM207A	NP_001181875.1	EIF4G1	24|23	47	23.5	2	161|242|159|141|287|151|118|100|53|47|80|115|75|105|9|40|35|26|11|32|24|16|1|3|17|19|15|19|0|0|0|0|0|0	0	0	0	0	0	#NAME?	0.11	0.83
FAM207A	NP_001188267.1	SAFB	6|9	15	7.5	2	4|11|10|4|15|11|0|4|0|0|0|10|2|4|6|21|19|20|11|20|18|18|17|25|15|19|23|22|0|0|0|0|0|0	0	0	0	0	0	-81.15	0.33	0.83
FAM207A	NP_001193937.1	AFDN	12|9	21	10.5	2	153|142|74|132|160|79|65|53|3|5|53|90|44|63|1|15|6|0|4|18|4|0|0|0|2|2|7|5|0|0|0|0|0|0	0	0	0	0	0	-614.18	0.07	0.83
FAM207A	NP_001239007.1	USP15	8|10	18	9	2	47|65|67|55|70|75|22|18|5|5|10|34|10|10|0|5|6|2|0|1|4|2|0|0|4|3|0|2|0|0|0|0|0|0	0	0	0	0	0	-275.91	0.13	0.83	NP_001230071.1|
FAM207A	NP_001264.2	CHD4	123|120	243	121.5	2	132|233|194|116|227|197|62|58|13|16|76|150|38|71|172|284|337|284|179|307|352|238|118|137|222|228|317|215|0|0|0|0|0|0	0	0	0	0	0	#NAME?	0.37	0.83	NP_079366.3|
FAM207A	NP_001393.1	EEF1A1	35|35	70	35	2	42|82|63|40|92|68|45|37|31|35|40|62|29|40|21|26|47|28|27|22|35|32|32|32|33|35|17|14|47|25|13|25|32|12	0	0	0	0	0	-232.56	0.46	0.83	NP_001427.2|NP_001258978.1|
FAM207A	NP_001611.1	AHNAK	227|217	444	222	2	694|579|443|651|580|488|546|445|14|12|345|524|311|442|14|56|45|16|20|43|41|11|2|0|12|9|19|22|0|0|0|0|0|0	0	0	0	0	0	#NAME?	0.35	0.83	NP_078930.3|
FAM207A	NP_001830.1	CNN3	2|0	2	1	2	21|23|31|18|28|36|11|5|1|2|6|13|2|8|2|14|5|6|2|9|9|0|0|1|4|0|2|2|0|0|0|0|0|0	0	0	0	0	0	-132.12	0.03	0.83
FAM207A	NP_002464.1	MYH9	22|16	38	19	2	250|304|257|238|336|247|194|136|3|0|241|299|164|232|0|10|9|2|1|9|5|5|0|0|2|5|0|9|0|0|0|0|0|0	0	0	0	0	0	#NAME?	0.06	0.83	NP_000436.2|NP_001161413.1|NP_056016.1|
FAM207A	NP_002473.2	NASP	26|29	55	27.5	2	76|73|63|71|78|63|48|36|20|16|36|110|40|43|27|87|77|60|44|77|64|59|40|43|65|55|102|84|0|0|0|0|0|0	0	0	0	0	0	-335.42	0.29	0.83
FAM207A	NP_003090.2	SNX1	3|4	7	3.5	2	27|30|23|24|42|22|22|14|4|0|3|25|5|6|0|2|0|0|0|1|0|0|0|0|2|0|0|0|0|0|0|0|0|0	0	0	0	0	0	-125.8	0.11	0.83
FAM207A	NP_003676.2	KHSRP	17|16	33	16.5	2	22|19|15|12|27|12|16|17|4|5|17|17|7|16|17|34|37|25|16|36|30|23|22|23|30|26|18|21|0|6|2|16|22|11	0	0	0	0	0	-104.83	0.48	0.83	NP_001127949.1|NP_002219.1|
FAM207A	NP_004095.4	FASN	165|179	344	172	2	637|597|695|505|684|688|359|308|141|150|326|746|267|369|56|191|159|174|73|180|151|143|43|39|157|138|81|71|42|17|0|11|14|7	0	0	0	0	0	#NAME?	0.24	0.83	NP_001135970.1|
FAM207A	NP_004680.2	MTA1	22|21	43	21.5	2	10|25|11|11|12|14|12|12|0|0|3|24|3|4|49|81|72|65|44|82|75|56|38|41|74|60|75|49|0|0|0|0|0|0	0	0	0	0	0	-275.12	0.27	0.83	NP_002219.1|NP_001135970.1|
FAM207A	NP_005582.1	MRE11	44|46	90	45	2	108|118|76|82|121|76|74|67|24|22|64|97|57|72|36|61|69|55|33|53|64|38|30|39|65|46|66|56|0|0|0|0|0|0	0	0	0	0	0	-354.11	0.41	0.83
FAM207A	NP_005868.1	SF3A1	13|10	23	11.5	2	20|67|33|25|77|22|22|18|3|2|14|31|7|16|17|45|69|35|19|49|71|20|33|45|38|31|26|35|0|0|0|0|0|0	0	0	0	0	0	-276.73	0.16	0.83	NP_001159693.1|NP_892021.1|
FAM207A	NP_006112.3	KRT1	82|75	157	78.5	2	92|107|187|109|21|47|93|84|171|136|65|35|167|105|90|94|181|89|63|77|114|392|95|105|91|80|156|85|127|101|164|175|127|122	0	0	0	0	0	#NAME?	0.34	0.83
FAM207A	NP_003371.2	VIM	10|7	17	8.5	2	71|103|48|61|100|49|59|53|14|17|98|113|62|72|5|7|0|7|7|3|15|5|3|0|6|0|11|11|0|0|0|0|6|0	0	0	0	0	0	-430.6	0.08	0.83	NP_000436.2|
FAM207A	NP_000415.2	KRT5	10|10	20	10	2	0|0|21|15|0|0|0|13|75|52|5|0|38|9|16|16|26|15|0|8|24|126|25|30|14|0|27|25|12|13|54|55|30|38	0	0	0	0	0	-303.83	0.13	0.83
FAM207A	NP_006258.3	RANBP2	472|464	936	468	2	280|411|322|263|379|324|209|189|21|32|188|289|134|143|30|100|81|76|43|104|86|50|8|7|43|59|44|43|0|0|0|0|0|0	0	0	0	0	0	-604.53	1.3	0.83	NP_065134.1|NP_005490.1|NP_005518.3|NP_001230071.1|
FAM207A	NP_009176.2	ATXN2L	7|10	17	8.5	2	57|78|48|56|61|48|36|39|10|7|45|60|21|45|0|4|5|0|0|0|0|0|0|0|0|0|1|0|0|0|0|0|0|0	0	0	0	0	0	-256.38	0.13	0.83
FAM207A	NP_036265.3	COPG2	16|20	36	18	2	143|175|150|112|217|153|81|71|65|63|82|168|64|70|4|34|35|21|12|34|27|15|5|10|18|15|14|19|0|0|0|0|0|0	0	0	0	0	0	#NAME?	0.1	0.83
FAM207A	NP_036442.3	KIF4A	8|5	13	6.5	2	1|25|12|2|26|12|3|5|0|0|2|14|1|3|6|33|36|26|7|25|38|13|0|0|26|22|20|19|0|0|0|0|0|0	0	0	0	0	0	-129.06	0.2	0.83
FAM207A	NP_036565.2	SF3B1	65|55	120	60	2	76|122|86|60|116|92|45|32|12|12|36|87|11|39|57|136|138|121|75|134|139|90|60|67|120|101|103|75|0|0|0|0|0|0	0	0	0	0	0	-433.99	0.44	0.83	NP_892021.1|
FAM207A	NP_038477.2	BAZ2A	78|83	161	80.5	2	42|103|93|32|164|91|21|16|8|7|15|91|6|15|109|189|227|191|137|169|224|129|80|94|150|146|164|145|0|0|0|0|0|0	0	0	0	0	0	-671.44	0.39	0.83	NP_001427.2|
FAM207A	NP_054767.3	MRTFB	79|79	158	79	2	152|207|158|163|220|154|136|132|116|119|119|189|105|141|25|63|114|69|40|66|125|59|34|37|64|59|40|42|0|0|0|0|0|0	0	0	0	0	0	-615.43	0.41	0.83
FAM207A	NP_001070908.1	BCLAF1	33|34	67	33.5	2	20|106|46|28|55|42|20|14|9|10|26|39|13|41|30|60|69|93|33|49|92|49|45|48|56|62|69|61|0|0|0|0|1|0	0	0	0	0	0	-293.29	0.37	0.83
FAM207A	NP_055642.3	ZC3H11A	16|14	30	15	2	8|41|9|14|31|11|12|9|0|2|9|28|3|8|18|42|38|27|23|46|52|15|27|36|43|32|23|23|0|0|0|0|0|0	0	0	0	0	0	-156.84	0.33	0.83	NP_001230017.1|
FAM207A	NP_055643.1	TOX4	36|35	71	35.5	2	45|61|62|45|45|70|32|32|15|13|20|49|18|22|40|66|70|68|43|68|75|86|37|42|68|68|62|51|0|0|0|0|0|0	0	0	0	0	0	-228.83	0.47	0.83
FAM207A	NP_057688.2	KDM3B	26|25	51	25.5	2	32|72|44|30|54|38|19|20|0|0|1|29|2|7|16|80|56|52|18|69|83|31|8|5|50|42|31|28|0|0|0|0|0|0	0	0	0	0	0	-255.25	0.34	0.83
FAM207A	NP_115949.3	PPP4R3A	3|7	10	5	2	15|35|48|15|24|32|6|7|3|3|8|20|2|5|15|49|46|43|24|44|54|39|23|24|43|36|31|33|0|0|0|0|0|0	0	0	0	0	0	-206.52	0.1	0.83	NP_001135970.1|
FAM207A	NP_116021.2	PAPOLA	9|14	23	11.5	2	51|56|42|48|56|37|33|24|4|7|17|27|17|16|19|60|66|47|27|60|59|29|30|35|47|45|27|33|0|0|0|0|0|0	0	0	0	0	0	-237.63	0.19	0.83	NP_001135970.1|
FAM207A	NP_490597.1	BRD4	32|24	56	28	2	43|53|29|45|76|29|33|27|0|3|30|33|13|32|31|69|70|49|35|69|66|39|25|34|56|57|51|53|0|0|0|0|0|0	0	0	0	0	0	-236.93	0.39	0.83	NP_001135970.1|
FAM207A	NP_620305.1	SON	31|18	49	24.5	2	50|70|63|40|116|67|54|44|3|3|38|56|20|27|55|72|98|58|55|70|108|66|15|13|50|56|36|42|0|0|0|0|0|0	0	0	0	0	0	-369.79	0.25	0.83
FAM207A	NP_001026970.1	TIPRL	5|6	11	5.5	2	34|67|31|27|33|27|12|12|7|7|21|29|14|19|7|13|13|9|5|15|36|4|6|10|8|7|10|7|0|0|0|0|0|0	0	0	0	0	0	-168.53	0.13	0.83
FAM207A	NP_942131.1	ACACA	445|444	889	444.5	2	949|672|758|855|710|687|573|516|1384|1411|572|689|505|571|635|689|939|977|601|736|939|773|1236|1019|556|550|636|637|1662|29|966|1435|1228|1071	0	0	0	0	0	#NAME?	0.3	0.83	NP_001008800.1|NP_001885.1|NP_001135970.1|
FAM207A	NP_001084.3	ACACB	85|88	173	86.5	2	216|103|84|220|115|87|137|144|456|440|10|28|79|16|110|184|160|134|123|180|176|107|413|336|124|122|135|131|234|182|197|349|487|302	0	0	0	0	0	#NAME?	0.19	0.83
FAM207A	NP_004437.2	EPRS1	2|4	6	3	2	9|25|30|7|41|34|23|25|0|0|38|33|36|34|0|0|0|0|0|0|0|0|0|0|0|0|0|0|0|0|0|0|0|0	0	0	0	0	0	-157.42	0.08	0.83
FAM207A	NP_004450.3	BPTF	7|0	7	3.5	2	11|26|28|8|28|24|0|4|0|0|12|25|2|7|15|42|60|45|28|51|64|35|0|0|26|20|25|32|0|0|0|0|0|0	0	0	0	0	0	-246.41	0.06	0.83
FAM207A	NP_036205.1	CCT5	2|0	2	1	2	11|4|11|8|8|6|4|3|0|0|2|4|0|2|0|1|0|0|2|2|0|0|0|0|1|1|2|1|0|4|0|5|1|2	0	0	0	0	0	-42.59	0.11	0.83	NP_001008800.1|NP_001161413.1|
FAM207A	NP_064709.2	CIAPIN1	2|0	2	1	2	8|16|8|9|17|11|5|7|5|4|2|5|1|3|0|0|4|3|0|0|0|1|2|2|4|4|0|1|0|0|0|0|0|0	0	0	0	0	0	-59.33	0.08	0.83
FAM207A	NP_115553.2	PHAX	4|4	8	4	2	0|11|7|5|12|6|3|0|4|0|1|9|4|1|4|17|23|12|8|13|15|9|19|20|11|8|8|13|0|0|0|0|0|0	0	0	0	0	0	-73.96	0.2	0.83	NP_001427.2|
FAM207A	NP_006448.4	PDLIM5	3|2	5	2.5	2	29|57|20|24|21|16|10|9|0|0|4|15|6|6|0|0|0|0|0|0|0|0|0|0|0|0|0|0|0|0|0|0|0|0	0	0	0	0	0	-136.56	0.08	0.83	NP_005490.1|
FAM207A	NP_115958.2	GLYR1	4|4	8	4	2	0|5|3|0|3|0|0|0|0|0|0|9|0|0|9|11|5|6|15|9|13|8|2|2|17|15|17|9|0|0|0|0|0|0	0	0	0	0	0	-58.02	0.25	0.83	NP_056473.2|
FAM207A	NP_060533.2	HELLS	3|5	8	4	2	0|8|0|0|9|2|0|0|0|0|0|4|0|0|6|18|25|13|8|15|30|3|3|12|14|9|4|5|0|0|0|0|0|0	0	0	0	0	0	-86.44	0.18	0.83	NP_001161413.1|
FAM207A	NP_000170.1	MSH6	3|3	6	3	2	5|6|2|3|6|4|1|3|0|0|0|3|0|0|3|15|18|6|5|17|19|3|0|0|12|10|5|6|0|0|0|0|0|0	0	0	0	0	0	-66.19	0.17	0.83
FAM207A	NP_003478.1	TAF15	3|2	5	2.5	2	4|2|6|3|5|5|3|3|2|2|0|6|8|1|0|8|8|7|6|3|7|7|8|9|4|3|15|16|0|0|0|0|0|0	0	0	0	0	0	-46.56	0.21	0.83	NP_000436.2|
FAM207A	NP_001160163.1	TTK	2|2	4	2	2	15|18|11|10|13|11|4|0|0|0|2|3|0|0|0|0|0|0|1|0|0|0|0|0|0|0|0|2|0|0|0|0|0|0	0	0	0	0	0	-56.32	0.14	0.83
FAM207A	NP_001202.4	BUB1B	2|3	5	2.5	2	21|35|16|14|36|18|14|10|2|0|8|13|5|9|0|0|0|0|0|0|0|0|0|0|0|0|0|0|0|0|0|0|0|0	0	0	0	0	0	-113.84	0.09	0.83	NP_004652.2|NP_001012409.1|
FAM207A	NP_004414.3	DVL3	9|11	20	10	2	34|52|27|37|47|24|26|18|5|0|12|28|5|12|0|9|6|0|0|12|12|5|0|0|5|0|0|3|0|0|0|0|0|0	0	0	0	0	0	-156.56	0.24	0.83	NP_001885.1|NP_001135970.1|
FAM207A	NP_055238.1	AFF4	2|0	2	1	2	0|3|2|0|2|0|0|0|0|0|0|0|0|0|2|11|9|8|0|10|9|5|2|4|7|5|0|8|0|0|0|0|0|0	0	0	0	0	0	-43.7	0.1	0.83
FAM207A	NP_001124295.1	DNMT1	2|4	6	3	2	0|9|4|4|6|4|0|0|0|0|0|1|0|0|4|13|28|14|4|15|18|7|7|9|20|15|11|11|0|0|0|0|0|0	0	0	0	0	0	-82.34	0.15	0.83	NP_001135970.1|
FAM207A	NP_001135451.1	TP53BP1	3|0	3	1.5	2	4|9|21|3|33|23|7|10|0|0|9|29|0|9|9|15|27|14|9|16|21|13|2|2|18|26|27|29|0|0|0|0|0|0	0	0	0	0	0	-132.02	0.05	0.83	NP_004652.2|NP_065134.1|NP_003375.1|
FAM207A	NP_001239085.1	GEMIN5	2|4	6	3	2	79|120|72|71|116|75|54|51|17|19|24|69|32|31|0|8|3|5|0|6|6|0|0|0|6|0|3|3|0|0|0|0|0|0	0	0	0	0	0	-425.37	0.03	0.83
FAM207A	NP_000983.1	RPL29	1|0	1	0.5	2	0|0|0|0|0|0|1|0|0|0|3|0|3|0|0|0|0|0|0|0|0|0|0|0|0|0|2|0|2|0|0|0|1|0	0	0	0	0	0	-11.79	0.2	0.83	NP_001019.1|
FAM207A	NP_001003681.1	HMGXB4	2|2	4	2	2	0|2|2|1|2|2|0|0|0|0|0|2|0|0|3|7|7|3|4|6|7|4|0|0|4|3|7|5|0|0|0|0|0|0	0	0	0	0	0	-25.46	0.29	0.83	NP_001243198.1|
FAM207A	NP_001022.1	RPS28	1|1	2	1	2	0|0|0|0|0|0|1|0|0|0|0|0|0|0|0|0|0|0|0|0|0|0|0|0|1|0|0|0|0|0|0|0|0|0	0	0	0	0	0	-2.17	2	0.83	NP_001019.1|NP_060354.4|
FAM207A	NP_001027451.1	TFAP2A	2|1	3	1.5	2	0|2|1|0|0|2|0|0|0|0|0|0|0|0|3|7|8|5|5|6|9|2|0|0|5|7|3|3|0|0|0|0|0|0	0	0	0	0	0	-31.37	0.19	0.83	NP_892021.1|NP_002219.1|
FAM207A	NP_001073312.1	CASZ1	1|0	1	0.5	2	0|0|0|0|0|0|0|0|0|0|0|0|0|0|0|0|0|0|0|0|0|0|0|0|0|0|0|0|0|0|0|0|0|0	0	0	0	0	0	-2.34	5	0.83
FAM207A	NP_001127945.1	GSE1	2|2	4	2	2	0|6|3|0|6|0|0|0|0|0|0|1|0|0|0|16|19|6|6|16|12|4|0|3|16|9|14|6|0|0|0|0|0|0	0	0	0	0	0	-67.17	0.12	0.83
FAM207A	NP_055045.2	SRP68	1|3	4	2	2	58|93|70|60|77|78|28|20|10|10|18|63|18|13|0|7|3|4|0|6|3|3|0|0|4|4|3|3|0|0|0|0|0|0	0	0	0	0	0	-350.76	0.03	0.83	NP_060365.7|
FAM207A	NP_001248755.1	AP3D1	1|0	1	0.5	2	13|7|6|13|9|5|0|0|0|0|3|14|3|1|0|0|0|0|0|3|0|0|0|0|2|0|3|2|0|1|0|0|0|0	0	0	0	0	0	-54.83	0.04	0.83
FAM207A	NP_001651.1	ARF4	1|0	1	0.5	2	0|0|0|0|0|0|0|0|0|0|0|0|0|0|0|0|0|0|0|0|0|0|0|0|0|0|0|0|0|0|0|0|0|0	0	0	0	0	0	-2.34	5	0.83
FAM207A	NP_002262.3	IPO5	1|0	1	0.5	2	2|2|0|2|2|0|0|0|0|0|0|2|0|0|0|0|2|0|1|0|3|0|0|0|1|0|0|0|0|0|0|0|1|0	0	0	0	0	0	-10.69	0.22	0.83	NP_001164120.1|NP_056235.4|NP_002261.3|
FAM207A	NP_002878.2	RARS1	2|3	5	2.5	2	47|38|42|41|53|47|41|34|0|2|27|31|27|27|0|0|2|0|0|0|2|0|0|0|3|2|0|0|0|0|0|0|0|0	0	0	0	0	0	-201.82	0.05	0.83
FAM207A	NP_003633.1	HAT1	2|3	5	2.5	2	3|7|5|4|6|8|3|2|0|0|0|3|0|0|5|12|8|9|4|12|12|9|3|6|12|7|7|2|0|0|0|0|0|0	0	0	0	0	0	-46.62	0.21	0.83
FAM207A	NP_055082.1	C11orf58	2|2	4	2	2	0|1|2|0|0|4|2|0|0|0|0|1|0|0|0|6|3|4|2|7|2|5|2|5|6|12|2|5|0|0|0|0|0|0	0	0	0	0	0	-28.67	0.26	0.83
FAM207A	NP_055706.1	PDAP1	2|4	6	3	2	19|19|25|16|21|26|14|13|6|5|9|17|3|8|0|7|3|4|0|5|6|3|0|3|4|5|2|2|0|0|0|0|0|0	0	0	0	0	0	-93.41	0.13	0.83
FAM207A	NP_056306.1	PNISR	3|3	6	3	2	3|9|11|3|12|11|2|2|0|0|2|4|0|5|6|18|16|12|8|16|16|17|12|13|10|12|20|16|0|0|0|0|0|0	0	0	0	0	0	-68.34	0.17	0.83
FAM207A	NP_056943.1	GTF2A1	3|3	6	3	2	5|7|3|3|4|5|4|3|2|2|1|7|1|2|1|9|3|3|3|6|8|0|3|4|6|3|4|4|0|0|0|0|0|0	0	0	0	0	0	-26.24	0.39	0.83	NP_001135970.1|NP_056016.1|
FAM207A	NP_060228.3	ALKBH5	1|0	1	0.5	2	0|0|0|0|0|0|0|0|0|0|0|0|0|0|0|0|0|0|0|0|0|0|0|0|1|2|0|1|0|0|0|0|0|0	0	0	0	0	0	-5.37	0.5	0.83
FAM207A	NP_115593.3	ANKRD17	1|4	5	2.5	2	56|88|56|59|79|44|25|14|0|0|14|19|4|16|0|0|1|0|0|2|0|0|0|0|1|0|0|0|0|0|0|0|0|0	0	0	0	0	0	-309.91	0.04	0.83
FAM207A	NP_149107.4	NEK9	1|0	1	0.5	2	12|4|5|13|9|4|10|10|0|0|9|13|0|6|0|0|0|0|0|0|0|0|0|0|0|0|0|0|0|0|0|0|0|0	0	0	0	0	0	-53.7	0.04	0.83
FAM207A	NP_000050.2	BRCA2	1|0	1	0.5	2	0|3|0|0|4|3|0|0|0|0|0|0|0|0|0|3|4|6|0|4|12|0|0|0|0|0|4|4|0|0|0|0|0|0	0	0	0	0	0	-29.02	0.08	0.83
FAM207A	NP_001230575.1	CD2BP2	1|1	2	1	2	0|0|0|0|0|0|0|0|0|0|0|0|0|0|1|7|5|6|3|6|2|0|3|3|3|4|0|0|0|0|0|0|0|0	0	0	0	0	0	-23.85	0.17	0.83
FAM207A	NP_113584.3	HUWE1	1|0	1	0.5	2	5|6|1|3|3|2|0|0|0|0|0|2|0|0|0|0|0|0|0|0|0|1|0|0|1|0|3|1|0|0|0|0|0|0	0	0	0	0	0	-19.36	0.12	0.83	NP_001019.1|NP_001167568.1|
FAM207A	NP_976033.1	RP9	1|0	1	0.5	2	0|0|0|0|0|0|0|0|0|0|0|0|0|0|0|0|1|0|1|0|8|0|3|3|1|0|1|3|0|0|0|0|0|0	0	0	0	0	0	-19.28	0.12	0.83
FAM207A	NP_004981.2	MARS1	1|0	1	0.5	2	0|0|0|0|0|0|2|4|0|0|0|0|0|0|0|0|0|0|0|0|0|0|0|0|0|0|0|0|0|0|0|0|0|0	0	0	0	0	0	-7.37	0.33	0.83	NP_060288.3|
FAM207A	NP_005774.2	TXNDC9	1|0	1	0.5	2	3|7|3|3|5|3|3|4|0|0|0|2|1|0|0|1|1|0|0|0|0|1|0|0|1|2|0|0|0|0|0|0|0|0	0	0	0	0	0	-21.58	0.11	0.83
FAM207A	NP_057736.4	CRNKL1	1|0	1	0.5	2	0|3|0|0|1|0|0|0|0|0|0|1|0|0|2|1|2|2|1|4|2|0|0|0|5|3|1|3|0|0|0|0|0|0	0	0	0	0	0	-17.21	0.13	0.83
FAM207A	NP_065747.1	KIAA1143	1|2	3	1.5	2	1|5|3|1|2|2|1|0|1|0|2|9|1|3|2|5|3|4|2|5|14|3|2|4|5|5|6|5|0|0|0|0|0|0	0	0	0	0	0	-34.4	0.18	0.83
FAM207A	NP_001036004.1	MAZ	1|0	1	0.5	2	0|0|0|0|0|0|0|0|0|0|0|0|0|0|0|3|1|0|1|2|0|0|0|0|1|1|0|0|0|0|0|0|0|0	0	0	0	0	0	-8.63	0.29	0.83
FAM207A	NP_001177369.1	NCOR1	1|0	1	0.5	2	4|14|6|6|6|5|0|0|0|0|0|4|0|0|3|42|26|22|9|35|35|24|0|0|18|13|17|15|0|0|0|0|0|0	0	0	0	0	0	-154.43	0.01	0.83	NP_001012409.1|NP_002219.1|NP_001135970.1|
FAM207A	NP_001185987.1	ARPIN-AP3S2	1|2	3	1.5	2	9|28|12|14|6|11|7|9|0|0|9|15|0|0|0|5|3|2|0|8|0|1|0|0|4|2|3|0|0|0|0|0|0|0	0	0	0	0	0	-72.46	0.09	0.83
FAM207A	NP_085128.2	TET1	1|0	1	0.5	2	0|0|0|0|0|0|0|0|0|0|0|0|0|0|4|9|6|9|3|11|13|10|0|0|6|10|3|3|0|0|0|0|0|0	0	0	0	0	0	-49.25	0.05	0.83
FAM207A	NP_056016.1	BOP1	1|1	2	1	2	0|0|0|0|0|0|0|0|0|0|0|0|0|0|0|0|0|0|0|0|0|0|0|0|0|0|0|0|0|0|0|0|0|0	0	0	0	0	0	0.17	10	0.83
FAM207A	NP_004765.2	MED1	1|0	1	0.5	2	10|28|16|10|23|16|0|0|0|0|1|21|0|6|6|31|35|17|15|30|34|16|4|4|16|14|19|14|0|0|0|0|0|0	0	0	0	0	0	-145.47	0.02	0.83	NP_892021.1|
FAM207A	NP_060679.1	ARFGAP1	1|0	1	0.5	2	13|9|12|7|13|11|3|6|0|2|1|9|0|2|0|0|0|0|0|0|0|0|0|0|0|0|0|0|0|0|0|0|0|0	0	0	0	0	0	-54.83	0.04	0.83
FAM207A	NP_002625.1	PHB	1|0	1	0.5	2	0|0|0|0|0|0|0|1|0|0|0|0|0|0|0|0|0|0|0|0|0|0|0|0|0|0|0|0|0|0|0|0|2|0	0	0	0	0	0	-4.67	0.67	0.83	NP_000436.2|NP_001136099.1|
FAM207A	NP_003375.1	VRK1	1|0	1	0.5	2	0|0|0|0|0|0|0|0|0|0|0|0|0|0|0|0|0|0|0|0|0|0|0|0|0|0|0|0|0|0|0|0|0|0	0	0	0	0	0	-2.34	5	0.83
FAM207A	NP_009191.1	LYPLA2	4|5	9	4.5	2	13|18|13|12|31|12|7|7|2|2|9|15|13|12|1|7|8|6|1|9|0|7|0|3|6|4|4|0|0|0|0|0|0|0	0	0	0	0	0	-71.32	0.23	0.83
FAM207A	NP_055152.1	PPIL2	1|0	1	0.5	2	0|0|0|0|0|0|0|0|0|0|0|0|0|0|0|1|0|0|0|0|0|0|0|0|0|0|0|0|0|0|0|0|0|0	0	0	0	0	0	-2.88	2	0.83
FAM207A	NP_004422.2	EPHA2	2|0	2	1	2	16|17|13|16|18|15|8|9|0|0|2|9|5|5|0|0|0|0|0|0|0|0|0|0|0|0|0|0|0|0|0|0|0|0	0	0	0	0	0	-74.93	0.06	0.83
FAM207A	NP_004332.2	CAD	1|0	1	0.5	2	0|0|0|0|1|0|0|0|0|0|0|1|0|2|0|0|0|0|0|0|0|0|0|0|0|0|0|0|10|10|0|0|0|0	0	0	0	0	0	-25.45	0.09	0.83
FAM207A	NP_001422.1	EPB41L2	2|2	4	2	2	78|106|65|68|87|55|57|50|12|10|10|69|31|46|0|0|0|0|0|0|0|0|0|0|0|0|2|0|0|0|0|0|0|0	0	0	0	0	0	-369.8	0.02	0.83
FAM207A	NP_000091.1	CSTB	1|0	1	0.5	2	4|0|0|4|0|0|6|4|2|6|0|0|0|0|0|0|0|0|3|2|0|0|5|0|0|0|0|1|0|3|0|2|2|2	0	0	0	0	0	-23.76	0.1	0.83
FAM207A	NP_001161086.1	LEMD3	1|0	1	0.5	2	0|0|1|0|0|0|0|0|0|0|0|2|0|0|2|6|3|6|2|3|1|3|0|2|7|4|6|8|0|0|0|0|0|0	0	0	0	0	0	-30.39	0.07	0.83
FAM207A	NP_060288.3	WRAP73	1|0	1	0.5	2	0|0|0|0|0|0|0|0|0|0|0|0|0|0|0|0|0|0|0|0|0|0|0|0|0|0|0|0|0|0|0|0|0|0	0	0	0	0	0	-2.34	5	0.83
FAM207A	NP_001104262.1	MECP2	2|0	2	1	2	0|0|0|0|0|0|0|0|0|0|1|4|0|2|5|17|6|8|8|13|9|3|5|10|17|11|5|11|0|0|0|0|0|0	0	0	0	0	0	-64.87	0.07	0.83	NP_001139241.1|
FAM207A	NP_003461.2	USP7	2|0	2	1	2	6|10|14|6|9|12|0|0|0|0|2|9|0|0|9|21|16|14|13|22|16|11|5|6|10|10|10|2|0|0|0|0|0|0	0	0	0	0	0	-83.87	0.05	0.83	NP_001258978.1|NP_001139241.1|
FAM207A	NP_002105.2	HIVEP1	3|2	5	2.5	2	0|9|2|6|6|2|4|0|0|0|0|2|0|2|1|24|13|3|2|18|11|0|0|0|5|2|10|11|0|0|0|0|0|0	0	0	0	0	0	-65.84	0.15	0.83	NP_006322.4|
FAM207A	NP_001007554.1	CSDE1	2|3	5	2.5	2	60|106|66|51|78|75|35|28|19|20|24|49|22|30|0|4|4|2|0|1|4|2|0|3|2|2|1|2|0|0|0|0|0|0	0	0	0	0	0	-352.93	0.03	0.83
FAM207A	NP_001135766.1	SPART	2|0	2	1	2	10|25|22|10|24|22|11|11|0|2|3|7|3|4|0|0|0|0|0|0|0|0|0|0|0|0|0|0|0|0|0|0|0|0	0	0	0	0	0	-104.01	0.04	0.83
FAM207A	NP_003325.2	UBA1	1|0	1	0.5	2	7|2|2|3|3|0|2|0|0|0|0|5|0|0|0|0|0|0|0|0|0|0|0|0|1|1|3|0|0|1|0|0|5|0	0	0	0	0	0	-22.63	0.1	0.83
FAM207A	NP_114432.2	BRIP1	1|2	3	1.5	2	12|37|21|10|25|8|4|2|0|0|0|10|0|4|0|25|35|21|8|29|41|10|5|5|10|9|15|14|0|0|0|0|0|0	0	0	0	0	0	-153.95	0.04	0.83
FAM207A	NP_689592.2	C1orf131	1|0	1	0.5	2	0|0|0|0|0|0|0|0|0|0|0|0|0|0|0|0|3|0|0|0|3|0|0|0|0|0|0|0|0|0|0|0|0|0	0	0	0	0	0	-7.43	0.33	0.83
FAM207A	NP_004044.3	BYSL	1|0	1	0.5	2	0|0|0|0|0|0|0|0|0|0|0|0|0|0|0|0|0|0|0|0|0|0|0|0|0|0|0|0|0|0|0|0|0|0	0	0	0	0	0	-2.34	5	0.83
FAM207A	NP_001014.1	RPS20	1|1	2	1	2	0|1|0|0|3|0|2|3|0|0|0|2|2|0|0|0|0|0|0|0|0|0|0|0|0|1|0|0|0|0|0|0|0|0	0	0	0	0	0	-9.47	0.4	0.83	NP_001019.1|
FAM207A	NP_006518.1	SLBP	1|1	2	1	2	0|0|0|0|0|0|0|0|0|0|0|0|0|0|0|0|0|0|0|0|0|0|0|0|0|0|0|0|0|0|0|0|0|0	0	0	0	0	0	0.17	10	0.83
FAM207A	NP_005830.2	SRRM1	1|0	1	0.5	2	1|4|4|0|7|3|0|0|0|0|5|7|10|2|2|10|11|8|3|8|10|5|3|6|11|7|10|10|6|0|0|0|13|2	0	0	0	0	0	-50.37	0.04	0.83
FAM207A	NP_067062.1	RBM25	1|0	1	0.5	2	2|5|3|0|3|2|0|0|0|0|0|4|0|1|1|11|14|6|5|8|10|3|0|2|6|5|4|5|0|0|0|0|0|0	0	0	0	0	0	-48.15	0.05	0.83	NP_001135970.1|NP_003375.1|
FAM207A	NP_001245375.1	TOP1MT	1|0	1	0.5	2	0|0|2|0|0|0|0|0|0|0|0|0|1|0|0|0|0|0|0|0|0|0|0|0|0|0|0|0|0|0|0|0|0|0	0	0	0	0	0	-4.67	0.67	0.83
FAM207A	NP_001129171.1	YWHAZ	1|0	1	0.5	2	1|2|0|0|0|0|0|0|0|0|0|0|4|0|0|0|0|0|3|0|0|0|0|0|0|0|0|0|2|5|0|4|0|2	0	0	0	0	0	-18.24	0.12	0.83	NP_001008800.1|NP_001258978.1|NP_000436.2|NP_001019.1|NP_001167568.1|NP_002261.3|NP_005518.3|
FAM207A	NP_001229528.1	RBM39	1|0	1	0.5	2	0|0|0|0|0|0|0|0|0|0|0|0|3|0|0|6|3|0|0|2|6|0|2|0|1|5|10|4|9|1|0|0|10|2	0	0	0	0	0	-39.26	0.06	0.83	NP_002219.1|
FAM207A	NP_659498.4	SKA3	0|2	2	1	2	18|24|19|9|16|17|7|6|0|0|3|7|0|3|0|0|0|0|0|0|0|0|0|0|0|0|0|1|0|0|0|0|0|0	0	0	0	0	0	-87.22	0.05	0.83
FAM207A	NP_001177916.1	SRSF11	0|3	3	1.5	2	1|4|2|1|4|0|5|4|0|0|1|1|2|1|0|6|7|7|1|4|9|5|4|4|6|6|6|4|2|0|0|0|7|2	0	0	0	0	0	-33.71	0.2	0.83
FAM207A	NP_055481.1	CLINT1	0|2	2	1	2	34|48|19|33|39|18|23|20|9|7|17|16|8|19|0|3|1|0|1|5|3|0|0|1|2|0|2|1|0|0|0|0|0|0	0	0	0	0	0	-172.39	0.03	0.83	NP_002219.1|
FAM207A	NP_001184226.1	GABPA	0|3	3	1.5	2	0|3|0|0|2|1|0|0|0|0|0|0|0|0|4|12|6|7|6|13|8|8|8|10|9|9|6|4|0|0|0|0|0|0	0	0	0	0	0	-49.25	0.14	0.83	NP_060354.4|
FAM207A	NP_055940.3	CIC	0|5	5	2.5	2	6|11|18|7|18|13|2|0|0|0|0|0|0|1|5|36|36|27|5|37|27|23|0|0|19|16|14|12|0|0|0|0|0|0	0	0	0	0	0	-152.19	0.07	0.83
FAM207A	NP_064504.2	ZC3HAV1	0|5	5	2.5	2	32|20|28|32|17|24|17|13|0|0|5|19|4|4|0|0|0|0|0|0|0|0|0|0|0|0|0|0|0|0|0|0|0|0	0	0	0	0	0	-129.77	0.09	0.83	NP_001161413.1|NP_001127949.1|
FAM207A	NP_689531.2	C12orf45	0|4	4	2	2	0|15|7|0|6|8|5|0|0|0|0|8|0|3|4|24|16|12|3|16|23|20|7|12|17|16|11|12|0|0|0|0|0|0	0	0	0	0	0	-93.93	0.1	0.83
FAM207A	NP_001107018.1	LIMA1	0|5	5	2.5	2	32|23|40|33|24|32|26|19|4|4|19|19|6|16|0|0|0|0|0|1|0|0|0|0|1|0|0|0|0|0|0|0|0|0	0	0	0	0	0	-153.31	0.07	0.83	NP_000436.2|
FAM207A	NP_001185730.1	EIF4G3	0|6	6	3	2	85|115|95|78|103|88|41|37|0|5|19|50|13|27|0|9|0|0|0|0|0|0|0|0|0|0|0|0|0|0|0|0|0|0	0	0	0	0	0	-449.73	0.03	0.83
FAM207A	NP_003277.1	TOP1	0|2	2	1	2	0|0|0|0|5|1|0|0|0|0|0|0|0|0|6|16|17|9|7|14|12|5|3|6|13|11|11|7|0|0|0|0|4|0	0	0	0	0	0	-67.09	0.07	0.83	NP_001159607.1|
FAM207A	NP_077305.2	EFHD2	0|4	4	2	2	19|23|15|22|30|12|18|16|3|2|11|14|10|9|0|4|0|0|0|3|0|0|0|0|4|0|0|0|0|0|0|0|0|0	0	0	0	0	0	-105.13	0.09	0.83
FAM207A	NP_060217.1	ANKHD1	0|3	3	1.5	2	57|58|45|55|52|41|26|13|1|0|0|13|0|0|0|0|0|0|0|0|0|0|0|0|0|0|0|0|0|0|0|0|0|0	0	0	0	0	0	-248.7	0.03	0.83
FAM207A	NP_000402.3	HLCS	0|3	3	1.5	2	58|27|27|41|28|27|18|15|52|53|23|19|18|20|1|23|7|7|0|14|9|3|44|40|7|6|6|3|29|26|6|17|52|13	0	0	0	0	0	-240.84	0.03	0.83
FAM207A	NP_001135935.1	DKC1	0|2	2	1	2	0|3|2|0|8|0|0|0|0|0|0|3|0|0|3|10|21|8|7|6|9|6|3|5|7|6|4|6|0|0|0|0|0|0	0	0	0	0	0	-53.25	0.08	0.83	NP_001159607.1|NP_005782.1|NP_056473.2|NP_060365.7|NP_006444.2|
FAM207A	NP_056363.2	DST	0|3	3	1.5	2	70|49|49|70|40|36|14|14|0|0|4|46|1|9|0|0|0|0|0|0|0|0|0|0|0|0|0|0|0|0|0|0|0|0	0	0	0	0	0	-266.32	0.03	0.83
FAM207A	NP_001248340.1	SFSWAP	0|2	2	1	2	0|8|12|0|13|18|0|0|0|0|0|4|0|0|4|17|20|18|5|9|20|17|3|6|15|10|7|9|0|0|0|0|0|0	0	0	0	0	0	-84.98	0.05	0.83
FAM207A	NP_001240626.1	ERBIN	0|2	2	1	2	47|58|60|42|47|57|20|12|0|0|3|0|5|13|0|1|1|0|0|0|0|0|0|0|0|0|0|1|0|0|0|0|0|0	0	0	0	0	0	-248.7	0.02	0.83
FAM207A	NP_001153575.1	ZC3H14	0|1	1	0.5	2	0|11|10|0|6|6|0|0|0|0|4|6|0|2|1|0|9|13|1|5|10|1|1|7|5|1|11|11|0|0|0|0|0|0	0	0	0	0	0	-51.49	0.04	0.83
FAM207A	NP_001646.2	ARCN1	0|1	1	0.5	2	8|17|9|10|20|6|4|0|0|0|3|3|2|2|0|0|0|0|0|0|0|0|0|0|0|0|0|0|0|0|0|0|0|0	0	0	0	0	0	-62.38	0.04	0.83
FAM207A	NP_002008.2	FLI1	0|1	1	0.5	2	0|0|0|0|0|0|0|0|0|0|0|0|0|0|0|0|0|0|0|1|0|0|0|0|0|2|0|0|0|0|0|0|0|0	0	0	0	0	0	-4.67	0.67	0.83
FAM207A	NP_005905.2	MCM4	0|1	1	0.5	2	5|9|10|4|14|8|3|3|0|0|3|6|0|0|2|12|7|9|2|10|7|5|0|2|3|6|7|4|0|0|0|0|0|0	0	0	0	0	0	-51.49	0.04	0.83	NP_060988.3|
FAM207A	NP_006280.3	TLN1	0|1	1	0.5	2	117|149|105|108|115|93|65|47|0|0|13|85|18|22|0|6|2|0|0|6|0|1|0|0|0|0|1|1|0|0|0|0|0|0	0	0	0	0	0	-548.28	0	0.83
FAM207A	NP_055955.1	TTLL12	0|1	1	0.5	2	0|0|0|0|0|0|0|0|0|0|0|0|0|0|0|0|0|0|0|0|0|0|0|0|0|0|0|0|0|0|0|0|0|0	0	0	0	0	0	-2.34	5	0.83
FAM207A	NP_056139.1	RRP8	0|1	1	0.5	2	0|0|0|0|0|0|0|0|0|0|0|0|0|0|0|0|0|0|0|0|0|0|0|0|0|0|0|0|0|0|0|0|0|0	0	0	0	0	0	-2.34	5	0.83
FAM207A	NP_061029.2	GPALPP1	0|1	1	0.5	2	0|0|0|0|0|0|0|0|0|0|0|0|0|0|0|0|0|0|3|2|2|0|2|2|5|3|1|1|0|0|0|0|0|0	0	0	0	0	0	-15	0.15	0.83
FAM207A	NP_060506.5	ATG2B	0|1	1	0.5	2	82|80|67|65|79|60|36|32|0|0|4|36|8|3|0|1|0|0|0|1|0|0|0|0|0|0|0|0|0|0|0|0|0|0	0	0	0	0	0	-345.28	0.01	0.83
FAM207A	NP_060941.2	ZC3H15	0|1	1	0.5	2	3|12|6|6|11|6|0|0|0|0|2|3|1|1|0|0|0|0|0|0|0|0|0|0|0|0|0|0|0|0|0|0|0|0	0	0	0	0	0	-39.28	0.06	0.83
FAM207A	NP_542399.1	CDCA5	0|1	1	0.5	2	0|0|0|0|0|0|0|0|0|0|0|0|0|0|0|0|0|0|0|0|0|0|0|0|0|0|0|0|0|0|0|0|0|0	0	0	0	0	0	-2.34	5	0.83
FAM207A	NP_001159477.1	EPB41	0|1	1	0.5	2	45|67|71|43|64|59|48|37|8|7|30|52|20|26|0|0|2|0|0|0|1|0|0|0|0|0|0|0|0|0|0|0|0|0	0	0	0	0	0	-292.49	0.01	0.83
FAM207A	NP_001316.1	CSTF2	0|1	1	0.5	2	0|0|0|0|14|0|4|3|0|0|0|0|0|0|0|0|12|0|1|0|7|3|0|0|7|5|4|1|0|0|0|0|0|0	0	0	0	0	0	-44.78	0.05	0.83	NP_001127949.1|
FAM207A	NP_068765.3	BCORL1	0|1	1	0.5	2	0|0|0|0|0|0|0|0|0|0|0|0|0|0|0|4|2|0|1|2|3|0|0|0|3|3|1|1|0|0|0|0|0|0	0	0	0	0	0	-15	0.15	0.83
FAM207A	NP_001032411.1	USP14	0|1	1	0.5	2	9|8|7|12|14|5|10|5|0|0|0|7|2|0|0|1|0|0|0|0|0|0|0|0|2|1|0|0|0|0|0|0|0|0	0	0	0	0	0	-50.37	0.04	0.83
FAM207A	NP_006614.2	PHGDH	0|1	1	0.5	2	1|0|0|3|1|0|5|0|0|0|0|2|0|0|0|0|0|0|0|0|0|0|0|0|0|0|0|0|0|4|0|0|4|0	0	0	0	0	0	-18.24	0.12	0.83	NP_001159693.1|NP_001167568.1|
FAM207A	NP_001138916.1	SCAF4	0|2	2	1	2	1|6|3|3|5|3|1|0|0|0|0|3|0|0|3|6|10|7|3|6|10|3|0|0|6|7|5|7|0|0|0|0|0|0	0	0	0	0	0	-38.15	0.12	0.83
FAM207A	NP_057121.2	UTP11	0|1	1	0.5	2	0|0|0|0|0|0|0|0|0|0|0|0|0|0|0|0|0|0|0|0|0|0|0|0|0|0|0|0|0|0|0|0|0|0	0	0	0	0	0	-2.34	5	0.83
FAM207A	NP_001171501.1	SF1	0|2	2	1	2	9|10|9|9|8|9|5|0|0|0|3|10|2|4|2|27|20|15|6|18|17|7|5|6|12|8|12|8|0|0|0|0|0|0	0	0	0	0	0	-91.7	0.05	0.83
FAM207A	NP_003423.1	ZNF131	0|1	1	0.5	2	0|2|2|0|1|1|0|0|0|0|0|0|0|0|0|0|0|2|0|2|0|2|0|0|2|0|5|3|0|0|0|0|0|0	0	0	0	0	0	-13.88	0.17	0.83
FAM207A	NP_004512.1	KIF5B	0|2	2	1	2	42|30|24|37|28|26|18|20|0|0|11|25|12|4|0|0|0|0|0|0|0|0|0|0|0|0|0|0|0|0|0|0|0|0	0	0	0	0	0	-153.32	0.03	0.83
FAM207A	NP_001243875.1	FAAP20	0|1	1	0.5	2	0|0|0|0|0|0|0|0|0|0|0|0|0|0|0|0|0|0|0|0|0|0|0|0|0|0|0|0|0|0|0|0|0|0	0	0	0	0	0	-2.34	5	0.83
FAM207A	NP_056054.2	AGTPBP1	0|1	1	0.5	2	3|5|3|3|3|4|2|0|0|0|0|2|0|0|0|0|0|0|0|0|1|0|0|0|2|0|0|2|0|0|0|0|0|0	0	0	0	0	0	-17.21	0.13	0.83
FAM207A	NP_037499.2	ANAPC4	0|1	1	0.5	2	1|4|0|4|2|2|0|0|0|0|0|3|0|1|0|0|0|0|1|2|0|0|0|0|1|0|2|3|0|0|0|0|0|0	0	0	0	0	0	-16.11	0.14	0.83	NP_001171825.1|
RAP1	NP_000050.2	BRCA2	14|3|18|34|8|22|25|23	147	18.38	8	0|3|0|0|4|3|0|0|0|0|0|0|0|0|0|3|4|6|0|4|12|0|0|0|0|0|4|4|0|0|0|0|0|0	0.98	1	0.98	1	0.98	-20.96	2.83	0	NP_057651.1|NP_000526.1|NP_001138787.1|
RAP1	NP_001027902.1	USP48	4|12|15|10|8|17|18|16	100	12.5	8	0|1|0|0|0|0|0|0|0|0|0|1|0|0|0|0|0|0|0|1|0|0|0|0|0|0|0|0|0|0|0|0|0|0	1	1	1	1	1	0.8	16.67	0
RAP1	NP_001070254.1	QSER1	4|19|39|33|19|33|22|21	190	23.75	8	0|1|2|0|0|3|0|0|0|0|0|0|0|0|0|2|0|0|0|0|6|0|0|0|0|0|2|2|0|0|0|0|0|0	1	1	1	1	1	-7.6	7.31	0	NP_001027565.1|
RAP1	NP_001074012.1	CACTIN	18|18|29|30|24|28|28|25	200	25	8	0|1|2|0|0|0|0|0|0|0|0|3|0|0|2|10|10|3|4|5|7|3|0|0|8|6|6|5|0|0|0|0|0|0	1	1	1	1	1	-7.25	2.86	0
RAP1	NP_001092108.1	RNF169	11|4|10|18|11|7|7|6	74	9.25	8	0|0|0|0|0|0|0|0|0|0|0|0|0|0|0|2|0|0|0|0|0|0|0|0|2|0|2|3|0|0|0|0|0|0	0.99	1	0.99	1	0.99	-4.06	4.11	0
RAP1	NP_001093879.1	SENP6	7|18|45|20|28|39|29|20	206	25.75	8	0|5|3|0|3|5|0|0|0|0|0|0|0|0|0|5|8|7|1|10|4|4|2|1|4|4|3|8|0|0|0|0|0|0	1	1	1	1	1	-20.84	3.12	0
RAP1	NP_001116295.1	GTF3C5	8|6|31|8|5|33|14|19	124	15.5	8	0|3|5|1|5|4|2|0|0|0|0|0|0|1|0|0|0|3|0|3|2|2|0|0|7|4|0|1|0|0|0|0|0|0	1	1	1	1	1	-13.15	2.95	0	NP_006459.3|NP_001245244.1|NP_001229715.1|
RAP1	NP_001135943.1	INTS12	4|6|5|10|6|10|4|4	49	6.12	8	0|0|0|0|0|0|0|0|0|0|0|0|0|0|0|0|0|0|0|0|0|0|0|0|0|0|0|0|0|0|0|0|0|0	1	1	1	1	1	5.79	61.25	0	NP_001073922.2|
RAP1	NP_001137307.1	NFRKB	8|10|14|19|8|15|19|11	104	13	8	0|0|0|0|0|0|0|0|0|0|0|0|0|0|0|2|1|0|0|2|0|0|0|0|3|1|0|0|0|0|0|0|0|0	1	1	1	1	1	1.72	6.5	0	NP_005643.2|
RAP1	NP_001138631.1	INTS9	16|27|38|28|27|53|45|49	283	35.38	8	3|2|2|0|1|3|0|0|0|0|0|0|0|0|1|3|2|2|0|2|0|0|0|0|0|0|1|1|0|0|0|0|0|0	1	1	1	1	1	8.46	12.86	0	NP_001073922.2|
RAP1	NP_001139400.1	SAP130	10|10|15|10|4|17|6|5	77	9.62	8	1|2|1|0|2|0|0|0|0|0|0|1|0|0|0|5|4|4|0|4|2|2|0|0|4|2|2|2|0|0|0|0|0|0	0.98	1	0.98	1	0.98	-11.08	2.26	0	NP_004505.2|
RAP1	NP_001140160.1	KDM3A	6|14|58|13|14|39|30|32	206	25.75	8	0|9|9|0|10|8|0|0|0|0|0|3|0|0|0|12|11|13|0|11|14|8|0|0|7|9|1|3|0|0|0|0|0|0	1	1	1	1	1	-38.9	2.06	0	NP_071496.1|NP_003646.2|
RAP1	NP_001153575.1	ZC3H14	11|14|43|28|16|37|36|32	217	27.12	8	0|11|10|0|6|6|0|0|0|0|4|6|0|2|1|0|9|13|1|5|10|1|1|7|5|1|11|11|0|0|0|0|0|0	1	1	1	1	1	-26.47	2.36	0	NP_079351.2|NP_001129036.1|
RAP1	NP_001157616.1	CHAMP1	49|64|96|68|68|92|68|79	584	73	8	9|19|13|10|25|9|10|10|0|0|7|29|5|7|16|24|34|14|16|22|39|14|14|21|21|25|20|19|0|0|0|0|0|0	1	1	1	1	1	-43.21	2.3	0	NP_005086.2|NP_001181866.1|NP_005643.2|
RAP1	NP_001181866.1	POGZ	35|26|63|32|26|54|48|40	324	40.5	8	0|1|0|0|0|0|0|0|0|0|0|0|0|0|0|5|0|3|2|4|2|2|0|0|10|7|4|4|0|0|0|0|0|0	1	1	1	1	1	12.06	6.23	0	NP_004370.1|NP_001074960.1|
RAP1	NP_001186226.1	UIMC1	6|6|22|10|8|22|6|6	86	10.75	8	0|6|0|0|3|2|0|0|0|0|0|0|0|0|0|5|3|2|2|1|11|0|0|1|4|4|5|2|0|0|0|0|0|0	0.99	0.99	0.99	0.99	0.99	-17	1.59	0	NP_002907.1|NP_001074960.1|
RAP1	NP_002476.2	NBN	11|22|30|27|18|26|23|23	180	22.5	8	0|0|0|0|0|0|0|0|0|0|0|4|0|0|0|2|0|0|0|6|0|0|0|0|3|3|0|0|0|0|0|0|0|0	1	1	1	1	1	-0.75	5.62	0	NP_002936.1|NP_000240.1|NP_003949.1|NP_004250.4|NP_003375.1|NP_008958.2|NP_005643.2|NP_115820.2|NP_003392.1|NP_004647.1|NP_001130026.1|
RAP1	NP_002936.1	RPA1	31|26|35|38|33|56|57|62	338	42.25	8	5|8|13|6|9|14|4|4|0|0|3|10|0|3|4|16|12|12|8|18|11|9|10|12|11|10|10|10|0|0|0|0|0|0	1	1	1	1	1	-18.44	2.77	0	NP_058633.2|NP_001427.2|NP_005905.2|NP_006288.2|NP_057302.1|NP_002422.1|NP_003353.1|NP_001002.1|NP_002430.3|NP_002801.1|NP_060082.2|NP_000050.2|NP_009017.1|NP_001243778.1|NP_002907.1|NP_004485.1|NP_001257401.1|NP_008958.2|NP_036601.2|NP_003062.2|NP_001098057.1|NP_060102.1|NP_005643.2|NP_056005.1|NP_115820.2|NP_001258522.1|NP_079351.2|NP_004746.2|NP_001790.1|NP_060328.2|NP_006297.2|NP_036443.1|NP_…
RAP1	NP_003949.1	RNF8	7|14|24|11|9|15|9|7	96	12	8	0|1|0|0|0|0|0|0|0|0|0|0|0|0|0|0|0|0|0|0|0|0|0|0|0|0|0|0|0|0|0|0|0|0	1	1	1	1	1	8.32	48	0	NP_003375.1|
RAP1	NP_005490.1	UBA2	10|21|44|23|20|42|31|26	217	27.12	8	0|0|1|0|3|0|0|0|0|0|0|0|0|0|0|0|0|0|0|2|1|0|0|0|3|3|0|0|0|0|0|0|0|0	1	1	1	1	1	1.86	9.86	0
RAP1	NP_005643.2	TERF2	50|43|80|61|43|70|60|64	471	58.88	8	0|0|0|0|0|0|0|0|0|0|0|0|0|0|0|0|0|0|0|0|0|0|0|0|0|0|0|0|0|0|0|0|0|0	1	1	1	1	1	63.77	588.75	0	NP_002922.2|NP_115820.2|NP_001193962.1|NP_001232.1|NP_001159773.1|NP_060058.1|NP_073747.1|NP_002903.3|
RAP1	NP_005905.2	MCM4	22|14|46|24|13|47|36|41	243	30.38	8	5|9|10|4|14|8|3|3|0|0|3|6|0|0|2|12|7|9|2|10|7|5|0|2|3|6|7|4|0|0|0|0|0|0	1	1	1	1	1	-23.58	2.64	0	NP_060988.3|NP_036513.2|NP_060624.1|NP_057302.1|NP_006793.1|NP_001257401.1|NP_001230005.1|NP_001127891.1|NP_001074960.1|
RAP1	NP_006288.2	XRCC1	4|5|30|10|2|21|7|11	90	11.25	8	0|5|1|0|0|0|0|0|0|0|1|0|0|0|0|2|0|0|0|2|0|0|0|0|5|3|2|0|0|0|0|0|0|0	1	1	1	1	1	-12.44	3	0	NP_057302.1|NP_004370.1|NP_001243778.1|
RAP1	NP_006653.2	SRCAP	35|19|36|44|17|29|31|41	252	31.5	8	0|0|0|0|0|0|0|0|0|0|0|0|0|0|0|3|8|2|4|7|7|1|0|0|0|6|4|6|0|0|0|0|0|0	1	1	1	1	1	-2.8	4.5	0	NP_001258016.1|NP_001073315.1|
RAP1	NP_006865.1	ELF2	6|10|22|9|9|22|12|12	102	12.75	8	0|1|0|0|0|0|0|0|0|0|0|3|0|0|1|3|9|2|0|6|4|1|0|0|6|4|0|0|0|0|0|0|0|0	1	1	1	1	1	-15.22	2.04	0	NP_004647.1|
RAP1	NP_055618.2	ZNF518A	3|2|0|11|2|0|3|2	23	2.88	8	0|0|0|0|0|0|0|0|0|0|0|0|0|0|0|0|0|0|0|0|0|0|0|0|0|0|0|0|0|0|0|0|0|0	0.99	1	0.99	1	0.99	-2.34	28.75	0
RAP1	NP_055861.3	SETX	2|5|11|10|9|19|12|12	80	10	8	0|4|0|0|0|0|0|0|0|0|0|0|0|0|0|3|2|0|0|0|4|0|0|0|0|0|0|0|0|0|0|0|0|0	0.97	1	0.97	1	0.97	-10.52	3.08	0	NP_005490.1|
RAP1	NP_055865.1	CMTR1	4|3|0|4|1|4|3|3	22	2.75	8	0|0|0|0|0|0|0|0|0|0|0|0|0|0|0|0|0|0|0|0|0|0|0|0|0|0|0|0|0|0|0|0|0|0	1	1	1	1	1	-2.34	27.5	0	NP_001193962.1|NP_062538.5|
RAP1	NP_056224.3	EP400	25|27|73|44|32|71|40|41	353	44.12	8	0|16|0|3|13|0|0|0|0|0|0|4|0|0|0|9|10|2|0|5|18|0|0|0|5|3|4|4|0|0|0|0|0|0	1	1	1	1	1	-16.4	3.1	0	NP_001230575.1|
RAP1	NP_056513.2	GPKOW	8|12|34|14|13|32|29|23	165	20.62	8	1|6|5|0|4|3|0|0|0|0|0|0|0|0|0|9|6|2|0|7|11|3|0|1|8|4|0|0|0|0|0|0|0|0	1	1	1	1	1	-21.14	2.36	0	NP_003578.2|
RAP1	NP_058633.2	POLA1	27|39|63|49|43|71|56|42	390	48.75	8	0|15|6|0|7|2|0|0|0|0|0|8|0|0|0|19|10|4|5|16|14|2|0|0|9|6|6|10|0|0|0|0|0|0	1	1	1	1	1	-19.63	3.05	0	NP_009017.1|NP_000312.2|NP_001257401.1|NP_006297.2|NP_006222.2|NP_001074960.1|
RAP1	NP_060255.3	SPDL1	11|21|69|22|21|56|33|36	269	33.62	8	8|20|7|11|18|7|7|6|0|0|1|4|0|0|2|11|8|6|1|10|10|4|0|0|7|5|0|2|0|0|0|0|0|0	1	1	1	1	1	-39.12	2.24	0	NP_001159773.1|
RAP1	NP_061155.2	ANLN	8|22|60|35|21|42|29|17	234	29.25	8	4|10|0|2|6|0|0|3|0|0|0|2|0|2|0|10|14|0|2|3|9|0|0|0|8|6|0|0|0|0|0|0|0|0	1	1	1	1	1	-28.41	2.72	0	NP_055598.1|NP_006127.1|
RAP1	NP_064578.2	EMSY	20|18|56|24|15|40|32|41	246	30.75	8	0|6|0|4|5|4|2|2|0|0|1|4|0|0|4|10|9|5|5|13|11|4|0|0|11|8|7|11|0|0|0|0|0|0	1	1	1	1	1	-20.73	2.67	0	NP_000050.2|NP_004505.2|NP_001028733.1|NP_001074960.1|
RAP1	NP_073210.1	ESS2	4|7|13|8|9|12|16|9	78	9.75	8	0|0|1|0|0|0|0|0|0|0|0|0|0|0|0|3|3|0|0|2|4|0|0|0|3|0|4|2|0|0|0|0|0|0	0.98	1	0.98	1	0.98	-8.42	2.79	0	NP_003578.2|
RAP1	NP_110395.1	ILKAP	4|3|38|13|7|30|4|4	103	12.88	8	0|0|0|0|2|0|0|0|0|0|0|2|0|0|0|3|0|0|0|0|5|0|0|0|4|2|0|0|0|0|0|0|0|0	1	1	1	1	1	-9.89	3.68	0	NP_067077.1|
RAP1	NP_115514.2	KBTBD7	17|21|29|26|19|20|45|37	214	26.75	8	1|0|0|0|0|0|0|0|0|0|0|1|0|0|0|0|0|0|0|2|0|0|0|0|0|0|1|0|0|0|0|0|0|0	1	1	1	1	1	15.68	21.4	0	NP_690867.3|NP_056377.1|
RAP1	NP_689775.2	CDCA2	44|32|56|53|42|86|54|39	406	50.75	8	3|9|8|4|6|5|0|0|0|0|1|5|0|0|8|19|19|9|10|14|15|7|3|4|9|7|12|8|0|0|0|0|0|0	1	1	1	1	1	-15.45	3.03	0	NP_009103.2|NP_001263199.1|
RAP1	NP_690867.3	KBTBD6	28|39|64|32|33|47|69|66	378	47.25	8	0|0|0|0|0|0|0|0|0|0|0|0|0|0|0|0|0|0|0|0|0|0|0|0|0|0|0|0|0|0|0|0|0|0	1	1	1	1	1	42.11	472.5	0
RAP1	NP_000525.1	PMS1	9|11|41|13|11|17|30|22	154	19.25	8	0|7|5|0|6|3|0|0|0|0|0|2|0|0|0|5|8|5|2|7|11|5|0|0|6|4|4|4|0|0|0|0|0|0	1	1	1	1	1	-17.92	2.33	0	NP_000240.1|NP_000050.2|NP_002907.1|NP_002903.3|NP_003677.4|NP_062538.5|
RAP1	NP_001019979.1	BCL7A	2|5|6|5|2|7|6|5	38	4.75	8	0|0|0|0|0|0|0|0|0|0|0|0|0|0|0|0|0|0|0|0|0|0|0|0|0|0|0|0|0|0|0|0|0|0	1	1	1	1	1	2.2	47.5	0
RAP1	NP_004756.2	BCL7C	2|0|4|5|0|0|5|6	22	2.75	8	0|0|0|0|0|0|0|0|0|0|0|0|0|0|0|0|0|0|0|0|0|0|0|0|0|0|0|0|0|0|0|0|0|0	1	1	1	1	1	-2.34	27.5	0
RAP1	NP_001157108.1	GTF2I	76|79|155|113|82|163|123|115	906	113.25	8	3|17|12|4|17|14|4|0|0|0|2|14|0|5|8|28|35|29|8|23|35|22|3|7|27|24|18|16|0|0|0|0|0|0	1	1	1	1	1	-7.76	3.57	0	NP_002936.1|NP_001008800.1|NP_116204.3|NP_001181919.1|NP_001164633.1|NP_003646.2|
RAP1	NP_001161328.1	SBNO1	9|10|47|16|10|43|37|30	202	25.25	8	1|4|0|1|3|0|0|0|0|0|0|0|0|0|0|7|3|4|0|0|3|2|0|0|1|0|2|5|0|0|0|0|0|0	1	1	1	1	1	-6.64	5.05	0
RAP1	NP_001129505.1	PUF60	72|112|104|106|132|128|136|115	905	113.12	8	14|38|43|19|40|41|12|6|0|2|2|28|3|3|17|43|49|36|19|48|55|29|23|30|38|33|39|26|0|0|0|0|0|0	1	1	1	1	1	-70.09	2.32	0	NP_006187.2|NP_003133.1|NP_071496.1|NP_006793.1|NP_001230575.1|NP_004505.2|NP_060200.2|
RAP1	NP_003421.2	ZNF91	7|0|9|5|0|11|0|0	32	4	8	0|0|0|0|0|0|0|0|0|0|0|0|0|0|0|0|0|0|0|0|0|0|0|0|0|0|0|0|0|0|0|0|0|0	1	1	1	1	1	-2.34	40	0
RAP1	NP_004690.1	FAM50A	8|10|28|26|10|23|16|13	134	16.75	8	0|6|5|2|7|3|0|0|0|0|0|6|0|2|0|9|8|2|0|8|5|0|0|0|4|6|4|1|0|0|0|0|0|0	1	1	1	1	1	-18.49	2.09	0	NP_001074960.1|
RAP1	NP_005086.2	ZMYM4	27|22|25|37|18|39|29|31	228	28.5	8	0|0|3|0|0|0|0|0|0|0|0|8|0|1|0|8|6|4|5|6|11|7|0|0|4|7|3|3|0|0|0|0|0|0	1	1	1	1	1	-6.42	3.35	0	NP_001181866.1|NP_001427.2|NP_001177951.1|NP_001074960.1|
RAP1	NP_001177893.1	ZMYM2	32|28|66|46|41|65|60|47	385	48.12	8	0|5|7|0|4|9|5|3|0|0|0|13|0|3|6|20|15|13|9|12|17|8|0|0|16|19|14|18|0|0|0|0|0|0	1	1	1	1	1	-26.82	2.6	0	NP_005086.2|NP_004370.1|NP_001177951.1|
RAP1	NP_079048.3	ZMYM1	14|19|26|33|20|29|21|21	183	22.88	8	0|5|3|1|5|3|3|0|0|0|0|1|0|0|1|5|10|5|0|3|7|4|2|0|2|3|6|2|0|0|0|0|0|0	1	1	1	1	1	-6.69	3.27	0	NP_789782.1|NP_078846.2|NP_001091981.1|
RAP1	NP_001164633.1	ZMYM3	7|7|5|8|5|8|6|4	50	6.25	8	0|0|0|0|0|0|0|0|0|0|0|0|0|0|0|0|0|0|2|0|0|0|0|0|0|0|0|1|0|0|0|0|0|0	1	1	1	1	1	0.83	8.33	0	NP_001074960.1|
RAP1	NP_006187.2	PCBP1	37|26|98|34|31|71|45|48	390	48.75	8	17|20|19|19|22|18|14|15|6|7|11|11|6|7|6|21|18|13|5|16|21|13|7|10|13|12|6|8|9|2|0|13|13|4	1	1	1	1	1	-38.28	2.32	0	NP_001055.1|NP_060288.3|NP_443089.3|NP_005643.2|NP_001129611.1|
RAP1	NP_036442.3	KIF4A	35|41|117|77|44|123|64|68	569	71.12	8	1|25|12|2|26|12|3|5|0|0|2|14|1|3|6|33|36|26|7|25|38|13|0|0|26|22|20|19|0|0|0|0|0|0	1	1	1	1	1	-68.32	2.14	0	NP_000050.2|NP_001074960.1|
RAP1	NP_060842.3	LRIF1	18|16|40|19|15|34|22|22	186	23.25	8	0|0|0|0|0|0|0|0|0|0|0|0|0|0|2|5|0|0|1|6|1|0|0|0|2|2|1|3|0|0|0|0|0|0	1	1	1	1	1	4.01	5.81	0	NP_056110.2|NP_002422.1|NP_115514.2|NP_005432.1|
RAP1	NP_004450.3	BPTF	101|107|169|148|111|157|153|166	1112	139	8	11|26|28|8|28|24|0|4|0|0|12|25|2|7|15|42|60|45|28|51|64|35|0|0|26|20|25|32|0|0|0|0|0|0	1	1	1	1	1	-53.09	2.53	0	NP_001185648.1|NP_003060.2|NP_001136270.1|NP_004505.2|NP_006297.2|
RAP1	NP_919258.2	LIN54	10|5|6|6|4|13|7|6	57	7.12	8	0|0|1|0|0|0|0|0|0|0|0|0|0|0|0|0|0|0|0|0|1|0|1|0|0|0|2|1|0|0|0|0|0|0	1	1	1	1	1	-0.75	5.7	0	NP_000312.2|NP_002457.1|NP_001230017.1|
RAP1	NP_057023.2	TRMT6	5|3|9|9|6|9|4|4	49	6.12	8	0|0|0|0|0|0|0|0|0|0|0|0|0|0|0|0|0|0|0|0|0|0|0|0|0|0|0|0|0|0|0|0|0|0	1	1	1	1	1	4.04	61.25	0
RAP1	NP_079222.1	PSME3IP1	3|4|13|4|5|12|5|5	51	6.38	8	0|0|0|0|0|3|0|0|0|0|0|0|0|0|0|0|1|0|0|0|5|0|0|0|0|1|0|0|0|0|0|0|0|0	0.98	0.99	0.98	0.99	0.98	-6.25	2.55	0	NP_001074960.1|
RAP1	NP_000240.1	MLH1	2|3|8|7|5|12|2|1	40	5	8	2|1|0|0|3|0|0|0|0|0|0|0|0|0|0|1|0|0|0|0|1|0|0|0|0|0|0|0|0|0|0|0|0|0	0.96	1	0.96	1	0.96	-6.67	2.86	0	NP_001171711.1|NP_001263199.1|NP_006297.2|NP_000526.1|NP_003677.4|NP_006127.1|
[truncated: 4,826 more rows]

## Sheet: Untransf. HEK+BirA as controls
Bait	Prey	PreyGene	Spec	SpecSum	AvgSpec	NumReplicates	ctrlCounts	AvgP	MaxP	TopoAvgP	TopoMaxP	SaintScore	logOddsScore	FoldChange	BFDR	boosted_by
ATRX (C-ter BirA*)	NP_000514.2	HOXD13	3|2	5	2.5	2	0|0|0|0|0|0|0|0|0|0|0|0|0|0|0|0|0|0|0|0	0.98	0.99	0.98	0.99	0.98	3.25	25	0
ATRX (C-ter BirA*)	NP_001135441.1	DAXX	11|12	23	11.5	2	0|0|0|0|0|0|0|0|0|0|0|0|0|0|0|0|0|0|0|0	1	1	1	1	1	17.98	115	0	NP_150241.2|NP_001803.2|
ATRX (C-ter BirA*)	NP_001177893.1	ZMYM2	28|26	54	27	2	0|5|7|0|4|9|5|3|0|0|0|13|0|3|0|0|0|0|0|0	0.99	1	0.99	1	0.99	3.6	3.18	0	NP_001027451.1|NP_150241.2|NP_057704.2|
ATRX (C-ter BirA*)	NP_036540.3	ZMYND8	30|27	57	28.5	2	6|7|6|1|7|7|0|0|0|0|0|14|0|0|0|0|0|0|0|0	0.99	1	0.99	1	0.99	3.8	3.26	0	NP_055445.2|NP_065883.1|
ATRX (C-ter BirA*)	NP_065883.1	ZNF687	21|12	33	16.5	2	0|6|2|0|1|0|0|0|0|0|0|4|0|0|0|0|0|0|0|0	0.97	1	0.97	1	0.97	2.77	5.08	0
ATRX (C-ter BirA*)	NP_115871.1	DOT1L	2|3	5	2.5	2	0|0|0|0|0|0|0|0|0|0|0|0|0|0|0|0|0|0|0|0	0.98	0.99	0.98	0.99	0.98	3.25	25	0	NP_005928.2|
ATRX (C-ter BirA*)	P02672	FGA	22|2	24	12	2	0|0|0|0|0|0|0|0|0|0|0|0|0|0|0|0|0|0|0|0	0.98	1	0.98	1	0.98	3.25	120	0
ATRX (C-ter BirA*)	NP_000048.1	BLM	10|12	22	11	2	0|0|0|0|3|0|0|0|0|0|0|0|0|0|0|0|0|0|0|0	0.99	0.99	0.99	0.99	0.99	4.17	14.67	0
ATRX (C-ter BirA*)	NP_001027451.1	TFAP2A	8|10	18	9	2	0|2|1|0|0|2|0|0|0|0|0|0|0|0|0|0|0|0|0|0	1	1	1	1	1	4.96	7.2	0
ATRX (C-ter BirA*)	NP_001121364.1	SALL1	7|10	17	8.5	2	0|0|0|0|0|1|0|0|0|0|0|0|0|0|0|0|0|0|0|0	1	1	1	1	1	9.37	34	0
ATRX (C-ter BirA*)	NP_060842.3	LRIF1	7|9	16	8	2	0|0|0|0|0|0|0|0|0|0|0|0|0|0|0|0|0|0|0|0	1	1	1	1	1	11.76	80	0
ATRX (C-ter BirA*)	NP_150241.2	PML	19|20	39	19.5	2	0|0|0|0|0|3|0|0|0|0|0|1|0|0|0|0|0|0|0|0	1	1	1	1	1	10.13	19.5	0	NP_004662.2|
ATRX (C-ter BirA*)	P02769	ALB	16|33	49	24.5	2	2|3|0|5|0|0|0|0|0|2|0|0|1|0|0|0|0|0|0|0	1	1	1	1	1	8.78	8.17	0
ATRX (C-ter BirA*)	NP_078997.4	ZFHX4	3|5	8	4	2	0|0|0|0|0|0|0|0|0|0|0|0|0|0|0|0|0|0|0|0	1	1	1	1	1	5.09	40	0
ATRX (C-ter BirA*)	P02663	CSN1S2	3|2	5	2.5	2	0|0|0|0|0|0|0|0|0|0|0|0|0|0|0|0|0|0|0|0	0.98	0.99	0.98	0.99	0.98	3.25	25	0
ATRX (C-ter BirA*)	NP_001122305.1	ZBTB4	2|3	5	2.5	2	0|0|0|0|0|0|0|0|0|0|0|0|0|0|0|0|0|0|0|0	0.98	0.99	0.98	0.99	0.98	3.25	25	0	NP_004662.2|
ATRX (C-ter BirA*)	NP_002476.2	NBN	12|9	21	10.5	2	0|0|0|0|0|0|0|0|0|0|0|4|0|0|0|0|0|0|0|0	0.96	0.98	0.96	0.98	0.96	2.84	10.5	0.01	NP_000048.1|
ATRX (C-ter BirA*)	P02676	FGB	19|4	23	11.5	2	0|0|0|0|0|0|0|0|0|0|0|0|0|0|0|0|0|0|0|2	0.95	1	0.95	1	0.95	2.11	23	0.01
ATRX (C-ter BirA*)	NP_057164.3	GLOD4	3|3	6	3	2	0|0|0|0|0|0|0|0|0|0|0|0|0|0|0|0|0|0|0|2	0.78	0.78	0.78	0.78	0.78	1.28	6	0.02
ATRX (C-ter BirA*)	NP_055445.2	ZNF592	2|3	5	2.5	2	0|0|0|0|0|0|0|0|0|0|0|2|0|0|0|0|0|0|0|0	0.69	0.78	0.69	0.78	0.69	0.37	5	0.03	NP_065883.1|
ATRX (C-ter BirA*)	NP_003893.2	FUBP1	4|3	7	3.5	2	0|0|0|0|3|0|0|0|0|0|0|0|0|0|0|0|0|0|0|0	0.73	0.79	0.73	0.79	0.73	0.69	4.67	0.03
ATRX (C-ter BirA*)	NP_036614.1	ZNF281	22|28	50	25	2	2|12|9|2|6|7|0|4|0|0|0|7|0|0|0|0|0|0|0|0	0.63	1	0.63	1	0.63	-1.06	2.86	0.04	NP_057704.2|
ATRX (C-ter BirA*)	NP_004809.2	DDX23	0|28	28	14	2	0|0|0|0|0|0|0|0|0|0|0|0|0|0|0|0|0|0|0|0	0.5	1	0.5	1	0.5	-1.29	140	0.06
ATRX (C-ter BirA*)	NP_002017.1	FN1	7|0	7	3.5	2	0|0|0|0|0|0|0|0|0|0|0|0|0|0|0|0|0|0|0|0	0.5	1	0.5	1	0.5	-1.29	35	0.08	NP_003395.1|NP_003893.2|NP_001243509.1|NP_001091974.1|
ATRX (C-ter BirA*)	NP_001165124.1	ZEB2	7|0	7	3.5	2	0|0|0|0|0|0|0|0|0|0|0|0|0|0|0|0|0|0|0|0	0.5	1	0.5	1	0.5	-1.29	35	0.08
ATRX (C-ter BirA*)	NP_003395.1	YWHAB	6|0	6	3	2	0|0|0|0|0|0|0|0|0|0|0|0|0|0|0|0|0|0|0|0	0.5	1	0.5	1	0.5	-1.29	30	0.08
ATRX (C-ter BirA*)	NP_001096073.1	ZNF160	0|3	3	1.5	2	0|0|0|0|0|0|0|0|0|0|0|0|0|0|0|0|0|0|0|0	0.5	0.99	0.5	0.99	0.5	-1.29	15	0.1
ATRX (C-ter BirA*)	NP_005546.2	KRT6B	0|20	20	10	2	0|0|0|0|0|0|0|0|0|0|0|0|0|0|3|6|0|0|0|0	0.5	0.99	0.5	0.99	0.5	-9.15	4.44	0.12
ATRX (C-ter BirA*)	NP_055836.1	ZNF292	2|0	2	1	2	0|0|0|0|0|0|0|0|0|0|0|0|0|0|0|0|0|0|0|0	0.48	0.96	0.48	0.96	0.48	-1.29	10	0.13
ATRX (C-ter BirA*)	NP_001006933.1	RPS6KA2	0|2	2	1	2	0|0|0|0|0|0|0|0|0|0|0|0|0|0|0|0|0|0|0|0	0.48	0.96	0.48	0.96	0.48	-1.29	10	0.13
ATRX (C-ter BirA*)	NP_001803.2	CENPC	0|2	2	1	2	0|0|0|0|0|0|0|0|0|0|0|0|0|0|0|0|0|0|0|0	0.48	0.96	0.48	0.96	0.48	-1.29	10	0.13
ATRX (C-ter BirA*)	P02668	CSN3	0|2	2	1	2	0|0|0|0|0|0|0|0|0|0|0|0|0|0|0|0|0|0|0|0	0.48	0.96	0.48	0.96	0.48	-1.29	10	0.13
ATRX (C-ter BirA*)	NP_005928.2	MLLT6	0|2	2	1	2	0|0|0|0|0|0|0|0|0|0|0|0|0|0|0|0|0|0|0|0	0.48	0.96	0.48	0.96	0.48	-1.29	10	0.13
ATRX (C-ter BirA*)	NP_001116137.1	DDX3Y	4|0	4	2	2	0|0|0|0|0|0|0|0|0|0|0|0|0|0|0|0|0|2|0|0	0.45	0.89	0.45	0.89	0.45	-2.83	4	0.17
ATRX (C-ter BirA*)	XP_003846404.1	MUC19	0|5	5	2.5	2	3|0|0|0|0|0|0|0|0|0|0|0|0|0|0|0|0|0|0|0	0.43	0.86	0.43	0.86	0.43	-3.87	3.33	0.17
ATRX (C-ter BirA*)	NP_689706.2	ZNF362	2|5	7	3.5	2	0|0|0|0|1|0|0|0|0|0|0|4|0|0|0|0|0|0|0|0	0.42	0.71	0.42	0.71	0.42	-1.85	2.8	0.18
ATRX (C-ter BirA*)	NP_001128145.1	NFIA	2|0	2	1	2	0|0|0|0|0|0|0|0|0|0|0|1|0|0|0|0|0|0|0|0	0.4	0.81	0.4	0.81	0.4	-1.83	4	0.18
ATRX (C-ter BirA*)	NP_001091974.1	DDX17	0|4	4	2	2	0|0|0|3|0|0|0|0|0|0|0|0|0|0|0|0|0|0|0|0	0.39	0.79	0.39	0.79	0.39	-3.87	2.67	0.18
ATRX (C-ter BirA*)	NP_001181866.1	POGZ	0|2	2	1	2	0|1|0|0|0|0|0|0|0|0|0|0|0|0|0|0|0|0|0|0	0.4	0.81	0.4	0.81	0.4	-1.83	4	0.18
ATRX (C-ter BirA*)	NP_443157.1	LENG8	16|14	30	15	2	3|5|4|4|6|4|5|5|0|0|3|8|0|2|0|0|0|0|0|0	0.32	0.55	0.32	0.55	0.32	-2.34	2.5	0.19
ATRX (C-ter BirA*)	NP_000537.3	TP53	3|0	3	1.5	2	0|0|0|0|1|2|0|0|0|0|0|0|1|0|0|0|0|0|0|0	0.23	0.46	0.23	0.46	0.23	-4.33	1.5	0.21	NP_001027451.1|NP_150241.2|NP_001091974.1|NP_004662.2|
ATRX (C-ter BirA*)	NP_005086.2	ZMYM4	7|8	15	7.5	2	0|0|3|0|0|0|0|0|0|0|0|8|0|1|0|0|0|0|0|0	0.23	0.3	0.23	0.3	0.23	-1.65	2.5	0.21	NP_001181866.1|
ATRX (C-ter BirA*)	NP_665807.1	MTPN	6|0	6	3	2	0|0|0|0|0|0|0|0|0|0|0|0|0|0|0|3|0|3|1|2	0.2	0.41	0.2	0.41	0.2	-9.64	1.33	0.22
ATRX (C-ter BirA*)	NP_066299.2	MYL6	5|2	7	3.5	2	0|0|0|1|0|0|0|0|0|0|0|0|0|0|0|4|0|0|3|0	0.15	0.28	0.15	0.28	0.15	-4.85	1.75	0.23
ATRX (C-ter BirA*)	NP_001074012.1	CACTIN	3|3	6	3	2	0|1|2|0|0|0|0|0|0|0|0|3|0|0|0|0|0|0|0|0	0.14	0.14	0.14	0.14	0.14	-1.85	2	0.23
ATRX (C-ter BirA*)	NP_001020419.1	DUT	5|4	9	4.5	2	0|0|0|0|0|0|0|0|0|0|0|0|0|0|0|0|0|3|4|2	0.1	0.16	0.1	0.16	0.1	-3	2	0.24	NP_003893.2|
ATRX (C-ter BirA*)	NP_009207.2	CBX3	7|4	11	5.5	2	0|0|0|0|0|3|0|1|0|0|0|8|1|0|0|0|0|0|0|0	0.04	0.08	0.04	0.08	0.04	-5.96	1.69	0.26	NP_001181866.1|
ATRX (C-ter BirA*)	NP_003356.2	UQCRC1	2|0	2	1	2	0|0|0|0|0|0|0|0|0|0|0|0|0|0|0|2|0|2|1|0	0.04	0.09	0.04	0.09	0.04	-5.45	0.8	0.26
ATRX (C-ter BirA*)	NP_001035009.1	ZNF384	0|3	3	1.5	2	0|0|1|0|0|2|0|0|0|0|1|3|0|0|0|0|0|0|0|0	0.03	0.06	0.03	0.06	0.03	-7.59	0.86	0.27
ATRX (C-ter BirA*)	NP_055238.1	AFF4	0|3	3	1.5	2	0|3|2|0|2|0|0|0|0|0|0|0|0|0|0|0|0|0|0|0	0.03	0.06	0.03	0.06	0.03	-7.59	0.86	0.27
ATRX (C-ter BirA*)	NP_001027458.1	NR2C1	1|2	3	1.5	2	0|0|2|0|2|2|0|0|0|0|0|0|0|0|0|0|0|0|0|0	0.02	0.04	0.02	0.04	0.02	-4.72	1	0.28
ATRX (C-ter BirA*)	NP_065750.1	GATAD2B	8|9	17	8.5	2	2|4|1|0|7|1|1|0|0|0|1|5|0|0|0|0|0|0|0|0	0.01	0.02	0.01	0.02	0.01	-5.25	1.89	0.29
ATRX (C-ter BirA*)	NP_001026794.1	ZNF451	0|2	2	1	2	0|5|0|0|0|0|0|0|0|0|0|2|0|0|0|0|0|0|0|0	0.01	0.03	0.01	0.03	0.01	-7.37	0.57	0.29	NP_004662.2|
ATRX (C-ter BirA*)	Q6IFZ6	Krt77	0|11	11	5.5	2	0|0|0|0|0|0|0|0|0|21|0|0|0|0|0|0|0|0|0|0	0.01	0.03	0.01	0.03	0.01	-21.33	1.05	0.29
ATRX (C-ter BirA*)	NP_006784.1	PRDX3	5|0	5	2.5	2	0|0|0|0|0|0|0|0|0|0|0|0|1|0|2|9|0|0|1|0	0.01	0.01	0.01	0.01	0.01	-13.34	0.77	0.3
ATRX (C-ter BirA*)	NP_078895.2	FN3KRP	12|8	20	10	2	1|0|0|2|0|0|0|0|0|0|0|0|2|0|3|6|0|6|8|3	0.01	0.02	0.01	0.02	0.01	-9.55	1.74	0.3
ATRX (C-ter BirA*)	NP_689948.1	ZBTB9	7|6	13	6.5	2	0|6|3|0|3|4|0|0|0|0|0|3|0|0|0|0|0|0|0|0	0	0.01	0	0.01	0	-6.28	1.62	0.3
ATRX (C-ter BirA*)	NP_006315.1	CFDP1	0|2	2	1	2	0|1|3|0|0|1|1|0|0|0|0|2|0|0|0|0|0|0|0|0	0.01	0.02	0.01	0.02	0.01	-7.59	0.57	0.3
ATRX (C-ter BirA*)	NP_000091.1	CSTB	9|9	18	9	2	4|0|0|4|0|0|6|4|2|6|0|0|0|0|0|3|0|2|2|2	0	0	0	0	0	-5.59	1.8	0.31
ATRX (C-ter BirA*)	NP_000185.1	HPRT1	3|0	3	1.5	2	0|0|0|0|0|0|0|0|0|0|0|0|0|0|0|3|0|1|3|3	0	0	0	0	0	-10.74	0.6	0.31
ATRX (C-ter BirA*)	NP_067064.2	WIZ	2|0	2	1	2	0|2|2|0|1|2|0|0|0|0|0|2|0|0|0|0|0|0|0|0	0	0.01	0	0.01	0	-8.52	0.5	0.31	NP_057704.2|
ATRX (C-ter BirA*)	NP_001184026.2	PRSS3	0|5	5	2.5	2	0|0|0|0|0|0|8|6|0|0|0|0|0|0|0|0|0|0|0|0	0	0.01	0	0.01	0	-14.47	0.71	0.31
ATRX (C-ter BirA*)	NP_000976.1	RPL17	4|2	6	3	2	0|0|0|0|0|0|0|0|0|0|0|0|2|2|0|3|0|3|4|2	0	0	0	0	0	-8.5	1	0.32	NP_002017.1|NP_001243509.1|
ATRX (C-ter BirA*)	NP_036524.1	PEF1	11|5	16	8	2	0|0|0|1|0|0|0|0|0|0|0|0|0|0|2|4|2|12|3|4	0	0	0	0	0	-13.49	1.39	0.32
ATRX (C-ter BirA*)	NP_001127945.1	GSE1	2|6	8	4	2	0|6|3|0|6|0|0|0|0|0|0|1|0|0|0|0|0|0|0|0	0	0	0	0	0	-12.2	1	0.33
ATRX (C-ter BirA*)	NP_658983.3	RBM11	28|26	54	27	2	20|3|8|12|4|8|4|4|7|4|8|5|6|5|0|0|0|0|0|0	0	0	0	0	0	-8.66	2.25	0.33
ATRX (C-ter BirA*)	NP_001011.1	RPS16	3|2	5	2.5	2	0|0|0|0|0|0|3|3|1|0|0|0|2|0|0|3|0|0|1|0	0	0	0	0	0	-7.67	0.91	0.33	NP_001243509.1|
ATRX (C-ter BirA*)	NP_001238978.1	PCMT1	6|0	6	3	2	4|3|4|4|0|5|3|2|0|0|0|0|0|0|2|0|0|4|0|1	0	0	0	0	0	-18.32	0.71	0.34	NP_002017.1|
ATRX (C-ter BirA*)	NP_004172.2	UCHL1	9|5	14	7	2	5|0|0|0|0|0|3|2|0|0|0|0|0|0|0|8|0|6|3|0	0	0	0	0	0	-12.99	1.27	0.34
ATRX (C-ter BirA*)	NP_009123.1	SUPT16H	2|6	8	4	2	0|0|0|0|2|0|0|1|0|0|1|5|0|0|6|4|0|0|0|0	0	0	0	0	0	-13.3	0.94	0.34	NP_001243509.1|
ATRX (C-ter BirA*)	NP_443108.1	NACC1	10|9	19	9.5	2	1|10|4|2|7|3|0|0|0|0|0|3|0|0|0|0|0|0|0|0	0	0	0	0	0	-8.95	1.58	0.34	NP_150241.2|
ATRX (C-ter BirA*)	NP_001186226.1	UIMC1	2|0	2	1	2	0|6|0|0|3|2|0|0|0|0|0|0|0|0|0|0|0|0|0|0	0	0	0	0	0	-11.63	0.36	0.34
ATRX (C-ter BirA*)	NP_001243779.1	TTN	0|7	7	3.5	2	11|0|0|0|0|4|0|4|0|0|0|0|0|0|0|0|0|0|0|0	0	0	0	0	0	-20	0.74	0.34
ATRX (C-ter BirA*)	LYSC_CHICK	LYZ	8|8	16	8	2	0|0|0|0|0|0|3|2|6|8|0|0|2|0|0|0|0|4|4|4	0	0	0	0	0	-8.68	1.45	0.35
ATRX (C-ter BirA*)	NP_001026997.1	BOLA2	8|6	14	7	2	2|0|0|4|0|0|1|3|0|0|2|1|1|0|5|1|4|5|6|5	0	0	0	0	0	-10.65	1.33	0.35
ATRX (C-ter BirA*)	P02666	CSN2	4|0	4	2	2	4|0|0|0|0|0|0|0|0|0|0|0|0|0|12|0|0|0|0|0	0	0	0	0	0	-16.26	0.5	0.35
ATRX (C-ter BirA*)	NP_001011724.1	HNRNPA1L2	3|3	6	3	2	9|0|0|0|0|0|0|0|0|3|0|0|0|0|2|0|0|0|0|0	0	0	0	0	0	-8.31	0.86	0.35
ATRX (C-ter BirA*)	NP_000981.1	RPL27A	3|3	6	3	2	0|0|0|0|0|0|3|3|1|2|0|0|2|0|3|4|0|1|4|1	0	0	0	0	0	-8.85	0.86	0.35	NP_001243509.1|
ATRX (C-ter BirA*)	NP_001191455.1	SSR4	2|0	2	1	2	0|0|0|0|0|0|0|0|0|0|0|1|0|0|4|4|0|1|2|0	0	0	0	0	0	-11.83	0.36	0.35
ATRX (C-ter BirA*)	NP_068799.2	ZNF148	7|2	9	4.5	2	0|8|3|0|8|2|0|0|0|0|0|0|0|0|0|0|0|0|0|0	0	0	0	0	0	-17.05	0.86	0.36
ATRX (C-ter BirA*)	NP_009129.1	PLPBP	3|0	3	1.5	2	0|0|0|0|0|0|0|0|0|0|0|0|0|0|1|0|0|7|4|2	0	0	0	0	0	-14.86	0.43	0.36	NP_001091974.1|
ATRX (C-ter BirA*)	NP_001243650.1	CCT4	5|0	5	2.5	2	0|4|0|0|2|0|1|0|0|0|3|2|0|1|4|7|0|0|1|1	0	0	0	0	0	-19.43	0.56	0.37	NP_002017.1|
ATRX (C-ter BirA*)	NP_006614.2	PHGDH	4|0	4	2	2	1|0|0|3|1|0|5|0|0|0|0|2|0|0|0|4|0|0|4|0	0	0	0	0	0	-17.19	0.5	0.37
ATRX (C-ter BirA*)	NP_000628.2	GSR	20|12	32	16	2	4|0|0|5|0|0|6|4|0|0|1|0|4|0|4|9|2|9|17|5	0	0	0	0	0	-19.31	1.56	0.37
ATRX (C-ter BirA*)	NP_004921.1	CAPZB	12|9	21	10.5	2	4|0|0|5|4|0|1|5|1|0|5|3|3|1|7|6|4|4|9|7	0	0	0	0	0	-13.36	1.45	0.37
ATRX (C-ter BirA*)	NP_001129171.1	YWHAZ	0|3	3	1.5	2	1|2|0|0|0|0|0|0|0|0|0|0|4|0|2|5|0|4|0|2	0	0	0	0	0	-16.16	0.4	0.37
ATRX (C-ter BirA*)	NP_003137.1	SSRP1	0|2	2	1	2	0|0|3|0|5|2|2|3|0|0|0|2|0|0|0|0|0|0|0|0	0	0	0	0	0	-13.95	0.31	0.37
ATRX (C-ter BirA*)	NP_060250.2	CHD7	41|46	87	43.5	2	8|26|19|9|24|14|6|0|0|0|0|4|0|0|0|0|0|0|0|0	0	0	0	0	0	-16.57	2.1	0.38
ATRX (C-ter BirA*)	NP_006704.3	SUB1	3|5	8	4	2	1|5|5|5|4|4|1|1|2|2|1|3|3|1|0|0|0|0|0|0	0	0	0	0	0	-13.41	0.84	0.38
ATRX (C-ter BirA*)	NP_004847.2	KIF23	3|1	4	2	2	0|4|4|2|6|3|0|0|0|0|0|3|0|0|0|0|0|0|0|0	0	0	0	0	0	-15.47	0.47	0.39
ATRX (C-ter BirA*)	NP_036336.2	GTF3C4	1|3	4	2	2	1|4|5|1|4|4|4|2|0|0|1|2|1|0|0|0|0|0|0|0	0	0	0	0	0	-15.47	0.47	0.39
ATRX (C-ter BirA*)	NP_001116855.1	BCOR	34|33	67	33.5	2	2|28|7|8|11|6|3|2|0|0|5|18|0|5|0|0|0|0|0|0	0	0	0	0	0	-14.41	2.06	0.4	NP_001121364.1|
ATRX (C-ter BirA*)	NP_036205.1	CCT5	15|4	19	9.5	2	11|4|11|8|8|6|4|3|0|0|2|4|0|2|0|4|0|5|1|2	0	0	0	0	0	-30.07	1	0.4
ATRX (C-ter BirA*)	NP_444252.1	PFN2	9|10	19	9.5	2	2|0|0|2|0|0|3|4|0|0|0|0|2|0|3|10|3|8|4|8	0	0	0	0	0	-14.24	1.27	0.4
ATRX (C-ter BirA*)	NP_055850.1	ZHX3	2|0	2	1	2	2|3|6|2|3|4|1|1|0|0|0|4|0|0|0|0|0|0|0|0	0	0	0	0	0	-18.32	0.24	0.4
ATRX (C-ter BirA*)	NP_071900.2	NSD1	3|4	7	3.5	2	0|2|4|1|9|3|0|2|0|0|0|4|0|0|0|0|0|0|0|0	0	0	0	0	0	-14.22	0.7	0.4
ATRX (C-ter BirA*)	NP_001511.2	GTF3C1	10|12	22	11	2	1|7|10|4|9|4|0|0|0|0|0|9|0|0|0|0|0|0|0|0	0	0	0	0	0	-17.19	1.26	0.41
ATRX (C-ter BirA*)	NP_004896.1	PRDX6	3|0	3	1.5	2	2|4|3|3|3|0|3|5|4|3|2|3|4|1|2|6|0|0|1|0	0	0	0	0	0	-20.53	0.32	0.41
ATRX (C-ter BirA*)	P02662	CSN1S1	12|10	22	11	2	8|0|0|6|0|0|0|0|0|0|0|0|2|0|18|0|3|0|2|0	0	0	0	0	0	-16.5	1.26	0.41
ATRX (C-ter BirA*)	NP_000966.2	RPL11	2|1	3	1.5	2	1|0|0|2|0|0|5|4|0|2|3|2|2|2|4|5|0|1|2|0	0	0	0	0	0	-16.52	0.33	0.41	NP_001243509.1|
ATRX (C-ter BirA*)	NP_001189472.1	CUX1	0|7	7	3.5	2	0|10|2|0|5|4|7|4|0|0|2|3|0|1|0|0|0|0|0|0	0	0	0	0	0	-28.3	0.54	0.41
ATRX (C-ter BirA*)	NP_001231.2	CCNT1	8|10	18	9	2	5|7|9|8|6|6|3|0|0|0|1|9|1|0|0|0|0|0|0|0	0	0	0	0	0	-18.32	1.09	0.42	NP_150241.2|
ATRX (C-ter BirA*)	NP_004125.3	HSPA9	4|0	4	2	2	0|0|0|1|0|0|0|0|0|0|3|4|3|3|0|13|0|2|1|1	0	0	0	0	0	-24.42	0.35	0.42
ATRX (C-ter BirA*)	NP_001091674.1	HNRNPF	14|10	24	12	2	3|4|3|6|7|3|3|0|2|2|2|7|4|0|3|10|0|14|10|7	0	0	0	0	0	-22.47	1.17	0.43
ATRX (C-ter BirA*)	NP_001136040.1	BBX	4|0	4	2	2	2|4|5|3|7|6|0|0|0|0|1|6|0|0|0|0|0|0|0|0	0	0	0	0	0	-26	0.33	0.43
ATRX (C-ter BirA*)	NP_001116849.1	PARK7	9|4	13	6.5	2	4|0|0|2|0|0|0|0|0|0|0|0|3|0|0|3|2|14|9|10	0	0	0	0	0	-28.87	0.7	0.44	NP_001135441.1|NP_150241.2|NP_004662.2|
ATRX (C-ter BirA*)	NP_624311.1	PPIL4	12|13	25	12.5	2	2|14|11|2|9|9|3|2|0|0|0|5|2|1|0|0|0|0|0|0	0	0	0	0	0	-21.33	1.16	0.44
ATRX (C-ter BirA*)	NP_003290.1	HSP90B1	7|0	7	3.5	2	3|0|0|4|0|0|10|10|0|0|1|2|0|0|3|5|0|5|8|0	0	0	0	0	0	-35.98	0.42	0.44
ATRX (C-ter BirA*)	NP_066953.1	PPIA	12|7	19	9.5	2	0|0|0|0|0|0|3|0|0|0|0|0|3|0|4|8|1|6|16|10	0	0	0	0	0	-26.03	0.95	0.44
ATRX (C-ter BirA*)	NP_001139021.1	TXNDC5	8|2	10	5	2	0|0|0|0|0|0|0|0|0|0|0|0|2|0|0|1|0|9|7|18	0	0	0	0	0	-32.09	0.56	0.45
ATRX (C-ter BirA*)	NP_689775.2	CDCA2	3|2	5	2.5	2	3|9|8|4|6|5|0|0|0|0|1|5|0|0|0|0|0|0|0|0	0	0	0	0	0	-24.41	0.36	0.45
ATRX (C-ter BirA*)	NP_002810.1	PTBP1	5|0	5	2.5	2	2|7|2|4|4|2|0|2|0|0|4|6|3|0|5|5|3|8|13|3	0	0	0	0	0	-37.14	0.29	0.46	NP_001091974.1|
ATRX (C-ter BirA*)	NP_001129676.1	RCC2	17|10	27	13.5	2	0|0|0|0|1|0|2|0|0|0|0|0|3|0|8|7|0|12|26|11	0	0	0	0	0	-36.42	0.95	0.47	NP_002017.1|
ATRX (C-ter BirA*)	NP_115553.2	PHAX	6|5	11	5.5	2	0|11|7|5|12|6|3|0|4|0|1|9|4|1|0|0|0|0|0|0	0	0	0	0	0	-28.99	0.56	0.47	NP_001243509.1|
ATRX (C-ter BirA*)	NP_001005849.1	SUMO2	5|4	9	4.5	2	0|22|0|0|2|0|0|0|0|0|0|6|0|9|0|0|0|0|0|0	0	0	0	0	0	-30.23	0.46	0.47	NP_001027451.1|NP_001121364.1|NP_003395.1|NP_001116137.1|NP_060842.3|NP_150241.2|NP_001122305.1|NP_057704.2|NP_004809.2|NP_001091974.1|NP_001181866.1|NP_001803.2|NP_004662.2|
ATRX (C-ter BirA*)	NP_003320.2	TXN	15|14	29	14.5	2	3|2|0|6|0|0|0|0|6|6|3|5|5|4|8|7|7|16|20|12	0	0	0	0	0	-29.67	1.04	0.47	NP_057164.3|
ATRX (C-ter BirA*)	NP_005498.1	CFL1	9|9	18	9	2	9|2|4|6|6|1|0|0|0|0|0|4|5|0|9|6|5|14|13|0	0	0	0	0	0	-27.57	0.8	0.47
ATRX (C-ter BirA*)	NP_006702.1	RNPS1	2|1	3	1.5	2	0|8|5|0|8|7|0|2|0|0|0|7|2|0|0|0|0|0|0|0	0	0	0	0	0	-29.25	0.2	0.47	NP_004809.2|NP_001091974.1|
ATRX (C-ter BirA*)	NP_001177369.1	NCOR1	1|3	4	2	2	4|14|6|6|6|5|0|0|0|0|0|4|0|0|0|0|0|0|0|0	0	0	0	0	0	-31.13	0.25	0.47
ATRX (C-ter BirA*)	NP_001074010.2	MGA	12|16	28	14	2	2|18|6|0|17|8|0|0|0|0|1|15|0|2|0|0|0|0|0|0	0	0	0	0	0	-34.61	0.97	0.48	NP_036540.3|
ATRX (C-ter BirA*)	NP_001191676.1	RFC1	5|2	7	3.5	2	2|9|7|3|18|4|0|0|0|0|0|6|0|0|0|0|0|0|0|0	0	0	0	0	0	-36.58	0.35	0.48	NP_002476.2|NP_000048.1|
ATRX (C-ter BirA*)	NP_005959.2	HNRNPM	5|0	5	2.5	2	1|11|7|3|17|2|3|2|0|0|5|3|1|2|0|1|0|0|4|0	0	0	0	0	0	-43.34	0.25	0.48	NP_115871.1|NP_001243509.1|
ATRX (C-ter BirA*)	NP_006416.3	SLU7	6|4	10	5	2	0|17|3|0|14|3|0|0|0|0|3|6|0|4|0|0|0|0|0|0	0	0	0	0	0	-32.55	0.49	0.48
ATRX (C-ter BirA*)	NP_056997.1	TXNDC12	5|5	10	5	2	0|0|0|0|0|0|2|0|0|0|0|0|2|0|5|9|4|7|12|13	0	0	0	0	0	-30.96	0.49	0.48
ATRX (C-ter BirA*)	NP_001171062.1	PPP2R2A	30|17	47	23.5	2	15|1|4|15|1|5|9|5|0|0|4|8|11|4|21|14|5|22|25|8	0	0	0	0	0	-49.57	1.13	0.48
ATRX (C-ter BirA*)	NP_005917.2	MFAP1	7|5	12	6	2	1|14|3|2|16|5|3|0|0|0|0|10|0|3|0|0|0|0|0|0	0	0	0	0	0	-34.69	0.53	0.48
ATRX (C-ter BirA*)	NP_002760.1	PRSS1	25|13	38	19	2	14|0|0|11|0|0|14|16|29|0|0|0|8|0|5|7|8|0|11|15	0	0	0	0	0	-47.51	1.03	0.48
ATRX (C-ter BirA*)	NP_002936.1	RPA1	6|4	10	5	2	5|8|13|6|9|14|4|4|0|0|3|10|0|3|0|0|0|0|0|0	0	0	0	0	0	-38.21	0.43	0.49	NP_000048.1|NP_003893.2|NP_004809.2|NP_001091974.1|
ATRX (C-ter BirA*)	NP_056154.1	ADNP	107|101	208	104	2	13|60|33|16|56|24|18|12|0|0|23|47|5|22|0|0|0|0|0|0	0	0	0	0	0	-40.52	2.12	0.49	NP_001128145.1|NP_057704.2|
ATRX (C-ter BirA*)	AP_000199.1	AP_000199.1	29|24	53	26.5	2	18|9|14|19|16|18|14|14|11|11|19|7|7|7|27|12|11|10|17|12	0	0	0	0	0	-39.2	1.28	0.49
ATRX (C-ter BirA*)	NP_002147.2	HSPD1	3|1	4	2	2	1|1|0|1|0|0|0|0|0|0|4|3|1|0|4|3|1|11|20|4	0	0	0	0	0	-38.25	0.21	0.49	NP_057164.3|NP_001091974.1|
ATRX (C-ter BirA*)	NP_001029102.1	UBA52	7|9	16	8	2	12|8|11|15|10|11|14|14|11|13|2|6|1|2|0|1|0|2|0|0	0	0	0	0	0	-41.74	0.57	0.5
ATRX (C-ter BirA*)	NP_001120700.1	CBX1	11|8	19	9.5	2	10|6|17|9|6|19|3|0|2|3|5|13|2|4|0|0|0|0|0|0	0	0	0	0	0	-42.76	0.64	0.5	NP_060842.3|NP_001181866.1|
ATRX (C-ter BirA*)	NP_001157108.1	GTF2I	8|12	20	10	2	3|17|12|4|17|14|4|0|0|0|2|14|0|5|0|0|0|0|0|0	0	0	0	0	0	-45.66	0.65	0.5	NP_004662.2|
ATRX (C-ter BirA*)	NP_004119.1	GTF2F2	5|5	10	5	2	1|10|6|0|23|7|0|0|0|0|2|8|0|1|0|0|0|0|0|0	0	0	0	0	0	-37.3	0.42	0.5
ATRX (C-ter BirA*)	NP_006074.2	IK	8|7	15	7.5	2	2|9|11|8|18|8|9|5|0|0|3|15|1|0|0|0|0|0|0|0	0	0	0	0	0	-38.78	0.57	0.5	NP_004809.2|
ATRX (C-ter BirA*)	NP_055940.3	CIC	8|11	19	9.5	2	6|11|18|7|18|13|2|0|0|0|0|0|0|1|0|0|0|0|0|0	0	0	0	0	0	-43.67	0.63	0.5
ATRX (C-ter BirA*)	NP_006456.1	ARID3B	20|13	33	16.5	2	8|16|21|8|15|26|7|10|0|0|0|9|0|0|0|0|0|0|0|0	0	0	0	0	0	-51.65	0.85	0.5
ATRX (C-ter BirA*)	NP_060136.1	ZNF280C	13|12	25	12.5	2	9|17|16|8|15|18|11|10|3|2|3|16|1|1|0|0|0|0|0|0	0	0	0	0	0	-43.02	0.75	0.5
ATRX (C-ter BirA*)	NP_065974.1	ZDBF2	3|4	7	3.5	2	5|13|7|3|17|6|5|3|0|0|2|10|0|0|0|0|0|0|0|0	0	0	0	0	0	-41.63	0.3	0.5
ATRX (C-ter BirA*)	NP_003461.2	USP7	0|4	4	2	2	6|10|14|6|9|12|0|0|0|0|2|9|0|0|0|0|0|0|0|0	0	0	0	0	0	-49.32	0.18	0.5
ATRX (C-ter BirA*)	NP_005304.3	PDIA3	5|0	5	2.5	2	0|0|0|0|0|0|0|0|0|0|0|0|0|0|0|13|0|10|16|13	0	0	0	0	0	-57.12	0.19	0.51	NP_001091974.1|
ATRX (C-ter BirA*)	XP_003403527.1	LOC100652741	4|5	9	4.5	2	3|16|12|3|15|10|0|0|0|0|1|8|0|0|0|0|0|0|0|0	0	0	0	0	0	-45.45	0.34	0.51
ATRX (C-ter BirA*)	NP_001122383.1	PCBP2	18|11	29	14.5	2	17|23|19|18|19|17|17|19|8|6|9|15|7|9|10|2|2|10|10|5	0	0	0	0	0	-57.39	0.72	0.51	NP_003893.2|
ATRX (C-ter BirA*)	NP_001349.2	DHX15	15|3	18	9	2	6|5|8|2|7|6|5|4|0|0|7|4|21|5|8|2|0|2|41|0	0	0	0	0	0	-73.7	0.46	0.51	NP_003395.1|NP_001091974.1|
ATRX (C-ter BirA*)	NP_003676.2	KHSRP	23|24	47	23.5	2	22|19|15|12|27|12|16|17|4|5|17|17|7|16|0|6|2|16|22|11	0	0	0	0	0	-46.79	1.04	0.51
ATRX (C-ter BirA*)	NP_004680.2	MTA1	16|16	32	16	2	10|25|11|11|12|14|12|12|0|0|3|24|3|4|0|0|0|0|0|0	0	0	0	0	0	-43.53	0.85	0.51
ATRX (C-ter BirA*)	NP_757386.2	SUGP1	5|6	11	5.5	2	7|22|16|7|19|12|3|2|0|0|0|12|0|0|0|0|0|0|0|0	0	0	0	0	0	-59.69	0.32	0.52
ATRX (C-ter BirA*)	NP_006187.2	PCBP1	15|11	26	13	2	17|20|19|19|22|18|14|15|6|7|11|11|6|7|9|2|0|13|13|4	0	0	0	0	0	-57.39	0.65	0.52	NP_003893.2|NP_057164.3|
ATRX (C-ter BirA*)	NP_005310.1	H1-2	9|6	15	7.5	2	1|3|10|0|5|15|8|0|15|14|14|9|0|12|13|2|3|5|28|9	0	0	0	0	0	-59.88	0.42	0.52
ATRX (C-ter BirA*)	NP_005545.1	KRT6A	29|0	29	14.5	2	0|0|0|0|0|0|0|0|0|0|0|0|0|0|6|12|46|44|0|0	0	0	0	0	0	-118.47	0.54	0.52
ATRX (C-ter BirA*)	NP_001157616.1	CHAMP1	5|9	14	7	2	9|19|13|10|25|9|10|10|0|0|7|29|5|7|0|0|0|0|0|0	0	0	0	0	0	-77.24	0.33	0.53	NP_057704.2|NP_001181866.1|
ATRX (C-ter BirA*)	NP_060493.3	YEATS2	5|8	13	6.5	2	14|31|11|10|17|12|8|4|0|0|6|20|2|9|0|0|0|0|0|0	0	0	0	0	0	-72.92	0.32	0.53
ATRX (C-ter BirA*)	NP_001407.1	EIF4A1	14|9	23	11.5	2	12|17|7|12|24|8|17|16|0|0|18|22|6|18|22|19|2|12|9|3	0	0	0	0	0	-68.62	0.53	0.53
ATRX (C-ter BirA*)	NP_004387.1	DDX5	7|0	7	3.5	2	7|20|18|0|20|16|5|3|0|0|1|14|3|2|0|3|0|0|0|0	0	0	0	0	0	-81.7	0.19	0.53	NP_001243509.1|NP_001091974.1|
ATRX (C-ter BirA*)	NP_001171671.1	ZBTB33	219|195	414	207	2	114|110|110|86|110|103|86|78|48|58|60|113|55|65|0|0|0|0|0|0	0	0	0	0	0	-116.39	1.85	0.54
ATRX (C-ter BirA*)	NP_001191395.1	RBM10	9|11	20	10	2	17|26|21|12|29|23|6|6|2|0|6|17|0|7|0|0|0|0|0|0	0	0	0	0	0	-80.9	0.4	0.54
ATRX (C-ter BirA*)	NP_001092.1	ACTB	20|16	36	18	2	7|0|3|13|0|0|18|22|10|5|24|10|14|0|36|21|0|14|36|9	0	0	0	0	0	-84.63	0.61	0.54
ATRX (C-ter BirA*)	NP_005198.1	CRKL	33|26	59	29.5	2	44|40|33|50|46|41|41|44|19|19|27|30|27|22|1|4|4|17|9|15	0	0	0	0	0	-129.89	0.64	0.55
ATRX (C-ter BirA*)	NP_000517.2	KRT14	35|28	63	31.5	2	22|0|50|39|0|0|0|19|50|38|0|0|30|7|10|11|38|47|35|35	0	0	0	0	0	-127.95	0.68	0.55
ATRX (C-ter BirA*)	NP_005548.2	KRT16	34|0	34	17	2	0|0|49|39|0|0|0|0|37|0|0|0|25|0|24|29|41|45|0|27	0	0	0	0	0	-193.77	0.39	0.55
ATRX (C-ter BirA*)	NP_001189360.1	PRDX1	33|26	59	29.5	2	34|21|12|36|28|12|37|51|19|19|29|18|30|18|32|25|27|35|17|9	0	0	0	0	0	-105.52	0.74	0.55
ATRX (C-ter BirA*)	NP_001017963.2	HSP90AA1	66|50	116	58	2	40|23|28|36|30|29|55|52|19|15|10|6|15|8|24|25|14|39|69|35	0	0	0	0	0	-118.36	1.07	0.55	NP_001006933.1|
ATRX (C-ter BirA*)	NP_000402.3	HLCS	36|37	73	36.5	2	58|27|27|41|28|27|18|15|52|53|23|19|18|20|29|26|6|17|52|13	0	0	0	0	0	-141.01	0.68	0.56
ATRX (C-ter BirA*)	NP_001129505.1	PUF60	16|16	32	16	2	14|38|43|19|40|41|12|6|0|2|2|28|3|3|0|0|0|0|0|0	0	0	0	0	0	-129.16	0.4	0.56	NP_002017.1|NP_003893.2|
ATRX (C-ter BirA*)	NP_004232.2	JMJD1C	104|103	207	103.5	2	71|98|70|56|75|76|25|21|0|0|10|31|1|17|0|0|0|0|0|0	0	0	0	0	0	-134.52	1.29	0.56
ATRX (C-ter BirA*)	NP_055160.2	ZNF318	25|18	43	21.5	2	25|59|30|22|58|21|23|19|0|0|17|42|3|20|0|0|0|0|0|0	0	0	0	0	0	-151.59	0.46	0.56
ATRX (C-ter BirA*)	NP_057688.2	KDM3B	16|27	43	21.5	2	32|72|44|30|54|38|19|20|0|0|1|29|2|7|0|0|0|0|0|0	0	0	0	0	0	-176.19	0.41	0.56
ATRX (C-ter BirA*)	NP_058431.2	CRK	29|28	57	28.5	2	38|44|31|38|71|31|35|28|15|16|19|22|26|15|0|0|0|0|0|0	0	0	0	0	0	-132.12	0.6	0.56	NP_003893.2|NP_005546.2|
ATRX (C-ter BirA*)	ENSEMBL:ENSBTAP00000016242	ENSEMBL:ENSBTAP00000016242	51|41	92	46	2	0|0|0|0|0|0|64|0|0|36|68|0|49|31|15|0|22|44|40|0	0	0	0	0	0	-141.29	0.82	0.56
ATRX (C-ter BirA*)	NP_001258898.1	HSP90AB1	61|42	103	51.5	2	55|36|48|50|49|50|79|66|21|19|27|25|20|22|30|17|10|38|48|23	0	0	0	0	0	-163.23	0.82	0.56	NP_003395.1|NP_001006933.1|
ATRX (C-ter BirA*)	NP_001164100.1	CHD8	38|36	74	37	2	46|61|49|38|49|43|22|21|0|0|13|30|4|16|0|0|0|0|0|0	0	0	0	0	0	-131.47	0.72	0.56
ATRX (C-ter BirA*)	NP_006079.1	TUBB4B	46|42	88	44	2	0|0|0|58|0|41|63|55|19|0|7|9|26|0|8|11|20|27|42|12	0	0	0	0	0	-133.25	0.81	0.56
ATRX (C-ter BirA*)	NP_001609.2	PARP1	35|43	78	39	2	35|101|66|34|75|64|35|36|5|8|28|85|13|19|18|10|0|1|9|0	0	0	0	0	0	-253.73	0.48	0.57	NP_002017.1|NP_000048.1|NP_001243509.1|NP_004662.2|
ATRX (C-ter BirA*)	NP_002131.2	HNRNPK	30|21	51	25.5	2	51|52|58|37|52|58|23|15|17|14|25|58|24|25|3|7|0|8|12|4	0	0	0	0	0	-183.15	0.45	0.57	NP_001091974.1|
ATRX (C-ter BirA*)	NP_005753.1	TRIM28	30|28	58	29	2	30|68|56|27|59|52|29|31|13|15|31|49|18|27|0|0|0|0|0|0	0	0	0	0	0	-176.49	0.49	0.57
ATRX (C-ter BirA*)	NP_056075.1	SIN3B	50|47	97	48.5	2	55|68|59|65|71|61|20|15|0|0|63|80|42|67|0|0|0|0|0|0	0	0	0	0	0	-188.99	0.68	0.57	NP_001122305.1|
ATRX (C-ter BirA*)	NP_001393.1	EEF1A1	48|37	85	42.5	2	42|82|63|40|92|68|45|37|31|35|40|62|29|40|47|25|13|25|32|12	0	0	0	0	0	-227.19	0.56	0.57	NP_001091974.1|
ATRX (C-ter BirA*)	NP_000414.2	KRT2	73|40	113	56.5	2	27|29|34|36|0|13|54|51|104|97|19|3|79|37|43|44|82|114|58|65	0	0	0	0	0	-313.94	0.57	0.57
ATRX (C-ter BirA*)	NP_000415.2	KRT5	25|0	25	12.5	2	0|0|21|15|0|0|0|13|75|52|5|0|38|9|12|13|54|55|30|38	0	0	0	0	0	-263.14	0.21	0.57
ATRX (C-ter BirA*)	NP_055643.1	TOX4	27|27	54	27	2	45|61|62|45|45|70|32|32|15|13|20|49|18|22|0|0|0|0|0|0	0	0	0	0	0	-185.72	0.45	0.57
ATRX (C-ter BirA*)	NP_116021.2	PAPOLA	17|22	39	19.5	2	51|56|42|48|56|37|33|24|4|7|17|27|17|16|0|0|0|0|0|0	0	0	0	0	0	-177.41	0.37	0.57
ATRX (C-ter BirA*)	NP_821133.1	TUBB	63|52	115	57.5	2	80|50|67|79|55|60|71|67|27|26|12|34|36|38|24|17|21|37|58|18	0	0	0	0	0	-190.45	0.77	0.57
ATRX (C-ter BirA*)	BirA_R118G_H0QFJ5	BirA_R118G_H0QFJ5	506|260	766	383	2	2350|1505|1629|1951|1632|1620|242|172|139|135|797|2366|336|744|15|14|28|3|8|9	0	0	0	0	0	#NAME?	0.18	0.58
ATRX (C-ter BirA*)	NP_000523.2	PCCB	15|15	30	15	2	3|0|0|3|0|0|10|9|54|58|5|2|2|5|44|26|5|24|51|21	0	0	0	0	0	-178.36	0.29	0.58
ATRX (C-ter BirA*)	NP_000911.2	PC	687|651	1338	669	2	679|429|436|497|462|432|419|360|897|859|376|638|364|426|1160|772|488|1039|1057|615	0	0	0	0	0	#NAME?	0.64	0.58
ATRX (C-ter BirA*)	NP_000959.2	RPL4	3|0	3	1.5	2	0|0|4|2|1|3|5|7|1|7|6|4|6|2|5|2|0|3|8|0	0	0	0	0	0	-30.42	0.21	0.58	NP_002017.1|NP_001243509.1|
ATRX (C-ter BirA*)	NP_001001520.1	HDGFL2	7|6	13	6.5	2	7|30|14|14|10|16|4|3|0|3|10|23|1|9|0|0|0|0|0|0	0	0	0	0	0	-71.35	0.31	0.58	NP_001181866.1|
ATRX (C-ter BirA*)	NP_001003676.1	C11orf49	4|3	7	3.5	2	25|41|18|23|13|16|16|19|20|22|22|31|16|14|0|0|0|0|0|0	0	0	0	0	0	-120.29	0.12	0.58
ATRX (C-ter BirA*)	NP_001005335.1	HNRNPL	8|3	11	5.5	2	8|5|5|6|5|5|16|12|6|6|16|12|14|11|20|9|0|5|24|0	0	0	0	0	0	-72.67	0.29	0.58	NP_002017.1|NP_001091974.1|
ATRX (C-ter BirA*)	NP_001018077.1	SERBP1	5|2	7	3.5	2	41|94|45|44|99|41|37|27|23|24|52|74|30|49|0|4|0|4|7|3	0	0	0	0	0	-344.96	0.04	0.58	NP_001135441.1|NP_001243509.1|
ATRX (C-ter BirA*)	NP_001026970.1	TIPRL	3|1	4	2	2	34|67|31|27|33|27|12|12|7|7|21|29|14|19|0|0|0|0|0|0	0	0	0	0	0	-177.67	0.05	0.58
ATRX (C-ter BirA*)	NP_001029249.1	H4C15	6|6	12	6	2	12|26|24|12|28|29|15|12|14|12|9|28|9|7|0|4|3|2|17|0	0	0	0	0	0	-101.32	0.22	0.58	NP_002017.1|
ATRX (C-ter BirA*)	NP_001035095.1	TCERG1	5|0	5	2.5	2	18|21|17|14|16|29|9|12|0|0|2|18|0|0|0|0|0|0|0|0	0	0	0	0	0	-95.12	0.12	0.58	NP_002017.1|
ATRX (C-ter BirA*)	NP_001073884.1	U2SURP	6|9	15	7.5	2	31|63|55|24|59|38|13|9|0|0|21|38|10|19|0|0|0|0|0|0	0	0	0	0	0	-213.73	0.14	0.58
ATRX (C-ter BirA*)	NP_001075019.1	THOC2	3|4	7	3.5	2	17|39|34|23|39|29|15|12|0|0|16|28|9|16|0|0|0|0|0|0	0	0	0	0	0	-143.64	0.1	0.58
ATRX (C-ter BirA*)	NP_001106207.1	TASOR	3|5	8	4	2	11|20|13|7|14|9|5|5|0|0|4|43|0|4|0|0|0|0|0|0	0	0	0	0	0	-86.88	0.18	0.58
ATRX (C-ter BirA*)	NP_001164040.1	CXorf56	7|9	16	8	2	15|44|22|14|37|23|9|13|4|10|10|24|7|9|0|0|0|0|0|0	0	0	0	0	0	-116.09	0.25	0.58
ATRX (C-ter BirA*)	NP_001171134.1	RIF1	12|6	18	9	2	32|102|82|18|98|78|40|25|0|0|12|89|9|18|0|0|0|0|0|0	0	0	0	0	0	-385.99	0.1	0.58	NP_000048.1|
ATRX (C-ter BirA*)	NP_001171712.1	VDAC2	2|0	2	1	2	1|0|1|3|2|0|7|13|1|4|17|9|5|5|19|13|0|5|5|0	0	0	0	0	0	-68.29	0.06	0.58	NP_002017.1|
ATRX (C-ter BirA*)	NP_001253974.1	PSME3	5|5	10	5	2	4|37|25|5|31|24|4|4|0|2|0|20|0|3|0|0|0|0|0|0	0	0	0	0	0	-110.72	0.17	0.58	NP_150241.2|
ATRX (C-ter BirA*)	NP_001348.2	DHX9	20|15	35	17.5	2	42|54|60|38|65|54|47|46|9|4|48|94|17|43|54|32|0|8|28|5	0	0	0	0	0	-247.69	0.26	0.58	NP_002017.1|NP_001128145.1|NP_001243509.1|NP_001091974.1|
ATRX (C-ter BirA*)	NP_001611.1	AHNAK	5|7	12	6	2	694|579|443|651|580|488|546|445|14|12|345|524|311|442|0|0|0|0|0|0	0	0	0	0	0	#NAME?	0.01	0.58	NP_002017.1|
ATRX (C-ter BirA*)	NP_002086.1	GTF2E2	2|0	2	1	2	8|12|15|3|15|8|0|0|0|0|2|9|0|2|0|0|0|0|0|0	0	0	0	0	0	-56.02	0.08	0.58
ATRX (C-ter BirA*)	NP_002678.2	PNN	9|9	18	9	2	20|47|22|16|36|23|18|14|2|0|20|18|18|16|0|0|0|0|6|0	0	0	0	0	0	-110.46	0.28	0.58
ATRX (C-ter BirA*)	NP_002705.2	PPP1R10	4|6	10	5	2	29|51|39|20|41|31|9|8|0|0|7|38|4|10|0|0|0|0|0|0	0	0	0	0	0	-170.74	0.12	0.58
ATRX (C-ter BirA*)	NP_003312.3	TUFM	4|1	5	2.5	2	1|0|1|2|0|2|12|11|0|0|18|6|4|8|26|13|2|7|13|0	0	0	0	0	0	-72.7	0.14	0.58
ATRX (C-ter BirA*)	NP_003555.1	TAGLN2	16|14	30	15	2	57|54|82|56|57|72|64|52|18|20|33|51|22|24|0|0|0|0|0|0	0	0	0	0	0	-253.27	0.22	0.58
ATRX (C-ter BirA*)	NP_003615.2	RANBP3	17|22	39	19.5	2	43|49|46|48|52|42|30|29|19|21|25|32|11|26|0|0|0|0|0|0	0	0	0	0	0	-160.78	0.4	0.58
ATRX (C-ter BirA*)	NP_003698.1	RUVBL1	17|19	36	18	2	41|93|65|41|83|67|37|37|20|24|30|74|18|26|0|0|0|0|0|0	0	0	0	0	0	-289.44	0.23	0.58
ATRX (C-ter BirA*)	NP_004095.4	FASN	36|17	53	26.5	2	637|597|695|505|684|688|359|308|141|150|326|746|267|369|42|17|0|11|14|7	0	0	0	0	0	#NAME?	0.04	0.58
ATRX (C-ter BirA*)	NP_004389.2	DDX10	4|4	8	4	2	11|58|43|7|78|46|6|9|0|0|9|50|4|8|0|0|0|0|0|0	0	0	0	0	0	-239.67	0.07	0.58
ATRX (C-ter BirA*)	NP_004492.2	HNRNPU	9|7	16	8	2	20|40|52|25|43|58|32|25|11|11|25|46|10|17|6|7|0|2|3|0	0	0	0	0	0	-193.16	0.16	0.58	NP_115871.1|NP_150241.2|NP_001128145.1|NP_001243509.1|
ATRX (C-ter BirA*)	NP_004631.1	DDX39B	5|3	8	4	2	6|13|8|3|13|7|6|10|0|0|5|9|4|4|5|9|0|3|4|0	0	0	0	0	0	-39.63	0.36	0.58	NP_004662.2|
ATRX (C-ter BirA*)	NP_004689.1	PRPF3	3|5	8	4	2	9|29|9|8|37|12|12|4|0|4|6|16|2|4|0|0|0|0|0|0	0	0	0	0	0	-91.44	0.17	0.58	NP_004809.2|
ATRX (C-ter BirA*)	NP_005325.2	HCFC1	17|20	37	18.5	2	52|99|69|52|63|68|41|37|6|8|40|71|20|50|0|0|0|0|0|0	0	0	0	0	0	-278.46	0.24	0.58
ATRX (C-ter BirA*)	NP_005338.1	HSPA5	11|7	18	9	2	49|45|37|44|62|39|54|50|18|13|10|24|15|7|0|1|0|6|1|0	0	0	0	0	0	-210.58	0.17	0.58	NP_003395.1|
ATRX (C-ter BirA*)	NP_005372.2	NCL	18|27	45	22.5	2	45|112|96|50|116|101|46|41|34|32|37|70|29|42|0|0|0|0|4|0	0	0	0	0	0	-402.77	0.21	0.58
ATRX (C-ter BirA*)	NP_006080.1	SCML2	21|16	37	18.5	2	33|70|39|28|60|42|30|31|7|7|22|53|15|21|0|0|0|0|0|0	0	0	0	0	0	-194.31	0.33	0.58
ATRX (C-ter BirA*)	NP_006181.1	ORC2	12|9	21	10.5	2	30|40|37|26|54|40|10|9|0|0|8|26|5|6|0|0|0|0|0|0	0	0	0	0	0	-156.69	0.25	0.58
ATRX (C-ter BirA*)	NP_006316.1	RAN	4|1	5	2.5	2	10|18|10|8|26|10|10|10|7|2|12|13|7|9|13|9|0|0|10|0	0	0	0	0	0	-72.7	0.14	0.58
ATRX (C-ter BirA*)	NP_006576.2	CCT8	56|55	111	55.5	2	186|242|230|194|243|242|168|161|80|91|211|192|132|198|0|3|0|0|6|0	0	0	0	0	0	#NAME?	0.23	0.58
ATRX (C-ter BirA*)	NP_006833.2	SF3B2	10|13	23	11.5	2	38|44|43|32|49|44|29|22|4|3|17|32|7|23|0|0|0|0|0|0	0	0	0	0	0	-163.45	0.26	0.58	NP_000048.1|
ATRX (C-ter BirA*)	NP_031398.2	DDX42	5|9	14	7	2	21|43|27|21|37|34|21|12|0|0|12|36|4|4|0|0|0|0|0|0	0	0	0	0	0	-146.48	0.19	0.58	NP_060842.3|
ATRX (C-ter BirA*)	NP_036244.2	TPX2	26|29	55	27.5	2	41|93|62|48|63|65|54|47|5|7|35|48|13|29|0|0|0|0|0|0	0	0	0	0	0	-229.51	0.39	0.58
ATRX (C-ter BirA*)	NP_036442.3	KIF4A	4|3	7	3.5	2	1|25|12|2|26|12|3|5|0|0|2|14|1|3|0|0|0|0|0|0	0	0	0	0	0	-73.36	0.18	0.58
ATRX (C-ter BirA*)	NP_036565.2	SF3B1	8|6	14	7	2	76|122|86|60|116|92|45|32|12|12|36|87|11|39|0|0|0|0|0|0	0	0	0	0	0	-436.55	0.07	0.58	NP_001243509.1|
ATRX (C-ter BirA*)	NP_037392.1	SAP30BP	9|10	19	9.5	2	15|37|19|19|39|22|18|15|9|7|12|16|8|13|0|0|0|0|0|0	0	0	0	0	0	-99.05	0.32	0.58
ATRX (C-ter BirA*)	NP_037417.1	GNL2	9|9	18	9	2	26|71|60|23|66|43|14|9|6|7|16|36|7|14|0|0|0|0|0|0	0	0	0	0	0	-230.8	0.15	0.58	NP_001243509.1|
ATRX (C-ter BirA*)	NP_055456.2	MDC1	29|32	61	30.5	2	62|109|98|66|166|103|52|46|3|7|51|96|12|42|0|0|0|0|0|0	0	0	0	0	0	-423.85	0.26	0.58	NP_001181866.1|NP_001803.2|
ATRX (C-ter BirA*)	NP_055521.1	SART3	3|8	11	5.5	2	13|29|28|14|40|18|14|14|0|0|4|23|5|5|0|0|0|0|0|0	0	0	0	0	0	-120.41	0.18	0.58
ATRX (C-ter BirA*)	NP_055644.2	DDX46	42|50	92	46	2	81|168|132|86|161|127|57|47|12|14|38|94|29|46|0|0|0|0|0|0	0	0	0	0	0	-507.43	0.31	0.58
ATRX (C-ter BirA*)	NP_055816.2	SPEN	17|17	34	17	2	43|100|47|41|123|57|23|16|0|0|12|94|11|28|0|0|0|0|0|0	0	0	0	0	0	-349.88	0.18	0.58
ATRX (C-ter BirA*)	NP_055860.1	WAPL	6|9	15	7.5	2	26|36|33|22|39|25|5|3|0|0|7|16|0|10|0|0|0|0|0|0	0	0	0	0	0	-125.97	0.22	0.58	NP_001243509.1|
ATRX (C-ter BirA*)	NP_057417.3	SRRM2	7|0	7	3.5	2	45|80|50|42|116|53|33|32|0|0|37|21|32|11|61|1|0|5|0|0	0	0	0	0	0	-345.43	0.05	0.58	NP_003395.1|
ATRX (C-ter BirA*)	NP_057733.2	ESF1	4|0	4	2	2	0|21|14|0|21|15|0|0|0|0|0|19|0|0|0|0|0|0|0|0	0	0	0	0	0	-83.93	0.11	0.58
ATRX (C-ter BirA*)	NP_060117.3	FTSJ3	2|0	2	1	2	7|57|33|10|23|39|10|10|3|4|5|34|4|6|0|0|0|0|0|0	0	0	0	0	0	-180.99	0.02	0.58	NP_001128145.1|NP_001243509.1|
ATRX (C-ter BirA*)	NP_060255.3	SPDL1	2|3	5	2.5	2	8|20|7|11|18|7|7|6|0|0|1|4|0|0|0|0|0|0|0|0	0	0	0	0	0	-54.98	0.18	0.58
ATRX (C-ter BirA*)	NP_060495.2	GPATCH1	3|1	4	2	2	11|55|33|17|47|35|9|5|2|0|7|21|5|6|0|0|0|0|0|0	0	0	0	0	0	-183.78	0.05	0.58
ATRX (C-ter BirA*)	NP_060504.1	WDR70	4|3	7	3.5	2	11|21|10|10|20|11|3|3|1|2|2|12|0|2|0|0|0|0|0|0	0	0	0	0	0	-59.61	0.22	0.58
ATRX (C-ter BirA*)	NP_061862.1	RBM27	5|5	10	5	2	10|40|22|21|47|18|12|7|3|2|4|9|0|5|0|0|0|0|0|0	0	0	0	0	0	-124.06	0.15	0.58
ATRX (C-ter BirA*)	NP_064551.3	MCCC1	340|290	630	315	2	296|147|179|267|169|185|194|170|210|215|154|338|167|153|616|350|258|452|511|302	0	0	0	0	0	#NAME?	0.65	0.58
ATRX (C-ter BirA*)	NP_064581.2	XAB2	15|12	27	13.5	2	22|45|47|23|35|43|13|9|3|3|6|42|3|7|0|0|0|0|0|0	0	0	0	0	0	-154.73	0.31	0.58	NP_004809.2|
ATRX (C-ter BirA*)	NP_071401.3	RBM26	2|4	6	3	2	19|52|19|16|37|18|13|11|2|4|12|18|6|7|0|0|0|0|0|0	0	0	0	0	0	-131.11	0.09	0.58
ATRX (C-ter BirA*)	NP_076943.1	TRIR	4|1	5	2.5	2	5|25|16|6|19|13|5|5|9|7|5|15|5|10|0|0|0|0|0|0	0	0	0	0	0	-78.55	0.13	0.58
ATRX (C-ter BirA*)	NP_115784.1	BAZ1B	7|14	21	10.5	2	36|151|113|33|137|100|20|19|5|8|20|130|6|19|0|0|0|0|0|0	0	0	0	0	0	-559.1	0.08	0.58	NP_001243509.1|
ATRX (C-ter BirA*)	NP_644810.1	WDR36	3|0	3	1.5	2	4|16|23|6|15|20|0|0|0|0|0|27|0|0|0|0|0|0|0|0	0	0	0	0	0	-95.23	0.07	0.58
ATRX (C-ter BirA*)	NP_653091.2	KNL1	25|24	49	24.5	2	58|82|62|61|67|58|35|22|0|0|16|24|9|24|0|0|0|0|0|0	0	0	0	0	0	-223.38	0.36	0.58	NP_150241.2|
ATRX (C-ter BirA*)	Streptavidin	Streptavidin	946|878	1824	912	2	1158|710|1101|885|887|1049|620|336|300|223|1516|2624|965|980|1413|1210|1210|1587|788|656	0	0	0	0	0	#NAME?	0.51	0.58
ATRX (C-ter BirA*)	BGAL_ECOLI	lacZ	24|22	46	23	2	0|205|165|0|201|162|0|0|43|43|0|304|0|3|0|0|0|0|4|0	0	0	0	0	0	#NAME?	0.11	0.58
ATRX (C-ter BirA*)	NP_000273.2	PCCA	331|349	680	340	2	262|143|200|268|157|184|257|243|466|442|214|239|184|231|522|377|272|363|694|325	0	0	0	0	0	#NAME?	0.64	0.58
ATRX (C-ter BirA*)	NP_000412.3	KRT10	122|75	197	98.5	2	61|45|127|93|7|27|58|54|122|107|50|11|140|49|102|86|104|134|112|89	0	0	0	0	0	-366	0.75	0.58
ATRX (C-ter BirA*)	NP_000217.2	KRT9	76|52	128	64	2	60|64|146|63|0|12|69|44|99|103|35|18|122|74|129|92|139|153|115|128	0	0	0	0	0	-460.63	0.45	0.58
ATRX (C-ter BirA*)	NP_001005464.1	H3C15	10|5	15	7.5	2	7|13|20|11|13|20|14|16|8|8|9|11|5|9|8|6|6|8|12|7	0	0	0	0	0	-60.66	0.43	0.58
ATRX (C-ter BirA*)	NP_001019770.1	H2BC18	13|6	19	9.5	2	13|48|19|10|32|21|6|6|3|4|7|30|5|10|0|6|6|10|21|4	0	0	0	0	0	-122.19	0.29	0.58
ATRX (C-ter BirA*)	NP_001035807.1	H2AC19	7|4	11	5.5	2	4|16|26|5|20|22|5|4|2|2|10|7|6|5|0|3|0|0|13|1	0	0	0	0	0	-78.25	0.26	0.58
ATRX (C-ter BirA*)	NP_001058.2	TOP2A	17|17	34	17	2	27|70|50|29|86|42|36|32|0|0|25|75|8|21|0|0|0|0|0|0	0	0	0	0	0	-250.69	0.24	0.58	NP_001243509.1|
ATRX (C-ter BirA*)	NP_001070908.1	BCLAF1	7|7	14	7	2	20|106|46|28|55|42|20|14|9|10|26|39|13|41|0|0|0|0|1|0	0	0	0	0	0	-246.51	0.11	0.58
ATRX (C-ter BirA*)	NP_001096616.1	GIGYF2	4|0	4	2	2	120|176|142|103|213|147|97|86|7|7|85|144|72|83|0|0|0|0|0|0	0	0	0	0	0	#NAME?	0.01	0.58	NP_003395.1|
ATRX (C-ter BirA*)	NP_001104026.1	FLNA	103|97	200	100	2	1177|1252|1126|1042|1147|1162|566|516|342|357|603|1531|497|524|0|0|0|0|0|1	0	0	0	0	0	#NAME?	0.08	0.58
ATRX (C-ter BirA*)	NP_001157789.1	FLNB	9|0	9	4.5	2	0|0|85|61|0|85|36|38|0|0|17|42|0|0|0|0|0|0|0|0	0	0	0	0	0	-304.1	0.07	0.58
ATRX (C-ter BirA*)	NP_001128715.1	TCOF1	25|23	48	24	2	44|147|52|54|180|46|46|47|29|34|6|29|26|7|0|0|0|0|1|0	0	0	0	0	0	-394.43	0.22	0.58
ATRX (C-ter BirA*)	NP_001137232.1	EIF5A	4|0	4	2	2	6|25|2|6|13|3|0|0|0|0|3|7|9|3|0|3|0|0|6|0	0	0	0	0	0	-58.71	0.15	0.58	NP_001091974.1|
ATRX (C-ter BirA*)	NP_001138880.1	NONO	25|19	44	22	2	42|73|62|39|59|55|51|34|15|17|35|53|34|28|28|10|0|3|14|0	0	0	0	0	0	-212.02	0.35	0.58
ATRX (C-ter BirA*)	NP_001143.2	SLC25A5	10|4	14	7	2	9|20|12|16|16|9|21|15|5|7|10|8|14|26|11|9|5|20|16|0	0	0	0	0	0	-81.48	0.32	0.58
ATRX (C-ter BirA*)	NP_001180298.1	DIDO1	9|13	22	11	2	27|58|39|20|28|42|6|4|0|0|11|65|3|18|0|0|0|0|0|0	0	0	0	0	0	-191.73	0.22	0.58
ATRX (C-ter BirA*)	NP_001193725.1	PKM	6|0	6	3	2	27|39|35|24|37|33|15|11|3|5|11|23|15|11|12|6|0|0|8|0	0	0	0	0	0	-160.11	0.08	0.58	NP_003893.2|NP_150241.2|
ATRX (C-ter BirA*)	NP_001264.2	CHD4	151|138	289	144.5	2	132|233|194|116|227|197|62|58|13|16|76|150|38|71|0|0|0|0|0|0	0	0	0	0	0	-564.31	0.68	0.58	NP_150241.2|NP_078997.4|
ATRX (C-ter BirA*)	NP_001952.1	EEF2	48|29	77	38.5	2	96|101|86|76|85|72|50|42|26|26|52|62|37|29|47|49|13|36|36|14	0	0	0	0	0	-310.86	0.42	0.58
ATRX (C-ter BirA*)	NP_002408.3	MKI67	246|237	483	241.5	2	341|691|494|323|641|492|233|219|71|75|258|435|110|210|0|2|0|0|0|0	0	0	0	0	0	#NAME?	0.42	0.58	NP_001243509.1|
ATRX (C-ter BirA*)	NP_002473.2	NASP	21|22	43	21.5	2	76|73|63|71|78|63|48|36|20|16|36|110|40|43|0|0|0|0|0|0	0	0	0	0	0	-298.96	0.26	0.58
ATRX (C-ter BirA*)	NP_002511.1	NPM1	11|11	22	11	2	46|132|57|34|136|56|17|9|18|18|29|126|33|16|0|0|0|0|7|0	0	0	0	0	0	-453.83	0.1	0.58	NP_150241.2|NP_001243509.1|NP_001803.2|
ATRX (C-ter BirA*)	NP_003267.1	TMPO	13|6	19	9.5	2	47|90|61|44|91|58|44|37|19|21|18|25|21|17|0|0|0|0|0|0	0	0	0	0	0	-306.86	0.13	0.58
ATRX (C-ter BirA*)	NP_003283.2	TPR	95|85	180	90	2	230|330|338|241|419|380|322|283|5|7|396|475|247|368|0|0|0|0|0|0	0	0	0	0	0	#NAME?	0.22	0.58
ATRX (C-ter BirA*)	NP_003592.3	SMARCA5	8|4	12	6	2	11|73|49|11|58|52|26|18|0|0|13|62|0|14|0|0|0|0|0|0	0	0	0	0	0	-254.56	0.1	0.58	NP_001243509.1|
ATRX (C-ter BirA*)	NP_004413.1	DVL2	11|8	19	9.5	2	57|82|45|55|53|43|47|34|7|10|37|47|29|30|0|0|0|0|0|0	0	0	0	0	0	-241.65	0.15	0.58
ATRX (C-ter BirA*)	NP_004414.3	DVL3	5|0	5	2.5	2	34|52|27|37|47|24|26|18|5|0|12|28|5|12|0|0|0|0|0|0	0	0	0	0	0	-189.14	0.06	0.58
ATRX (C-ter BirA*)	NP_005336.3	HSPA1A	51|41	92	46	2	100|93|88|97|95|84|98|84|38|40|47|91|70|46|20|35|8|18|34|14	0	0	0	0	0	-304.69	0.47	0.58
ATRX (C-ter BirA*)	NP_006588.1	HSPA8	37|29	66	33	2	83|120|102|80|99|88|97|95|52|54|39|64|44|27|16|23|7|26|28|13	0	0	0	0	0	-363.45	0.32	0.58
ATRX (C-ter BirA*)	NP_005582.1	MRE11	32|32	64	32	2	108|118|76|82|121|76|74|67|24|22|64|97|57|72|0|0|0|0|0|0	0	0	0	0	0	-382.85	0.29	0.58
ATRX (C-ter BirA*)	NP_006112.3	KRT1	107|72	179	89.5	2	92|107|187|109|21|47|93|84|171|136|65|35|167|105|127|101|164|175|127|122	0	0	0	0	0	-550.2	0.51	0.58
ATRX (C-ter BirA*)	NP_006176.2	NUMA1	94|72	166	83	2	98|203|110|88|255|145|95|63|0|0|168|237|67|135|0|0|0|0|0|0	0	0	0	0	0	#NAME?	0.38	0.58
ATRX (C-ter BirA*)	NP_006258.3	RANBP2	66|56	122	61	2	280|411|322|263|379|324|209|189|21|32|188|289|134|143|0|0|0|0|0|0	0	0	0	0	0	#NAME?	0.17	0.58	NP_150241.2|NP_001091974.1|
ATRX (C-ter BirA*)	NP_038477.2	BAZ2A	34|35	69	34.5	2	42|103|93|32|164|91|21|16|8|7|15|91|6|15|0|0|0|0|0|0	0	0	0	0	0	-383.82	0.31	0.58
ATRX (C-ter BirA*)	NP_054767.3	MRTFB	19|16	35	17.5	2	152|207|158|163|220|154|136|132|116|119|119|189|105|141|0|0|0|0|0|0	0	0	0	0	0	#NAME?	0.09	0.58
ATRX (C-ter BirA*)	NP_055642.3	ZC3H11A	2|3	5	2.5	2	8|41|9|14|31|11|12|9|0|2|9|28|3|8|0|0|0|0|0|0	0	0	0	0	0	-117.05	0.09	0.58
ATRX (C-ter BirA*)	NP_110379.2	TCP1	5|3	8	4	2	2|2|4|5|2|4|13|12|0|0|11|9|3|4|24|9|0|0|2|0	0	0	0	0	0	-55.15	0.27	0.58
ATRX (C-ter BirA*)	NP_490597.1	BRD4	22|19	41	20.5	2	43|53|29|45|76|29|33|27|0|3|30|33|13|32|0|0|0|0|0|0	0	0	0	0	0	-178.07	0.38	0.58
ATRX (C-ter BirA*)	NP_942131.1	ACACA	1134|1078	2212	1106	2	949|672|758|855|710|687|573|516|1384|1411|572|689|505|571|1662|29|966|1435|1228|1071	0	0	0	0	0	#NAME?	0.75	0.58
ATRX (C-ter BirA*)	NP_001084.3	ACACB	359|323	682	341	2	216|103|84|220|115|87|137|144|456|440|10|28|79|16|234|182|197|349|487|302	0	0	0	0	0	#NAME?	0.79	0.58
ATRX (C-ter BirA*)	P00761	P00761	244|259	503	251.5	2	225|34|67|229|21|54|224|201|77|79|28|34|67|22|61|74|40|56|73|53	0	0	0	0	0	-421.67	1.14	0.58
ATRX (C-ter BirA*)	NP_001158286.1	ACIN1	2|0	2	1	2	43|94|81|40|144|70|33|27|9|14|42|83|23|43|0|0|0|0|0|0	0	0	0	0	0	-448.88	0.01	0.58	NP_001128145.1|NP_001091974.1|
ATRX (C-ter BirA*)	NP_060481.3	ARGLU1	3|0	3	1.5	2	0|0|0|0|0|0|0|0|5|0|9|5|14|16|33|0|2|5|41|15	0	0	0	0	0	-115.59	0.06	0.58
ATRX (C-ter BirA*)	NP_065090.1	PCNP	2|6	8	4	2	9|59|10|10|13|10|9|7|3|4|8|16|9|13|0|0|0|0|0|0	0	0	0	0	0	-101.96	0.16	0.58
ATRX (C-ter BirA*)	NP_055987.2	PRRC2C	2|0	2	1	2	116|195|80|94|146|92|46|42|0|3|29|60|21|30|0|0|0|0|0|0	0	0	0	0	0	-616.12	0.01	0.58	NP_001243509.1|
ATRX (C-ter BirA*)	NP_001165774.1	MASTL	2|2	4	2	2	6|9|11|7|11|9|4|0|0|0|0|0|0|0|0|0|0|0|0|0	0	0	0	0	0	-37.02	0.2	0.58
ATRX (C-ter BirA*)	NP_001008697.1	TFIP11	3|6	9	4.5	2	16|39|24|14|27|20|3|0|0|0|4|32|2|6|0|0|0|0|0|0	0	0	0	0	0	-122.71	0.15	0.58	NP_004809.2|NP_005546.2|
ATRX (C-ter BirA*)	NP_002626.1	SLC25A3	2|0	2	1	2	1|0|0|0|0|0|6|5|0|0|4|4|0|8|7|3|0|3|0|0	0	0	0	0	0	-28.24	0.15	0.58	NP_001243509.1|
ATRX (C-ter BirA*)	NP_001013009.2	KNOP1	2|3	5	2.5	2	2|9|7|2|11|12|3|0|2|2|2|13|0|1|0|0|0|0|0|0	0	0	0	0	0	-42.37	0.22	0.58
ATRX (C-ter BirA*)	NP_001016.1	RPS23	1|0	1	0.5	2	2|0|0|2|0|0|4|5|2|3|4|0|2|0|4|3|0|1|1|0	0	0	0	0	0	-18.32	0.12	0.58	NP_001243509.1|
ATRX (C-ter BirA*)	NP_001171669.1	CTTN	1|1	2	1	2	80|85|67|80|100|72|60|61|44|46|48|59|23|62|0|0|0|0|3|0	0	0	0	0	0	-380.03	0.01	0.58
ATRX (C-ter BirA*)	NP_001182465.1	CHMP5	1|0	1	0.5	2	1|4|4|0|5|2|2|0|0|0|0|4|0|0|0|0|0|0|0|0	0	0	0	0	0	-18.32	0.12	0.58
ATRX (C-ter BirA*)	NP_003595.1	IRS4	2|0	2	1	2	31|46|53|20|68|48|32|33|4|7|27|56|8|22|3|2|0|0|1|2	0	0	0	0	0	-251	0.02	0.58
ATRX (C-ter BirA*)	NP_004765.2	MED1	3|6	9	4.5	2	10|28|16|10|23|16|0|0|0|0|1|21|0|6|0|0|0|0|0|0	0	0	0	0	0	-85.71	0.2	0.58
ATRX (C-ter BirA*)	NP_005115.2	NUP153	2|1	3	1.5	2	34|56|64|30|63|65|28|28|4|8|17|39|7|24|0|0|0|0|0|0	0	0	0	0	0	-271.31	0.02	0.58	NP_001803.2|
ATRX (C-ter BirA*)	NP_008938.2	CPSF6	1|3	4	2	2	5|14|8|7|26|6|4|3|1|0|3|15|1|3|0|0|0|0|0|0	0	0	0	0	0	-64.75	0.13	0.58	NP_001091974.1|
ATRX (C-ter BirA*)	NP_036243.1	AHSA1	2|0	2	1	2	8|7|9|4|7|5|4|4|0|0|0|6|2|4|11|7|0|0|1|1	0	0	0	0	0	-38.21	0.11	0.58
ATRX (C-ter BirA*)	NP_038476.2	BAZ1A	1|0	1	0.5	2	8|26|26|8|36|34|2|3|0|0|5|36|1|9|0|0|0|0|0|0	0	0	0	0	0	-146.66	0.02	0.58
ATRX (C-ter BirA*)	NP_056943.1	GTF2A1	2|0	2	1	2	5|7|3|3|4|5|4|3|2|2|1|7|1|2|0|0|0|0|0|0	0	0	0	0	0	-26	0.17	0.58
ATRX (C-ter BirA*)	NP_073568.2	NUCKS1	1|0	1	0.5	2	1|20|3|2|23|1|2|2|10|0|4|8|4|4|0|0|0|0|0|0	0	0	0	0	0	-66.65	0.03	0.58
ATRX (C-ter BirA*)	NP_001092006.1	USP5	1|0	1	0.5	2	2|0|0|0|0|0|0|0|0|0|0|0|0|0|0|0|0|0|1|0	0	0	0	0	0	-3.63	0.67	0.58
ATRX (C-ter BirA*)	NP_005685.1	COX17	1|0	1	0.5	2	0|0|0|0|0|0|3|3|0|0|0|0|0|0|0|0|0|2|2|4	0	0	0	0	0	-12.83	0.17	0.58
ATRX (C-ter BirA*)	NP_061027.2	LRP1B	1|0	1	0.5	2	0|0|0|0|0|0|0|0|0|0|0|0|0|0|0|0|0|0|0|0	0	0	0	0	0	-1.29	5	0.58
ATRX (C-ter BirA*)	NP_006493.1	POLH	1|0	1	0.5	2	1|4|5|1|0|5|1|4|0|0|0|7|0|0|0|0|0|0|0|0	0	0	0	0	0	-22.71	0.1	0.58
ATRX (C-ter BirA*)	NP_036220.1	PGLS	1|0	1	0.5	2	0|0|0|0|0|0|0|0|0|0|0|0|0|0|0|0|0|1|0|0	0	0	0	0	0	-1.83	2	0.58
ATRX (C-ter BirA*)	NP_056110.2	SMCHD1	1|0	1	0.5	2	0|6|2|0|4|2|0|0|0|0|0|2|0|0|0|0|0|0|0|0	0	0	0	0	0	-15.13	0.14	0.58
ATRX (C-ter BirA*)	NP_000974.1	RPL22	1|0	1	0.5	2	0|0|0|0|0|0|1|2|0|1|3|0|0|0|2|3|0|0|0|0	0	0	0	0	0	-10.74	0.2	0.58	NP_001243509.1|
ATRX (C-ter BirA*)	NP_003008.1	SRSF3	1|0	1	0.5	2	0|0|0|0|0|0|0|0|0|0|0|0|0|0|0|4|0|3|0|3	0	0	0	0	0	-10.76	0.2	0.58	NP_001091974.1|
ATRX (C-ter BirA*)	NP_005633.2	TAF7	1|0	1	0.5	2	9|21|13|9|21|10|3|5|0|0|5|7|5|8|0|0|0|0|0|0	0	0	0	0	0	-71.42	0.03	0.58
ATRX (C-ter BirA*)	NP_066964.1	XRCC5	1|0	1	0.5	2	9|12|5|2|10|4|6|8|0|0|7|9|0|5|0|5|0|0|0|0	0	0	0	0	0	-43.75	0.05	0.58	NP_001091974.1|
ATRX (C-ter BirA*)	NP_036265.3	COPG2	2|0	2	1	2	143|175|150|112|217|153|81|71|65|63|82|168|64|70|0|0|0|0|0|0	0	0	0	0	0	#NAME?	0.01	0.58
ATRX (C-ter BirA*)	NP_006436.3	PRPF8	3|0	3	1.5	2	54|98|70|38|93|67|18|14|0|0|11|54|17|20|0|0|0|0|0|0	0	0	0	0	0	-366.25	0.02	0.58	NP_004809.2|
ATRX (C-ter BirA*)	NP_005641.1	TCF20	1|1	2	1	2	2|5|2|0|5|6|0|2|0|0|0|2|0|0|0|0|0|0|0|0	0	0	0	0	0	-16.52	0.22	0.58
ATRX (C-ter BirA*)	NP_003189.2	ELOA	2|2	4	2	2	4|14|8|0|11|6|0|0|0|1|0|6|1|4|0|0|0|0|0|0	0	0	0	0	0	-35.98	0.21	0.58
ATRX (C-ter BirA*)	NP_444271.2	RBM33	1|0	1	0.5	2	1|2|4|2|3|2|0|0|0|0|0|0|0|0|0|0|0|0|0|0	0	0	0	0	0	-11.83	0.18	0.58
ATRX (C-ter BirA*)	NP_000810.1	GART	1|0	1	0.5	2	22|8|14|24|17|14|24|18|0|0|10|14|7|8|6|7|0|5|12|4	0	0	0	0	0	-97.36	0.02	0.58
ATRX (C-ter BirA*)	NP_058633.2	POLA1	1|0	1	0.5	2	0|15|6|0|7|2|0|0|0|0|0|8|0|0|0|0|0|0|0|0	0	0	0	0	0	-39.1	0.06	0.58
ATRX (C-ter BirA*)	NP_002105.2	HIVEP1	1|0	1	0.5	2	0|9|2|6|6|2|4|0|0|0|0|2|0|2|0|0|0|0|0|0	0	0	0	0	0	-27.12	0.08	0.58
ATRX (C-ter BirA*)	NP_005137.1	SART1	1|1	2	1	2	1|19|8|3|22|6|3|2|0|0|3|8|0|4|0|0|0|0|0|0	0	0	0	0	0	-58.1	0.07	0.58	NP_004809.2|
ATRX (C-ter BirA*)	NP_061983.2	ZKSCAN4	1|0	1	0.5	2	0|0|0|0|0|0|0|0|0|0|0|0|0|0|0|0|0|0|0|0	0	0	0	0	0	-1.29	5	0.58
ATRX (C-ter BirA*)	NP_001129166.1	VDAC3	2|0	2	1	2	0|0|0|0|2|0|4|5|0|1|4|3|0|4|13|7|0|4|0|0	0	0	0	0	0	-31.26	0.14	0.58
ATRX (C-ter BirA*)	NP_056018.2	RPRD2	1|2	3	1.5	2	15|32|19|22|25|23|15|8|0|0|4|21|1|0|0|0|0|0|0|0	0	0	0	0	0	-108.4	0.06	0.58
ATRX (C-ter BirA*)	NP_057704.2	ZNF644	1|0	1	0.5	2	0|0|0|0|0|0|0|0|0|0|0|0|0|0|0|0|0|0|0|0	0	0	0	0	0	-1.29	5	0.58
ATRX (C-ter BirA*)	NP_036377.1	SNW1	2|0	2	1	2	4|18|8|3|6|8|0|0|0|0|0|9|0|0|0|0|0|0|0|0	0	0	0	0	0	-46.85	0.09	0.58	NP_004809.2|
ATRX (C-ter BirA*)	NP_001243509.1	RPL10	1|0	1	0.5	2	0|0|0|0|0|0|0|0|0|0|0|0|0|0|0|0|0|0|0|0	0	0	0	0	0	-1.29	5	0.58	NP_005928.2|
ATRX (C-ter BirA*)	NP_001460.1	XRCC6	0|2	2	1	2	11|39|26|11|30|20|6|4|0|0|1|18|2|3|0|0|0|0|0|0	0	0	0	0	0	-127.33	0.03	0.58
ATRX (C-ter BirA*)	NP_004777.1	TXNL1	0|3	3	1.5	2	48|4|0|44|2|3|37|23|0|0|23|4|22|27|0|0|0|0|2|0	0	0	0	0	0	-173.29	0.04	0.58
ATRX (C-ter BirA*)	NP_006378.3	CHERP	0|2	2	1	2	3|9|9|4|14|5|2|0|0|0|0|10|0|0|0|0|0|0|0|0	0	0	0	0	0	-45.99	0.1	0.58
ATRX (C-ter BirA*)	NP_006591.1	NUDC	0|3	3	1.5	2	35|52|17|35|39|21|30|16|7|12|29|22|16|30|0|0|0|0|0|0	0	0	0	0	0	-179.05	0.04	0.58
ATRX (C-ter BirA*)	NP_008841.2	RBBP6	0|2	2	1	2	6|45|11|5|25|11|1|5|0|0|3|19|8|4|0|0|0|0|0|3	0	0	0	0	0	-109.83	0.04	0.58
ATRX (C-ter BirA*)	NP_055968.1	PHF3	0|3	3	1.5	2	3|23|13|5|24|8|5|0|0|0|1|11|0|2|0|0|0|0|0|0	0	0	0	0	0	-78.01	0.08	0.58
ATRX (C-ter BirA*)	NP_001184033.1	KMT2A	0|2	2	1	2	2|7|4|7|9|8|3|0|0|0|0|4|0|2|0|0|0|0|0|0	0	0	0	0	0	-33.78	0.13	0.58
ATRX (C-ter BirA*)	NP_054861.2	NUDT5	0|2	2	1	2	10|13|11|8|12|12|4|4|0|2|5|4|3|5|0|0|0|0|0|0	0	0	0	0	0	-52.66	0.08	0.58
ATRX (C-ter BirA*)	NP_001009931.1	HRNR	0|1	1	0.5	2	0|0|0|0|0|0|0|0|7|3|0|0|11|2|4|3|3|13|7|11	0	0	0	0	0	-45.99	0.05	0.58
ATRX (C-ter BirA*)	NP_003633.1	HAT1	0|1	1	0.5	2	3|7|5|4|6|8|3|2|0|0|0|3|0|0|0|0|0|0|0|0	0	0	0	0	0	-28.24	0.08	0.58
ATRX (C-ter BirA*)	NP_055953.3	RTF1	0|1	1	0.5	2	0|3|0|0|3|0|0|1|0|0|0|3|0|1|0|0|0|0|0|0	0	0	0	0	0	-10.74	0.2	0.58
ATRX (C-ter BirA*)	NP_060628.2	SLC4A1AP	0|1	1	0.5	2	0|3|0|1|5|1|1|0|0|0|0|0|0|0|0|0|0|0|0|0	0	0	0	0	0	-10.68	0.2	0.58
ATRX (C-ter BirA*)	NP_004662.2	PIAS2	0|1	1	0.5	2	0|0|0|0|0|0|0|0|0|0|0|0|0|0|0|0|0|0|0|0	0	0	0	0	0	-1.29	5	0.58
ATRX (C-ter BirA*)	NP_006865.1	ELF2	0|1	1	0.5	2	0|1|0|0|0|0|0|0|0|0|0|3|0|0|0|0|0|0|0|0	0	0	0	0	0	-4.08	0.5	0.58
ATRX (C-ter BirA*)	NP_064520.2	WRNIP1	0|1	1	0.5	2	0|0|7|0|3|4|4|5|0|0|0|4|0|0|0|0|0|0|0|0	0	0	0	0	0	-21.59	0.1	0.58
ATRX (C-ter BirA*)	NP_009191.1	LYPLA2	0|3	3	1.5	2	13|18|13|12|31|12|7|7|2|2|9|15|13|12|0|0|0|0|0|0	0	0	0	0	0	-84.55	0.08	0.58
ATRX (C-ter BirA*)	NP_004629.3	PRRC2A	0|1	1	0.5	2	22|44|29|19|44|25|15|15|0|0|5|10|3|7|0|0|0|0|0|0	0	0	0	0	0	-157.47	0.01	0.58
ATRX (C-ter BirA*)	NP_919223.1	HNRNPA3	0|1	1	0.5	2	0|2|0|0|2|1|0|0|0|0|0|3|2|2|2|6|0|0|1|0	0	0	0	0	0	-14.01	0.15	0.58
ATRX (C-ter BirA*)	NP_001186752.1	NEDD8-MDP1	0|1	1	0.5	2	2|2|0|1|0|0|0|0|0|0|0|0|1|0|0|0|0|0|0|0	0	0	0	0	0	-6.53	0.33	0.58
ATRX (C-ter BirA*)	NP_077295.1	C1orf35	0|1	1	0.5	2	0|0|0|0|0|0|0|0|0|0|0|1|1|0|1|0|0|0|5|1	0	0	0	0	0	-8.28	0.25	0.58
ATRX (N-ter BirA*)	NP_001093879.1	SENP6	17|19	36	18	2	0|5|3|0|3|5|0|0|0|0|0|0|0|0|0|0|0|0|0|0	1	1	1	1	1	7.29	4.5	0
ATRX (N-ter BirA*)	NP_001129595.1	SLF2	6|2	8	4	2	0|0|0|0|0|0|0|0|0|0|0|0|0|0|0|0|0|0|0|0	0.98	1	0.98	1	0.98	3.25	40	0	NP_001188263.1|
ATRX (N-ter BirA*)	NP_001135441.1	DAXX	7|6	13	6.5	2	0|0|0|0|0|0|0|0|0|0|0|0|0|0|0|0|0|0|0|0	1	1	1	1	1	10.15	65	0	NP_009123.1|NP_001803.2|
ATRX (N-ter BirA*)	NP_001803.2	CENPC	8|5	13	6.5	2	0|0|0|0|0|0|0|0|0|0|0|0|0|0|0|0|0|0|0|0	1	1	1	1	1	8.52	65	0
ATRX (N-ter BirA*)	NP_002087.2	GTF2F1	8|3	11	5.5	2	0|1|0|0|0|0|0|0|0|0|0|0|0|0|0|0|0|0|0|0	0.98	1	0.98	1	0.98	3.06	22	0
ATRX (N-ter BirA*)	NP_002476.2	NBN	29|25	54	27	2	0|0|0|0|0|0|0|0|0|0|0|4|0|0|0|0|0|0|0|0	1	1	1	1	1	7.36	27	0	NP_000048.1|NP_039269.2|
ATRX (N-ter BirA*)	NP_003917.1	MBD3	10|13	23	11.5	2	0|0|0|0|0|0|0|0|0|0|0|1|0|0|0|0|0|0|0|0	1	1	1	1	1	13.96	46	0	NP_060130.3|NP_001185648.1|NP_004730.2|NP_001128727.1|
ATRX (N-ter BirA*)	NP_055756.1	MORC2	11|7	18	9	2	0|0|0|0|0|0|0|0|0|0|0|0|0|0|0|0|0|0|0|0	1	1	1	1	1	11.76	90	0
ATRX (N-ter BirA*)	NP_060755.1	IMP3	5|4	9	4.5	2	0|0|0|0|0|0|0|0|0|0|0|0|0|0|0|0|0|0|0|0	1	1	1	1	1	6.84	45	0
ATRX (N-ter BirA*)	NP_065750.1	GATAD2B	24|15	39	19.5	2	2|4|1|0|7|1|1|0|0|0|1|5|0|0|0|0|0|0|0|0	0.99	1	0.99	1	0.99	3.6	4.33	0	NP_004680.2|NP_003917.1|NP_060130.3|NP_001185648.1|NP_004730.2|NP_001128727.1|
ATRX (N-ter BirA*)	NP_075054.3	CCDC71	24|34	58	29	2	0|0|0|0|0|0|0|0|0|0|0|0|0|0|0|0|0|0|0|0	1	1	1	1	1	37.32	290	0	NP_001185648.1|
ATRX (N-ter BirA*)	NP_478070.1	FAM207A	68|91	159	79.5	2	0|4|1|0|4|5|5|0|0|0|0|2|0|0|0|0|0|0|0|0	1	1	1	1	1	68.16	17.67	0
ATRX (N-ter BirA*)	NP_653324.1	ZMAT2	3|3	6	3	2	0|0|0|0|0|0|0|0|0|0|0|0|0|0|0|0|0|0|0|0	0.99	0.99	0.99	0.99	0.99	5.09	30	0
ATRX (N-ter BirA*)	NP_004680.2	MTA1	79|83	162	81	2	10|25|11|11|12|14|12|12|0|0|3|24|3|4|0|0|0|0|0|0	1	1	1	1	1	13.87	4.32	0	NP_003917.1|NP_060130.3|NP_001185648.1|NP_004730.2|NP_001128727.1|
ATRX (N-ter BirA*)	NP_004730.2	MTA2	18|11	29	14.5	2	0|4|0|0|0|0|0|0|0|0|0|0|0|0|0|0|0|0|0|0	0.98	1	0.98	1	0.98	3.5	14.5	0	NP_001128727.1|
ATRX (N-ter BirA*)	NP_000048.1	BLM	5|5	10	5	2	0|0|0|0|3|0|0|0|0|0|0|0|0|0|0|0|0|0|0|0	0.86	0.86	0.86	0.86	0.86	1.85	6.67	0.01
ATRX (N-ter BirA*)	NP_006315.1	CFDP1	8|7	15	7.5	2	0|1|3|0|0|1|1|0|0|0|0|2|0|0|0|0|0|0|0|0	0.94	0.97	0.94	0.97	0.94	2.34	4.29	0.01
ATRX (N-ter BirA*)	NP_060130.3	GATAD2A	10|2	12	6	2	0|0|0|0|0|0|0|0|0|0|0|1|0|0|0|0|0|0|0|0	0.9	1	0.9	1	0.9	1.43	24	0.01	NP_001185648.1|NP_004730.2|NP_001128727.1|
ATRX (N-ter BirA*)	NP_075060.1	CENPH	2|2	4	2	2	0|0|0|0|0|0|0|0|0|0|0|0|0|0|0|0|0|0|0|0	0.96	0.96	0.96	0.96	0.96	3.25	20	0.01
ATRX (N-ter BirA*)	NP_003137.1	SSRP1	16|9	25	12.5	2	0|0|3|0|5|2|2|3|0|0|0|2|0|0|0|0|0|0|0|0	0.77	1	0.77	1	0.77	0.19	3.85	0.02	NP_001243755.1|NP_653205.3|NP_055448.1|
ATRX (N-ter BirA*)	NP_009123.1	SUPT16H	37|12	49	24.5	2	0|0|0|0|2|0|0|1|0|0|1|5|0|0|6|4|0|0|0|0	0.84	1	0.84	1	0.84	0.75	5.76	0.02	NP_055953.3|NP_003137.1|NP_001243755.1|NP_653205.3|NP_003277.1|NP_055448.1|
ATRX (N-ter BirA*)	NP_001074012.1	CACTIN	14|3	17	8.5	2	0|1|2|0|0|0|0|0|0|0|0|3|0|0|0|0|0|0|0|0	0.57	1	0.57	1	0.57	-1.85	5.67	0.04
ATRX (N-ter BirA*)	NP_001243755.1	PAF1	6|2	8	4	2	0|1|2|0|1|0|1|0|0|0|0|1|0|0|0|0|0|0|0|0	0.51	0.93	0.51	0.93	0.51	-2.34	3.2	0.05	NP_055448.1|NP_005925.2|
ATRX (N-ter BirA*)	NP_055238.1	AFF4	9|2	11	5.5	2	0|3|2|0|2|0|0|0|0|0|0|0|0|0|0|0|0|0|0|0	0.5	0.99	0.5	0.99	0.5	-4.11	3.14	0.06	NP_055448.1|NP_005925.2|
ATRX (N-ter BirA*)	NP_036513.2	ORC3	3|2	5	2.5	2	0|0|0|0|2|0|0|0|0|0|0|1|0|0|0|0|0|0|0|0	0.5	0.65	0.5	0.65	0.5	-0.62	3.33	0.06
ATRX (N-ter BirA*)	NP_003237.2	THBS1	8|0	8	4	2	0|0|0|0|0|0|0|0|0|0|0|0|0|0|0|0|0|0|0|0	0.5	1	0.5	1	0.5	-1.29	40	0.07
ATRX (N-ter BirA*)	P19001	Krt19	0|11	11	5.5	2	0|0|0|0|0|0|0|0|0|0|0|0|0|0|0|0|0|0|0|0	0.5	1	0.5	1	0.5	-1.29	55	0.07
ATRX (N-ter BirA*)	NP_001251.1	CDK8	5|0	5	2.5	2	0|0|0|0|0|0|0|0|0|0|0|0|0|0|0|0|0|0|0|0	0.5	1	0.5	1	0.5	-1.29	25	0.08	NP_002087.2|NP_003277.1|NP_001188263.1|
ATRX (N-ter BirA*)	NP_060988.3	MCM10	5|0	5	2.5	2	0|0|0|0|0|0|0|0|0|0|0|0|0|0|0|0|0|0|0|0	0.5	1	0.5	1	0.5	-1.29	25	0.08	NP_036513.2|
ATRX (N-ter BirA*)	NP_057059.2	TAF9B	5|0	5	2.5	2	0|0|0|0|0|0|0|0|0|0|0|0|0|0|0|0|0|0|0|0	0.5	1	0.5	1	0.5	-1.29	25	0.08
ATRX (N-ter BirA*)	NP_001035924.1	FILIP1L	0|5	5	2.5	2	0|0|0|0|0|0|0|0|0|0|0|0|0|0|0|0|0|0|0|0	0.5	1	0.5	1	0.5	-1.29	25	0.08
ATRX (N-ter BirA*)	NP_004060.2	AP2S1	4|0	4	2	2	0|0|0|0|0|0|0|0|0|0|0|0|0|0|0|0|0|0|0|0	0.5	1	0.5	1	0.5	-1.29	20	0.09
ATRX (N-ter BirA*)	NP_001926.2	DPP4	0|4	4	2	2	0|0|0|0|0|0|0|0|0|0|0|0|0|0|0|0|0|0|0|0	0.5	1	0.5	1	0.5	-1.29	20	0.09
ATRX (N-ter BirA*)	NP_056110.2	SMCHD1	13|4	17	8.5	2	0|6|2|0|4|2|0|0|0|0|0|2|0|0|0|0|0|0|0|0	0.5	1	0.5	1	0.5	-7.46	2.43	0.1
ATRX (N-ter BirA*)	NP_001077007.1	POTEE	3|0	3	1.5	2	0|0|0|0|0|0|0|0|0|0|0|0|0|0|0|0|0|0|0|0	0.5	0.99	0.5	0.99	0.5	-1.29	15	0.1
ATRX (N-ter BirA*)	NP_001185648.1	RBBP7	5|0	5	2.5	2	0|0|0|0|1|0|0|0|0|0|0|0|0|0|0|0|0|0|0|0	0.5	1	0.5	1	0.5	-1.83	10	0.1	NP_004730.2|NP_060624.1|NP_001128727.1|
ATRX (N-ter BirA*)	NP_004383.3	DACH1	3|0	3	1.5	2	0|0|0|0|0|0|0|0|0|0|0|0|0|0|0|0|0|0|0|0	0.5	0.99	0.5	0.99	0.5	-1.29	15	0.1
ATRX (N-ter BirA*)	NP_976033.1	RP9	0|3	3	1.5	2	0|0|0|0|0|0|0|0|0|0|0|0|0|0|0|0|0|0|0|0	0.5	0.99	0.5	0.99	0.5	-1.29	15	0.1
ATRX (N-ter BirA*)	NP_056444.3	PRPF31	0|3	3	1.5	2	0|0|0|0|0|0|0|0|0|0|0|0|0|0|0|0|0|0|0|0	0.5	0.99	0.5	0.99	0.5	-1.29	15	0.1
ATRX (N-ter BirA*)	NP_056076.1	NCAPD3	2|1	3	1.5	2	0|0|0|0|0|0|0|0|0|0|0|0|0|0|0|0|0|0|0|0	0.48	0.96	0.48	0.96	0.48	1.22	15	0.13	NP_060230.5|
ATRX (N-ter BirA*)	NP_004662.2	PIAS2	2|0	2	1	2	0|0|0|0|0|0|0|0|0|0|0|0|0|0|0|0|0|0|0|0	0.48	0.96	0.48	0.96	0.48	-1.29	10	0.13
ATRX (N-ter BirA*)	NP_061983.2	ZKSCAN4	2|0	2	1	2	0|0|0|0|0|0|0|0|0|0|0|0|0|0|0|0|0|0|0|0	0.48	0.96	0.48	0.96	0.48	-1.29	10	0.13
ATRX (N-ter BirA*)	NP_060624.1	ASF1B	2|0	2	1	2	0|0|0|0|0|0|0|0|0|0|0|0|0|0|0|0|0|0|0|0	0.48	0.96	0.48	0.96	0.48	-1.29	10	0.13	NP_001128727.1|
ATRX (N-ter BirA*)	NP_060230.5	NCAPG2	0|2	2	1	2	0|0|0|0|0|0|0|0|0|0|0|0|0|0|0|0|0|0|0|0	0.48	0.96	0.48	0.96	0.48	-1.29	10	0.13
ATRX (N-ter BirA*)	NP_001229823.1	ZKSCAN3	0|2	2	1	2	0|0|0|0|0|0|0|0|0|0|0|0|0|0|0|0|0|0|0|0	0.48	0.96	0.48	0.96	0.48	-1.29	10	0.13
ATRX (N-ter BirA*)	NP_073210.1	ESS2	3|0	3	1.5	2	0|0|1|0|0|0|0|0|0|0|0|0|0|0|0|0|0|0|0|0	0.48	0.96	0.48	0.96	0.48	-1.83	6	0.16	NP_003578.2|
ATRX (N-ter BirA*)	NP_001121364.1	SALL1	0|3	3	1.5	2	0|0|0|0|0|1|0|0|0|0|0|0|0|0|0|0|0|0|0|0	0.48	0.96	0.48	0.96	0.48	-1.83	6	0.16	NP_001185648.1|
ATRX (N-ter BirA*)	NP_001092763.1	KIF4B	0|3	3	1.5	2	0|0|0|0|0|0|0|0|0|0|0|0|0|1|0|0|0|0|0|0	0.48	0.96	0.48	0.96	0.48	-1.83	6	0.16
ATRX (N-ter BirA*)	NP_039269.2	LIG3	5|2	7	3.5	2	0|1|2|0|0|1|0|0|0|0|0|1|0|0|0|0|0|0|0|0	0.45	0.82	0.45	0.82	0.45	-2.34	2.8	0.17
ATRX (N-ter BirA*)	XP_003846404.1	MUC19	0|6	6	3	2	3|0|0|0|0|0|0|0|0|0|0|0|0|0|0|0|0|0|0|0	0.46	0.91	0.46	0.91	0.46	-3.87	4	0.17
ATRX (N-ter BirA*)	NP_003578.2	DHX16	2|0	2	1	2	0|1|0|0|0|0|0|0|0|0|0|0|0|0|0|0|0|0|0|0	0.4	0.81	0.4	0.81	0.4	-1.83	4	0.18
ATRX (N-ter BirA*)	NP_001128727.1	RBBP4	0|3	3	1.5	2	0|0|0|1|0|0|0|0|0|0|1|0|0|0|0|0|0|0|0|0	0.41	0.82	0.41	0.82	0.41	-2.73	3	0.18
ATRX (N-ter BirA*)	NP_055953.3	RTF1	8|1	9	4.5	2	0|3|0|0|3|0|0|1|0|0|0|3|0|1|0|0|0|0|0|0	0.39	0.79	0.39	0.79	0.39	-8.42	1.8	0.19	NP_003137.1|NP_001243755.1|NP_653205.3|NP_055448.1|
ATRX (N-ter BirA*)	NP_003277.1	TOP1	9|0	9	4.5	2	0|0|0|0|5|1|0|0|0|0|0|0|0|0|0|0|0|0|4|0	0.38	0.76	0.38	0.76	0.38	-10.51	1.8	0.19
ATRX (N-ter BirA*)	NP_001129951.1	ANP32E	3|0	3	1.5	2	0|1|1|0|0|1|0|0|0|0|0|0|0|0|0|0|0|0|0|0	0.33	0.65	0.33	0.65	0.33	-3.63	2	0.19
ATRX (N-ter BirA*)	NP_001008800.1	CCT3	2|0	2	1	2	0|0|0|0|0|0|2|0|0|0|0|0|0|0|0|0|0|0|0|0	0.3	0.59	0.3	0.59	0.3	-2.83	2	0.2
ATRX (N-ter BirA*)	NP_997215.1	ERICH1	0|2	2	1	2	0|0|1|0|0|1|0|0|0|0|0|0|0|0|0|0|0|0|0|0	0.28	0.55	0.28	0.55	0.28	-2.73	2	0.2
ATRX (N-ter BirA*)	NP_932343.1	C1orf52	0|2	2	1	2	0|0|0|0|1|1|0|0|0|0|0|0|0|0|0|0|0|0|0|0	0.28	0.55	0.28	0.55	0.28	-2.73	2	0.2
ATRX (N-ter BirA*)	NP_001243111.1	ANKRD11	6|4	10	5	2	0|4|2|0|3|0|0|0|0|0|0|0|0|0|0|0|0|0|0|0	0.22	0.39	0.22	0.39	0.22	-3	2.22	0.21
ATRX (N-ter BirA*)	NP_150241.2	PML	3|1	4	2	2	0|0|0|0|0|3|0|0|0|0|0|1|0|0|0|0|0|0|0|0	0.24	0.48	0.24	0.48	0.24	-2.68	2	0.21	NP_004662.2|
ATRX (N-ter BirA*)	NP_006288.2	XRCC1	5|2	7	3.5	2	0|5|1|0|0|0|0|0|0|0|1|0|0|0|0|0|0|0|0|0	0.24	0.45	0.24	0.45	0.24	-3.66	2	0.21	NP_039269.2|NP_057302.1|
ATRX (N-ter BirA*)	NP_653205.3	ZC3H18	7|2	9	4.5	2	0|3|0|0|0|0|0|0|0|0|4|1|0|0|0|0|0|2|0|0	0.26	0.52	0.26	0.52	0.26	-6.78	1.8	0.21
ATRX (N-ter BirA*)	NP_000537.3	TP53	3|0	3	1.5	2	0|0|0|0|1|2|0|0|0|0|0|0|1|0|0|0|0|0|0|0	0.23	0.46	0.23	0.46	0.23	-4.33	1.5	0.21	NP_004680.2|NP_004662.2|NP_001008800.1|NP_001251.1|NP_060755.1|NP_073210.1|NP_001185648.1|NP_003277.1|NP_004730.2|NP_001128727.1|NP_001002.1|
ATRX (N-ter BirA*)	NP_940888.2	RPL7L1	0|2	2	1	2	0|0|0|0|0|0|0|0|0|0|0|0|0|0|0|0|0|0|3|0	0.23	0.46	0.23	0.46	0.23	-3.87	1.33	0.21
ATRX (N-ter BirA*)	NP_001003681.1	HMGXB4	3|5	8	4	2	0|2|2|1|2|2|0|0|0|0|0|2|0|0|0|0|0|0|0|0	0.16	0.3	0.16	0.3	0.16	-3.55	2	0.22	NP_001128727.1|
ATRX (N-ter BirA*)	NP_110395.1	ILKAP	2|0	2	1	2	0|0|0|0|2|0|0|0|0|0|0|2|0|0|0|0|0|0|0|0	0.1	0.19	0.1	0.19	0.1	-4.29	1	0.24
ATRX (N-ter BirA*)	NP_001027451.1	TFAP2A	2|2	4	2	2	0|2|1|0|0|2|0|0|0|0|0|0|0|0|0|0|0|0|0|0	0.09	0.09	0.09	0.09	0.09	-2.34	1.6	0.24
ATRX (N-ter BirA*)	NP_001518.3	HDAC2	0|2	2	1	2	0|0|0|0|0|0|1|2|0|0|1|0|0|0|0|0|0|0|0|0	0.09	0.19	0.09	0.19	0.09	-4.33	1	0.24
ATRX (N-ter BirA*)	NP_065907.2	TSHZ3	2|2	4	2	2	1|0|5|0|0|0|0|0|0|0|0|0|0|0|0|0|0|0|0|0	0.07	0.07	0.07	0.07	0.07	-2.59	1.33	0.25
ATRX (N-ter BirA*)	NP_001026794.1	ZNF451	2|3	5	2.5	2	0|5|0|0|0|0|0|0|0|0|0|2|0|0|0|0|0|0|0|0	0.06	0.1	0.06	0.1	0.06	-3.59	1.43	0.25	NP_004662.2|
ATRX (N-ter BirA*)	NP_734466.1	H2AC1	0|10	10	5	2	0|0|0|0|17|0|0|0|0|0|0|0|0|0|0|0|0|0|0|0	0.07	0.13	0.07	0.13	0.07	-17.05	1.18	0.25
ATRX (N-ter BirA*)	NP_056199.2	NIPBL	12|4	16	8	2	0|4|4|2|5|4|0|0|0|0|0|8|0|0|0|0|0|0|0|0	0.04	0.08	0.04	0.08	0.04	-13.59	1.52	0.26
ATRX (N-ter BirA*)	NP_067064.2	WIZ	4|1	5	2.5	2	0|2|2|0|1|2|0|0|0|0|0|2|0|0|0|0|0|0|0|0	0.05	0.1	0.05	0.1	0.05	-6.42	1.25	0.26	NP_056444.3|
ATRX (N-ter BirA*)	NP_054722.2	DHX38	4|2	6	3	2	1|2|3|2|2|2|0|0|0|0|0|1|0|0|0|0|0|0|0|0	0.02	0.05	0.02	0.05	0.02	-5.89	1.33	0.27	NP_003578.2|NP_005860.2|
ATRX (N-ter BirA*)	NP_055082.1	C11orf58	4|0	4	2	2	0|1|2|0|0|4|2|0|0|0|0|1|0|0|0|0|0|0|0|0	0.02	0.05	0.02	0.05	0.02	-9.64	0.89	0.27
ATRX (N-ter BirA*)	NP_001161328.1	SBNO1	4|1	5	2.5	2	1|4|0|1|3|0|0|0|0|0|0|0|0|0|0|0|0|0|0|0	0.02	0.05	0.02	0.05	0.02	-7.43	1.11	0.27
ATRX (N-ter BirA*)	NP_001070151.1	UBTF	3|0	3	1.5	2	0|2|0|0|4|0|0|0|0|0|0|2|0|0|0|0|0|0|0|0	0.01	0.03	0.01	0.03	0.01	-8.48	0.75	0.28
ATRX (N-ter BirA*)	NP_009207.2	CBX3	3|6	9	4.5	2	0|0|0|0|0|3|0|1|0|0|0|8|1|0|0|0|0|0|0|0	0.02	0.03	0.02	0.03	0.02	-7.49	1.38	0.28
ATRX (N-ter BirA*)	NP_077295.1	C1orf35	3|1	4	2	2	0|0|0|0|0|0|0|0|0|0|0|1|1|0|1|0|0|0|5|1	0.02	0.04	0.02	0.04	0.02	-6.18	1	0.28	NP_004383.3|
ATRX (N-ter BirA*)	NP_076916.2	CDK11A	2|0	2	1	2	0|2|2|0|0|0|0|0|0|0|0|2|0|0|0|0|0|0|0|0	0.02	0.04	0.02	0.04	0.02	-6.53	0.67	0.28	NP_055448.1|
ATRX (N-ter BirA*)	NP_001106849.1	FANCI	3|0	3	1.5	2	1|4|1|0|2|0|0|0|0|0|0|1|0|0|0|0|0|0|0|0	0.01	0.03	0.01	0.03	0.01	-8.52	0.75	0.29
ATRX (N-ter BirA*)	NP_001013653.1	HNRNPCL1	2|0	2	1	2	0|0|0|1|0|0|1|0|0|0|0|0|1|1|0|0|0|0|4|0	0.01	0.02	0.01	0.02	0.01	-7.58	0.57	0.29
ATRX (N-ter BirA*)	NP_000242.1	MSH2	2|0	2	1	2	2|0|0|0|1|0|0|0|0|0|0|2|0|2|0|0|0|0|0|0	0.01	0.02	0.01	0.02	0.01	-7.59	0.57	0.3	NP_057302.1|
ATRX (N-ter BirA*)	NP_001035009.1	ZNF384	2|0	2	1	2	0|0|1|0|0|2|0|0|0|0|1|3|0|0|0|0|0|0|0|0	0.01	0.02	0.01	0.02	0.01	-7.59	0.57	0.3
ATRX (N-ter BirA*)	NP_945327.2	NELFCD	3|1	4	2	2	0|3|3|0|0|3|0|0|0|0|0|0|0|0|0|0|0|0|0|0	0.01	0.01	0.01	0.01	0.01	-7.43	0.89	0.3
ATRX (N-ter BirA*)	NP_001011724.1	HNRNPA1L2	3|5	8	4	2	9|0|0|0|0|0|0|0|0|3|0|0|0|0|2|0|0|0|0|0	0	0	0	0	0	-8.31	1.14	0.31
ATRX (N-ter BirA*)	NP_065883.1	ZNF687	5|3	8	4	2	0|6|2|0|1|0|0|0|0|0|0|4|0|0|0|0|0|0|0|0	0	0.01	0	0.01	0	-7.86	1.23	0.31	NP_060130.3|
ATRX (N-ter BirA*)	NP_001116436.1	PPP4R3B	6|2	8	4	2	0|11|0|0|0|0|0|0|0|0|0|5|0|0|0|0|0|0|0|0	0	0	0	0	0	-11.44	1	0.32
ATRX (N-ter BirA*)	NP_004847.2	KIF23	7|4	11	5.5	2	0|4|4|2|6|3|0|0|0|0|0|3|0|0|0|0|0|0|0|0	0	0	0	0	0	-10.03	1.29	0.32	NP_039269.2|
ATRX (N-ter BirA*)	NP_004932.1	DHX8	2|0	2	1	2	0|3|2|0|2|2|0|0|0|0|0|2|0|0|0|0|0|0|0|0	0	0	0	0	0	-9.64	0.44	0.32	NP_055756.1|
ATRX (N-ter BirA*)	NP_078805.3	CDC73	7|4	11	5.5	2	3|4|5|3|0|5|0|0|0|0|0|4|0|0|0|0|0|0|0|0	0	0	0	0	0	-10.92	1.22	0.33	NP_055448.1|
ATRX (N-ter BirA*)	NP_109590.3	RAI1	2|0	2	1	2	0|1|3|0|1|3|0|0|0|0|0|3|0|0|0|0|0|0|0|0	0	0	0	0	0	-10.74	0.4	0.33
ATRX (N-ter BirA*)	NP_065764.1	ZNF512B	6|0	6	3	2	0|4|3|0|4|1|0|0|0|0|0|6|0|0|0|0|0|0|0|0	0	0	0	0	0	-18.32	0.71	0.34	NP_001185648.1|
ATRX (N-ter BirA*)	NP_071900.2	NSD1	8|6	14	7	2	0|2|4|1|9|3|0|2|0|0|0|4|0|0|0|0|0|0|0|0	0	0	0	0	0	-9.68	1.4	0.34
ATRX (N-ter BirA*)	NP_001186226.1	UIMC1	2|0	2	1	2	0|6|0|0|3|2|0|0|0|0|0|0|0|0|0|0|0|0|0|0	0	0	0	0	0	-11.63	0.36	0.34
ATRX (N-ter BirA*)	NP_003963.1	BTAF1	2|1	3	1.5	2	4|2|0|3|0|0|0|0|0|0|0|2|0|0|0|0|0|0|0|0	0	0	0	0	0	-9.41	0.55	0.35
ATRX (N-ter BirA*)	NP_001122316.1	SMARCA4	4|4	8	4	2	2|2|2|1|2|4|1|0|0|0|0|8|0|0|0|0|0|0|0|0	0	0	0	0	0	-8.9	1	0.35	NP_001128727.1|
ATRX (N-ter BirA*)	NP_001104490.1	SUPT5H	2|0	2	1	2	3|1|3|0|1|0|0|0|0|0|3|2|0|0|0|0|0|0|0|0	0	0	0	0	0	-11.83	0.36	0.35	NP_055448.1|
ATRX (N-ter BirA*)	NP_036336.2	GTF3C4	5|0	5	2.5	2	1|4|5|1|4|4|4|2|0|0|1|2|1|0|0|0|0|0|0|0	0	0	0	0	0	-18.32	0.59	0.36	NP_001136402.1|
ATRX (N-ter BirA*)	NP_443108.1	NACC1	5|9	14	7	2	1|10|4|2|7|3|0|0|0|0|0|3|0|0|0|0|0|0|0|0	0	0	0	0	0	-14.58	1.17	0.36
ATRX (N-ter BirA*)	NP_003085.1	SNRPE	2|0	2	1	2	3|4|3|0|3|3|0|2|0|0|0|3|2|2|0|0|0|0|0|0	0	0	0	0	0	-13.95	0.31	0.37
ATRX (N-ter BirA*)	NP_000170.1	MSH6	6|4	10	5	2	5|6|2|3|6|4|1|3|0|0|0|3|0|0|0|0|0|0|0|0	0	0	0	0	0	-13.59	0.95	0.38	NP_057302.1|
ATRX (N-ter BirA*)	NP_006074.2	IK	26|19	45	22.5	2	2|9|11|8|18|8|9|5|0|0|3|15|1|0|0|0|0|0|0|0	0	0	0	0	0	-20.15	1.7	0.38	NP_009123.1|NP_003277.1|NP_001002.1|
ATRX (N-ter BirA*)	NP_006704.3	SUB1	5|0	5	2.5	2	1|5|5|5|4|4|1|1|2|2|1|3|3|1|0|0|0|0|0|0	0	0	0	0	0	-20.53	0.53	0.38
ATRX (N-ter BirA*)	NP_056513.2	GPKOW	4|3	7	3.5	2	1|6|5|0|4|3|0|0|0|0|0|0|0|0|0|0|0|0|0|0	0	0	0	0	0	-12.47	0.78	0.38	NP_003578.2|
ATRX (N-ter BirA*)	NP_068799.2	ZNF148	6|0	6	3	2	0|8|3|0|8|2|0|0|0|0|0|0|0|0|0|0|0|0|0|0	0	0	0	0	0	-22.49	0.57	0.38
ATRX (N-ter BirA*)	NP_079048.3	ZMYM1	3|2	5	2.5	2	0|5|3|1|5|3|3|0|0|0|0|1|0|0|0|0|0|0|0|0	0	0	0	0	0	-12.29	0.62	0.38
ATRX (N-ter BirA*)	NP_001316.1	CSTF2	5|0	5	2.5	2	0|0|0|0|14|0|4|3|0|0|0|0|0|0|0|0|0|0|0|0	0	0	0	0	0	-21.87	0.48	0.39
ATRX (N-ter BirA*)	NP_001427.2	FBL	2|0	2	1	2	0|0|0|0|0|3|0|1|0|0|3|2|0|0|8|2|0|0|1|0	0	0	0	0	0	-16.99	0.25	0.39	NP_003277.1|NP_001002.1|NP_056444.3|
ATRX (N-ter BirA*)	NP_057018.1	NOP58	4|0	4	2	2	0|6|4|0|5|4|0|0|0|0|2|4|0|0|0|0|0|0|0|0	0	0	0	0	0	-20.53	0.42	0.39	NP_001002.1|
ATRX (N-ter BirA*)	NP_065747.1	KIAA1143	4|4	8	4	2	1|5|3|1|2|2|1|0|1|0|2|9|1|3|0|0|0|0|0|0	0	0	0	0	0	-12.53	0.8	0.39
ATRX (N-ter BirA*)	NP_689775.2	CDCA2	10|2	12	6	2	3|9|8|4|6|5|0|0|0|0|1|5|0|0|0|0|0|0|0|0	0	0	0	0	0	-24.41	0.86	0.39
ATRX (N-ter BirA*)	NP_689948.1	ZBTB9	2|2	4	2	2	0|6|3|0|3|4|0|0|0|0|0|3|0|0|0|0|0|0|0|0	0	0	0	0	0	-12.29	0.5	0.39
ATRX (N-ter BirA*)	NP_001035248.1	MACROH2A1	4|0	4	2	2	0|3|4|1|7|5|3|0|0|0|0|0|0|0|0|0|0|0|0|0	0	0	0	0	0	-20.53	0.42	0.39	NP_003277.1|
ATRX (N-ter BirA*)	NP_001136040.1	BBX	7|4	11	5.5	2	2|4|5|3|7|6|0|0|0|0|1|6|0|0|0|0|0|0|0|0	0	0	0	0	0	-16.35	0.92	0.39
ATRX (N-ter BirA*)	NP_055850.1	ZHX3	3|0	3	1.5	2	2|3|6|2|3|4|1|1|0|0|0|4|0|0|0|0|0|0|0|0	0	0	0	0	0	-18.32	0.35	0.39
ATRX (N-ter BirA*)	NP_054796.1	FAM32A	2|0	2	1	2	0|4|5|0|2|4|0|0|0|0|0|0|0|0|0|0|0|0|0|0	0	0	0	0	0	-16.16	0.27	0.39
ATRX (N-ter BirA*)	NP_060404.3	PHIP	0|5	5	2.5	2	0|1|5|0|4|4|0|0|0|0|0|7|0|0|0|0|0|0|0|0	0	0	0	0	0	-21.59	0.5	0.39
ATRX (N-ter BirA*)	NP_001124295.1	DNMT1	6|2	8	4	2	0|9|4|4|6|4|0|0|0|0|0|1|0|0|0|0|0|0|0|0	0	0	0	0	0	-19.31	0.7	0.4	NP_003917.1|NP_004730.2|NP_001128727.1|
ATRX (N-ter BirA*)	NP_006493.1	POLH	4|4	8	4	2	1|4|5|1|0|5|1|4|0|0|0|7|0|0|0|0|0|0|0|0	0	0	0	0	0	-13.59	0.76	0.4	NP_003578.2|
ATRX (N-ter BirA*)	NP_036473.2	GTPBP4	2|0	2	1	2	0|3|0|0|0|0|2|4|0|0|3|7|0|0|0|0|0|0|0|0	0	0	0	0	0	-18.32	0.24	0.4	NP_060755.1|
ATRX (N-ter BirA*)	NP_055095.2	DNAJC8	6|0	6	3	2	5|6|7|3|6|5|0|2|0|0|0|2|0|0|0|0|0|0|0|0	0	0	0	0	0	-26	0.5	0.4
ATRX (N-ter BirA*)	NP_060493.3	YEATS2	47|33	80	40	2	14|31|11|10|17|12|8|4|0|0|6|20|2|9|0|0|0|0|0|0	0	0	0	0	0	-26.68	1.95	0.4
ATRX (N-ter BirA*)	NP_060533.2	HELLS	6|4	10	5	2	0|8|0|0|9|2|0|0|0|0|0|4|0|0|0|0|0|0|0|0	0	0	0	0	0	-15.27	0.87	0.4
ATRX (N-ter BirA*)	NP_061155.2	ANLN	6|2	8	4	2	4|10|0|2|6|0|0|3|0|0|0|2|0|2|0|0|0|0|0|0	0	0	0	0	0	-19.19	0.7	0.4
ATRX (N-ter BirA*)	NP_001258215.1	ZNF512	7|3	10	5	2	0|5|4|0|10|5|0|0|0|0|0|5|0|0|0|0|0|0|0|0	0	0	0	0	0	-19.18	0.8	0.4
ATRX (N-ter BirA*)	NP_001367.2	DYNC1H1	8|21	29	14.5	2	6|13|9|3|12|7|7|3|0|0|4|15|0|3|5|2|0|0|0|0	0	0	0	0	0	-33.01	1.18	0.41
ATRX (N-ter BirA*)	NP_002895.3	NELFE	9|2	11	5.5	2	0|9|8|0|8|4|0|0|0|0|2|5|0|0|0|0|0|0|0|0	0	0	0	0	0	-26.51	0.73	0.41
ATRX (N-ter BirA*)	NP_001261.2	CHD1	9|4	13	6.5	2	0|6|8|5|10|0|0|2|0|0|0|5|0|0|0|0|0|0|0|0	0	0	0	0	0	-21.15	0.9	0.41	NP_055448.1|NP_005925.2|
ATRX (N-ter BirA*)	NP_001156752.1	HTATSF1	4|4	8	4	2	3|5|3|4|8|5|0|0|0|0|0|5|0|4|0|0|0|0|0|0	0	0	0	0	0	-15.45	0.7	0.42	NP_065963.1|
ATRX (N-ter BirA*)	NP_002936.1	RPA1	18|6	24	12	2	5|8|13|6|9|14|4|4|0|0|3|10|0|3|0|0|0|0|0|0	0	0	0	0	0	-33.89	1.04	0.42	NP_000048.1|NP_039269.2|NP_057302.1|NP_003353.1|NP_001002.1|
ATRX (N-ter BirA*)	NP_004119.1	GTF2F2	19|10	29	14.5	2	1|10|6|0|23|7|0|0|0|0|2|8|0|1|0|0|0|0|0|0	0	0	0	0	0	-28.05	1.21	0.42	NP_002087.2|
ATRX (N-ter BirA*)	NP_004229.1	TRIP12	2|2	4	2	2	0|5|5|3|6|3|0|0|0|0|0|0|0|0|0|0|0|0|0|0	0	0	0	0	0	-15.29	0.42	0.42
ATRX (N-ter BirA*)	NP_000525.1	PMS1	0|3	3	1.5	2	0|7|5|0|6|3|0|0|0|0|0|2|0|0|0|0|0|0|0|0	0	0	0	0	0	-22.71	0.29	0.42
ATRX (N-ter BirA*)	NP_001511.2	GTF3C1	10|3	13	6.5	2	1|7|10|4|9|4|0|0|0|0|0|9|0|0|0|0|0|0|0|0	0	0	0	0	0	-29.27	0.74	0.43	NP_003277.1|
ATRX (N-ter BirA*)	NP_006416.3	SLU7	13|8	21	10.5	2	0|17|3|0|14|3|0|0|0|0|3|6|0|4|0|0|0|0|0|0	0	0	0	0	0	-24.95	1.02	0.43
ATRX (N-ter BirA*)	NP_006702.1	RNPS1	7|0	7	3.5	2	0|8|5|0|8|7|0|2|0|0|0|7|2|0|0|0|0|0|0|0	0	0	0	0	0	-32.66	0.47	0.43	NP_653205.3|NP_001027464.1|NP_056444.3|
ATRX (N-ter BirA*)	NP_056277.2	NOL11	14|9	23	11.5	2	10|7|6|7|11|4|5|4|0|0|6|13|0|6|0|0|0|0|0|0	0	0	0	0	0	-23.94	1.12	0.43
ATRX (N-ter BirA*)	NP_056943.1	GTF2A1	4|1	5	2.5	2	5|7|3|3|4|5|4|3|2|2|1|7|1|2|0|0|0|0|0|0	0	0	0	0	0	-22.8	0.42	0.43	NP_002087.2|
ATRX (N-ter BirA*)	NP_443157.1	LENG8	4|0	4	2	2	3|5|4|4|6|4|5|5|0|0|3|8|0|2|0|0|0|0|0|0	0	0	0	0	0	-26	0.33	0.43
ATRX (N-ter BirA*)	NP_001249.1	CDK3	3|0	3	1.5	2	4|7|6|2|5|4|0|0|0|0|0|1|0|0|0|0|0|0|0|0	0	0	0	0	0	-23.83	0.27	0.43
ATRX (N-ter BirA*)	NP_065118.2	REXO4	2|0	2	1	2	0|6|0|0|8|3|0|0|0|0|0|3|0|0|0|0|0|0|0|0	0	0	0	0	0	-21.6	0.2	0.43
ATRX (N-ter BirA*)	NP_001177916.1	SRSF11	1|2	3	1.5	2	1|4|2|1|4|0|5|4|0|0|1|1|2|1|2|0|0|0|7|2	0	0	0	0	0	-18.57	0.3	0.43
ATRX (N-ter BirA*)	NP_001191676.1	RFC1	12|8	20	10	2	2|9|7|3|18|4|0|0|0|0|0|6|0|0|0|0|0|0|0|0	0	0	0	0	0	-24.13	1	0.44	NP_002476.2|NP_000048.1|
ATRX (N-ter BirA*)	NP_001231.2	CCNT1	8|4	12	6	2	5|7|9|8|6|6|3|0|0|0|1|9|1|0|0|0|0|0|0|0	0	0	0	0	0	-25.07	0.73	0.44	NP_055238.1|NP_001251.1|NP_002087.2|NP_055448.1|NP_005925.2|
ATRX (N-ter BirA*)	NP_004102.1	FEN1	8|0	8	4	2	2|12|5|1|8|7|3|2|2|2|0|6|0|0|0|0|0|0|0|0	0	0	0	0	0	-35.98	0.48	0.44	NP_000225.1|
ATRX (N-ter BirA*)	NP_036614.1	ZNF281	6|9	15	7.5	2	2|12|9|2|6|7|0|4|0|0|0|7|0|0|0|0|0|0|0|0	0	0	0	0	0	-23.28	0.86	0.44
ATRX (N-ter BirA*)	NP_057662.3	RSF1	3|0	3	1.5	2	2|3|4|0|5|4|2|0|0|0|1|12|0|1|0|0|0|0|0|0	0	0	0	0	0	-26.8	0.24	0.44
ATRX (N-ter BirA*)	NP_624311.1	PPIL4	13|1	14	7	2	2|14|11|2|9|9|3|2|0|0|0|5|2|1|0|0|0|0|0|0	0	0	0	0	0	-43.33	0.65	0.44
ATRX (N-ter BirA*)	NP_001189472.1	CUX1	4|2	6	3	2	0|10|2|0|5|4|7|4|0|0|2|3|0|1|0|0|0|0|0|0	0	0	0	0	0	-22.43	0.46	0.44
ATRX (N-ter BirA*)	NP_003709.3	CDK13	3|1	4	2	2	3|7|7|1|5|6|0|0|0|0|3|3|0|3|0|0|0|0|0|0	0	0	0	0	0	-23.89	0.32	0.44
ATRX (N-ter BirA*)	NP_004690.1	FAM50A	3|0	3	1.5	2	0|6|5|2|7|3|0|0|0|0|0|6|0|2|0|0|0|0|0|0	0	0	0	0	0	-26	0.25	0.44
ATRX (N-ter BirA*)	NP_005917.2	MFAP1	12|15	27	13.5	2	1|14|3|2|16|5|3|0|0|0|0|10|0|3|0|0|0|0|0|0	0	0	0	0	0	-22.82	1.2	0.44
ATRX (N-ter BirA*)	NP_115517.1	NSRP1	3|2	5	2.5	2	0|9|0|0|11|0|0|0|0|0|0|3|0|2|0|0|0|0|0|0	0	0	0	0	0	-20.88	0.4	0.44
ATRX (N-ter BirA*)	NP_001159693.1	UTP14A	2|0	2	1	2	0|7|4|0|6|5|0|0|0|0|0|3|0|0|0|0|0|0|0|0	0	0	0	0	0	-23.83	0.18	0.44
ATRX (N-ter BirA*)	NP_001229528.1	RBM39	2|1	3	1.5	2	0|0|0|0|0|0|0|0|0|0|0|0|3|0|9|1|0|0|10|2	0	0	0	0	0	-22.4	0.25	0.44
ATRX (N-ter BirA*)	NP_001092872.1	CCNK	3|0	3	1.5	2	4|8|5|2|9|5|2|2|0|0|1|3|0|2|0|0|0|0|0|0	0	0	0	0	0	-29.35	0.22	0.45
ATRX (N-ter BirA*)	NP_003189.2	ELOA	9|9	18	9	2	4|14|8|0|11|6|0|0|0|1|0|6|1|4|0|0|0|0|0|0	0	0	0	0	0	-22.16	0.92	0.45	NP_055448.1|
ATRX (N-ter BirA*)	NP_006383.2	NOP56	4|0	4	2	2	0|6|6|0|8|8|0|0|0|0|0|8|0|0|0|0|0|0|0|0	0	0	0	0	0	-32.66	0.27	0.45	NP_003277.1|NP_001002.1|
ATRX (N-ter BirA*)	NP_009225.1	BRCA1	5|1	6	3	2	3|6|5|7|12|2|2|0|0|0|0|3|0|0|0|0|0|0|0|0	0	0	0	0	0	-29.23	0.4	0.45	NP_036513.2|NP_065963.1|NP_001128727.1|NP_001002.1|
ATRX (N-ter BirA*)	NP_001137298.1	MAPRE2	2|0	2	1	2	0|6|6|2|2|5|0|0|0|0|0|9|1|0|0|0|0|0|0|0	0	0	0	0	0	-28.24	0.15	0.45
ATRX (N-ter BirA*)	NP_055568.3	BMS1	2|0	2	1	2	0|5|6|0|4|6|0|0|0|0|0|8|0|0|0|0|0|0|0|0	0	0	0	0	0	-27.12	0.16	0.45
ATRX (N-ter BirA*)	NP_001002255.1	SUMO4	3|0	3	1.5	2	3|0|8|4|0|5|8|4|0|0|6|0|2|0|0|0|0|0|0|0	0	0	0	0	0	-29.35	0.22	0.45
ATRX (N-ter BirA*)	NP_001091.1	ACTA1	0|3	3	1.5	2	0|0|0|0|0|0|0|0|0|0|0|0|0|0|0|0|4|0|25|0	0	0	0	0	0	-30.19	0.21	0.45
ATRX (N-ter BirA*)	NP_000938.2	PRIM2	5|6	11	5.5	2	4|10|4|4|15|5|0|0|0|0|0|7|0|0|0|0|0|0|0|0	0	0	0	0	0	-26.77	0.59	0.46
ATRX (N-ter BirA*)	NP_002086.1	GTF2E2	14|6	20	10	2	8|12|15|3|15|8|0|0|0|0|2|9|0|2|0|0|0|0|0|0	0	0	0	0	0	-38.85	0.78	0.46	NP_002087.2|NP_004730.2|
ATRX (N-ter BirA*)	NP_036377.1	SNW1	9|0	9	4.5	2	4|18|8|3|6|8|0|0|0|0|0|9|0|0|0|0|0|0|0|0	0	0	0	0	0	-46.85	0.42	0.46	NP_001008800.1|NP_001185648.1|NP_003277.1|NP_036513.2|NP_001136402.1|NP_005860.2|
ATRX (N-ter BirA*)	NP_036540.3	ZMYND8	5|4	9	4.5	2	6|7|6|1|7|7|0|0|0|0|0|14|0|0|0|0|0|0|0|0	0	0	0	0	0	-27.01	0.51	0.46	NP_065750.1|NP_004680.2|NP_003917.1|NP_060130.3|NP_001185648.1|NP_004730.2|
ATRX (N-ter BirA*)	NP_115553.2	PHAX	6|7	13	6.5	2	0|11|7|5|12|6|3|0|4|0|1|9|4|1|0|0|0|0|0|0	0	0	0	0	0	-27.08	0.67	0.46	NP_003137.1|
ATRX (N-ter BirA*)	NP_658983.3	RBM11	7|14	21	10.5	2	20|3|8|12|4|8|4|4|7|4|8|5|6|5|0|0|0|0|0|0	0	0	0	0	0	-33.5	0.88	0.46
ATRX (N-ter BirA*)	NP_757386.2	SUGP1	26|14	40	20	2	7|22|16|7|19|12|3|2|0|0|0|12|0|0|0|0|0|0|0|0	0	0	0	0	0	-41.62	1.16	0.46
ATRX (N-ter BirA*)	NP_001073341.1	CUL4B	3|0	3	1.5	2	7|1|6|4|0|7|0|0|0|0|2|11|2|0|0|0|0|0|0|0	0	0	0	0	0	-33.78	0.19	0.46	NP_001185648.1|NP_001002.1|
ATRX (N-ter BirA*)	NP_006256.1	RAD21	2|0	2	1	2	0|2|9|3|8|7|0|0|0|0|0|4|0|0|0|0|0|0|0|0	0	0	0	0	0	-30.42	0.14	0.46	NP_001136402.1|NP_001002.1|
ATRX (N-ter BirA*)	NP_001138829.1	SIN3A	3|3	6	3	2	1|8|5|1|10|5|0|0|0|0|0|10|1|0|0|0|0|0|0|0	0	0	0	0	0	-27.21	0.36	0.47	NP_003917.1|NP_001185648.1|NP_004730.2|NP_004383.3|NP_001128727.1|
ATRX (N-ter BirA*)	NP_003290.1	HSP90B1	3|0	3	1.5	2	3|0|0|4|0|0|10|10|0|0|1|2|0|0|3|5|0|5|8|0	0	0	0	0	0	-35.98	0.18	0.47	NP_001008800.1|
ATRX (N-ter BirA*)	NP_001005849.1	SUMO2	0|5	5	2.5	2	0|22|0|0|2|0|0|0|0|0|0|6|0|9|0|0|0|0|0|0	0	0	0	0	0	-41.81	0.26	0.47	NP_001121364.1|NP_004680.2|NP_056110.2|NP_001803.2|NP_055953.3|NP_004662.2|NP_003137.1|NP_001008800.1|NP_001093879.1|NP_055756.1|NP_056076.1|NP_060130.3|NP_478070.1|NP_001185648.1|NP_003277.1|NP_004730.2|NP_036513.2|NP_039269.2|NP_001129951.1|NP_001188263.1|NP_001128727.1|NP_976033.1|NP_000225.1|NP_001002.1|NP_001092763.1|NP_997215.1|
ATRX (N-ter BirA*)	NP_057396.1	WBP11	0|2	2	1	2	0|11|2|0|12|2|0|0|0|0|0|5|0|0|0|0|0|0|0|0	0	0	0	0	0	-32.24	0.13	0.47
ATRX (N-ter BirA*)	NP_001002251.1	ARL6IP4	3|0	3	1.5	2	0|0|0|0|0|0|0|0|0|0|0|0|5|0|10|0|0|0|17|4	0	0	0	0	0	-38.72	0.17	0.48
ATRX (N-ter BirA*)	NP_001120700.1	CBX1	15|5	20	10	2	10|6|17|9|6|19|3|0|2|3|5|13|2|4|0|0|0|0|0|0	0	0	0	0	0	-49.28	0.68	0.48
ATRX (N-ter BirA*)	NP_001140160.1	KDM3A	3|0	3	1.5	2	0|9|9|0|10|8|0|0|0|0|0|3|0|0|0|0|0|0|0|0	0	0	0	0	0	-39.3	0.17	0.48
ATRX (N-ter BirA*)	NP_005137.1	SART1	15|2	17	8.5	2	1|19|8|3|22|6|3|2|0|0|3|8|0|4|0|0|0|0|0|0	0	0	0	0	0	-54.73	0.6	0.48	NP_056444.3|
ATRX (N-ter BirA*)	NP_005830.2	SRRM1	4|1	5	2.5	2	1|4|4|0|7|3|0|0|0|0|5|7|10|2|6|0|0|0|13|2	0	0	0	0	0	-36.79	0.27	0.48	NP_003578.2|NP_001002.1|
ATRX (N-ter BirA*)	NP_005905.2	MCM4	6|0	6	3	2	5|9|10|4|14|8|3|3|0|0|3|6|0|0|0|0|0|0|0|0	0	0	0	0	0	-44.87	0.29	0.48	NP_060988.3|NP_036513.2|NP_060624.1|NP_057302.1|
ATRX (N-ter BirA*)	P02662	CSN1S1	3|0	3	1.5	2	8|0|0|6|0|0|0|0|0|0|0|0|2|0|18|0|3|0|2|0	0	0	0	0	0	-37.59	0.17	0.48
ATRX (N-ter BirA*)	NP_001165774.1	MASTL	3|2	5	2.5	2	6|9|11|7|11|9|4|0|0|0|0|0|0|0|0|0|0|0|0|0	0	0	0	0	0	-37.02	0.25	0.49
ATRX (N-ter BirA*)	NP_001244.1	CDC5L	7|0	7	3.5	2	4|12|7|4|11|12|10|4|0|0|2|11|0|2|0|0|0|0|0|0	0	0	0	0	0	-50.45	0.3	0.49	NP_060988.3|NP_653205.3|NP_001185648.1|NP_003277.1|NP_036513.2|NP_001136402.1|NP_001128727.1|
ATRX (N-ter BirA*)	NP_056306.1	PNISR	2|4	6	3	2	3|9|11|3|12|11|2|2|0|0|2|4|0|5|0|0|0|0|0|0	0	0	0	0	0	-40.24	0.28	0.49
ATRX (N-ter BirA*)	NP_058633.2	POLA1	2|0	2	1	2	0|15|6|0|7|2|0|0|0|0|0|8|0|0|0|0|0|0|0|0	0	0	0	0	0	-39.1	0.11	0.49	NP_000225.1|
ATRX (N-ter BirA*)	NP_060136.1	ZNF280C	17|9	26	13	2	9|17|16|8|15|18|11|10|3|2|3|16|1|1|0|0|0|0|0|0	0	0	0	0	0	-48.59	0.78	0.49
[truncated: 7,484 more rows]
