# Supplementary material for: ATRX proximal protein associations boast roles beyond histone deposition
Source: PLoS Genet. 2021 Nov 15;17(11):e1009909. doi: 10.1371/journal.pgen.1009909 (PMC8629390; doi:10.1371/journal.pgen.1009909)
Supplement: S2 Data — (XLSX) [file pgen.1009909.s007.xlsx]

## Sheet: Fig 1d
Endogenous PLAs
Condition	ATRX	CCDC71	CCDC71-ATRX	DAXX	DAXX-ATRX	IMP3	IMP3-ATRX	NBS1	NBS1-ATRX	SLF2	SLF2-ATRX	ZBTB4	ZBTB4-ATRX	ZFHX4	ZFHX4-ATRX
Total Foci	373	363	369	378	359	348	372	346	384	379	353	406	415	351	373
p-value (to ATRX)	-	-	7.05083e-12	-	6.4279e-92	-	6.50794e-38	-	8.25685e-27	-	2.05473e-16	-	2.63512e-96	-	5.72071e-93
p-value (to interactor)	-	-	7.35675e-25	-	1.70385e-98	-	1.62976e-46	-	7.0337e-38	-	2.68104e-21	-	2.34156e-81	-	9.88282e-69
	Foci/nucleus
Avg	0.801609	0.504132	1.50136	0.492063	5.92201	0.597701	2.4086	0.485549	2.26042	0.646438	1.57507	1.18966	4.34699	1.76068	5.94102
SD	0.977322	0.766609	1.65688	0.84702	3.50252	0.894553	1.99858	0.834801	2.31578	1.09184	1.43244	1.13137	2.60065	1.57652	3.59012
	ATRX only	CCDC71 only	CCDC71-ATRX	DAXX only	DAXX-ATRX	IMP3 only	IMP3-ATRX	NBS1 only	NBS1-ATRX	SLF2 only	SLF2-ATRX	ZBTB4	ATRX-ZBTB4	ZFHX4 only	ATRX-ZFHX4
	0	1	0	5	4	2	7	1	2	0	0	0	4	1	4
	1	0	2	0	7	1	4	0	1	0	1	0	3	1	4
	1	3	1	0	6	2	1	0	0	0	0	2	7	1	4
	1	2	1	2	9	0	8	0	0	0	0	1	3	3	5
	1	0	3	0	7	1	4	0	5	1	1	0	0	0	9
	1	1	0	0	0	2	4	0	2	0	0	0	2	0	4
	0	0	1	1	9	1	9	0	2	0	1	0	2	0	3
	0	1	4	1	3	2	10	0	2	0	0	0	4	2	6
	1	2	2	0	7	1	7	0	9	1	1	0	6	2	7
	1	2	2	1	9	2	3	0	6	0	1	1	6	1	6
	0	0	4	3	8	0	7	1	2	0	0	0	5	1	7
	1	1	1	2	3	0	6	0	3	1	1	2	0	1	7
	0	3	0	0	6	0	6	1	2	0	1	1	4	4	2
	1	0	3	0	4	0	5	0	1	0	1	1	2	0	2
	0	0	4	0	6	1	6	0	2	0	0	1	2	0	3
	2	1	1	1	3	1	2	0	0	0	3	1	0	0	6
	1	2	1	0	4	1	2	0	0	0	4	1	1	1	5
	0	1	3	0	3	0	3	1	6	1	1	0	5	0	8
	1	1	3	0	3	0	1	0	4	0	2	0	5	1	10
	0	1	1	0	1	0	2	2	1	0	2	0	4	5	7
	0	1	4	0	6	0	3	0	1	0	2	1	5	3	12
	0	1	3	1	9	1	3	0	1	0	0	2	1	1	3
	0	1	1	0	3	0	10	0	2	0	0	0	0	4	6
	1	1	6	0	6	0	1	0	2	0	2	0	4	2	4
	0	1	1	2	5	0	3	0	8	0	2	2	1	3	6
	1	2	0	0	2	1	1	0	2	0	0	0	5	1	2
	0	4	1	0	9	0	0	1	5	0	2	2	5	2	7
	1	1	5	1	4	1	0	0	3	0	3	0	6	1	14
	0	1	5	0	4	0	2	0	3	0	1	1	2	2	1
	0	1	2	0	7	0	5	1	2	2	1	3	5	2	4
	0	0	8	2	4	2	5	1	3	0	2	1	1	1	10
	0	1	2	0	5	0	4	0	0	0	1	2	5	1	6
	1	0	1	0	8	1	4	0	3	0	0	1	1	0	6
	0	1	4	1	7	0	2	0	4	1	0	2	2	0	6
	1	0	4	2	5	0	7	1	2	0	1	1	1	1	5
	1	0	2	0	5	0	3	0	7	0	1	1	1	2	2
	2	1	5	1	0	0	4	2	3	0	0	0	1	4	3
	2	0	4	0	3	3	4	2	3	0	0	0	3	2	8
	0	0	2	1	10	1	2	2	0	0	0	1	5	0	9
	0	1	1	1	3	0	3	2	0	0	3	2	3	1	5
	0	0	8	0	2	0	2	2	2	1	2	1	3	4	7
	0	0	3	0	8	1	2	1	2	0	1	0	3	2	5
	0	0	3	1	1	1	3	1	0	0	2	1	1	0	5
	1	2	5	1	7	0	2	1	1	1	2	3	0	1	3
	0	1	9	0	8	1	2	3	0	0	2	2	0	2	5
	0	0	5	0	3	1	4	0	0	1	2	2	4	0	4
	2	1	7	0	9	1	0	0	1	0	1	2	5	1	6
	0	0	6	0	3	1	4	1	2	0	1	0	2	2	1
	4	0	2	0	2	1	4	0	1	0	0	1	5	0	6
	1	0	2	0	4	1	0	0	4	0	1	1	2	2	10
	0	1	2	2	6	0	0	0	1	1	1	2	1	4	3
	1	2	2	1	6	0	1	2	2	0	1	2	1	1	13
	0	1	4	0	6	1	0	1	7	0	1	2	1	1	9
	0	0	0	1	7	0	0	0	1	0	2	2	3	3	4
	0	0	2	0	2	3	3	0	2	0	4	0	4	0	10
	1	1	5	0	5	1	0	1	2	0	3	1	9	0	6
	0	0	5	0	5	2	4	0	1	0	1	4	7	2	7
	0	1	3	0	4	0	1	1	0	0	0	1	1	1	4
	1	0	2	1	5	4	2	0	3	0	0	1	3	1	5
	0	2	4	0	5	1	1	0	5	1	1	1	3	3	3
	1	0	7	1	2	0	4	0	3	0	0	3	7	2	2
	0	0	1	0	1	1	2	1	2	0	0	0	2	1	5
	0	0	1	1	1	0	3	0	1	0	3	0	7	3	1
	1	0	4	1	6	1	5	0	2	0	1	1	1	2	5
	0	1	1	1	1	2	7	0	2	0	2	2	3	1	1
	0	0	2	0	1	1	7	0	2	0	4	5	4	1	4
	1	0	3	0	8	1	2	1	4	0	2	1	0	0	7
	0	3	5	0	1	1	1	0	1	0	3	1	4	2	3
	0	2	2	0	1	0	2	2	0	0	1	1	5	1	6
	0	0	2	4	7	2	2	0	1	0	2	1	2	0	12
	2	1	2	0	6	0	6	0	1	1	0	1	0	3	10
	0	2	3	1	11	0	3	2	1	1	0	2	2	1	13
	0	2	5	0	1	1	4	1	2	0	1	2	4	4	4
	0	0	2	0	5	0	5	1	1	1	2	0	4	3	10
	1	2	3	0	10	0	2	0	4	0	2	0	1	1	0
	0	1	2	0	11	3	5	0	3	0	0	1	0	0	3
	0	1	3	0	10	2	3	0	2	0	0	2	2	1	5
	0	1	1	0	17	2	5	0	2	0	2	0	1	1	2
	1	0	2	0	0	0	1	0	2	1	1	0	3	2	5
	0	0	0	1	4	0	1	0	1	0	1	0	2	4	9
	1	0	2	0	3	0	7	1	1	0	1	1	7	7	0
	0	1	1	0	4	1	1	1	4	1	1	2	3	0	14
	0	1	1	1	13	0	5	0	2	0	6	0	6	3	2
	0	2	2	0	6	0	5	0	1	0	3	0	2	1	2
	0	0	3	1	5	1	5	0	1	0	2	3	0	3	8
	0	0	0	1	6	0	3	0	3	1	2	1	4	3	7
	1	0	3	1	8	0	4	0	1	0	1	1	0	3	6
	0	2	1	1	6	0	1	0	3	0	3	0	0	3	8
	1	0	0	0	6	0	3	0	1	0	2	1	6	1	5
	1	3	3	1	0	4	1	0	0	0	3	2	2	0	6
	0	1	2	1	0	1	4	0	2	0	0	2	3	3	2
	0	1	4	1	2	1	1	0	1	1	2	5	2	1	9
	0	3	2	1	3	0	2	0	3	0	0	0	0	3	1
	0	0	4	2	3	1	2	0	4	1	2	0	3	1	4
	0	2	2	0	4	1	2	0	2	0	2	1	8	0	0
	0	0	6	2	1	0	3	1	3	0	0	0	4	0	1
	1	1	4	1	5	2	4	0	4	0	0	0	2	1	2
	1	1	1	1	2	1	1	2	6	0	1	0	2	3	7
	0	2	1	1	9	0	6	0	1	1	1	1	5	4	7
	1	0	1	1	0	1	4	0	2	0	1	0	2	3	6
	1	1	1	0	8	2	8	0	1	0	1	1	2	2	2
	0	0	0	1	5	1	3	2	2	0	2	0	6	0	7
	1	1	1	0	4	1	6	0	1	0	1	2	3	0	4
	1	0	3	0	11	2	4	1	2	0	0	0	4	1	6
	0	0	1	1	3	2	2	0	1	0	0	2	1	1	0
	0	0	2	0	7	2	4	7	5	0	0	2	5	0	5
	0	0	1	0	11	1	6	1	0	0	1	2	9	3	6
	1	1	1	0	3	0	8	0	0	0	0	0	5	0	6
	1	1	4	7	0	1	3	0	1	0	2	0	9	8	2
	1	1	1	2	1	0	5	2	5	0	3	1	7	3	7
	2	1	1	1	11	1	6	0	1	0	0	0	5	3	6
	3	2	2	0	1	0	4	2	5	0	1	0	6	4	4
	3	0	2	0	5	4	5	0	6	0	1	1	6	0	8
	0	1	2	1	4	1	6	2	4	1	0	0	0	2	4
	3	2	3	0	9	0	7	0	1	0	0	0	3	1	6
	0	1	1	1	6	0	1	0	4	0	1	0	3	3	3
	0	1	0	1	5	1	7	0	0	0	1	1	1	0	4
	0	0	0	2	10	3	1	0	0	0	5	1	6	4	10
	0	0	0	0	3	1	5	0	0	0	0	1	5	2	9
	1	0	0	2	1	0	6	1	1	0	0	0	3	1	4
	3	1	1	0	7	0	8	2	0	1	0	2	5	1	4
	0	0	2	0	4	0	3	0	1	0	1	0	11	4	5
	0	1	1	1	5	1	8	1	1	0	0	0	5	1	7
	1	0	0	1	3	0	5	1	2	0	0	1	3	3	4
	0	0	0	0	7	0	3	0	3	1	1	0	8	3	6
	0	0	1	0	8	1	2	1	1	1	2	3	6	1	6
	0	0	2	0	6	0	4	0	4	0	1	3	3	0	10
	0	0	1	0	13	0	4	1	0	0	1	2	7	3	2
	0	0	3	0	2	1	0	2	0	0	1	1	11	3	4
	0	0	3	0	5	0	0	2	1	2	4	0	8	0	3
	0	3	4	1	1	0	1	0	2	0	2	2	5	2	4
	0	0	1	2	9	0	3	0	1	1	0	4	3	2	4
	0	0	4	0	12	0	3	2	3	1	1	0	3	1	2
	1	0	5	0	6	0	2	1	1	0	3	2	3	1	7
	0	1	0	0	1	4	1	0	2	0	1	1	5	1	2
	1	0	2	1	5	0	0	1	5	0	0	3	3	2	2
	0	0	3	0	5	0	3	0	1	0	4	3	4	2	3
	1	2	2	0	11	1	1	1	2	0	1	1	8	2	6
	0	0	1	0	8	0	2	0	1	0	2	3	6	0	10
	0	1	1	0	7	0	1	0	1	1	3	1	6	1	3
	0	0	1	0	8	2	1	1	2	0	0	2	7	0	7
	0	1	0	0	3	1	3	0	3	0	1	3	6	1	7
	0	0	1	0	10	0	0	1	0	1	0	3	4	0	7
	0	0	0	0	11	3	2	0	1	1	1	1	4	3	8
	0	1	3	1	7	1	0	1	0	0	3	1	2	3	12
	0	0	1	0	4	0	3	2	1	0	3	2	7	4	12
	1	1	4	1	6	2	2	4	1	0	0	3	2	2	4
	0	0	3	0	5	1	1	1	1	1	6	2	6	3	7
	1	3	5	1	8	0	0	0	2	0	1	1	11	2	5
	0	0	2	0	7	2	1	0	3	0	4	1	8	2	13
	1	1	1	0	7	0	2	0	3	0	4	3	5	1	11
	1	0	0	0	6	0	2	4	1	0	7	2	8	0	6
	1	2	2	1	9	2	2	0	9	1	2	1	4	0	8
	0	0	0	0	9	0	0	3	5	1	3	2	5	0	9
	2	0	2	1	5	2	2	1	4	2	1	3	6	3	4
	0	1	3	0	5	0	2	0	1	1	3	1	5	0	3
	0	0	0	1	11	0	2	1	2	4	1	1	3	0	6
	2	0	2	1	6	1	3	0	4	0	3	1	1	7	10
	1	1	3	0	4	1	3	0	6	1	1	3	3	2	7
	1	1	4	0	8	2	5	0	10	0	0	4	3	2	6
	0	1	1	0	11	2	5	0	3	0	3	3	6	4	6
	0	1	6	1	6	1	0	0	3	0	0	2	4	0	7
	0	0	0	0	3	0	1	0	2	1	2	1	5	2	2
	2	1	2	0	3	0	1	0	3	1	0	1	5	1	8
	0	0	2	0	19	0	2	0	4	0	1	0	10	1	2
	0	0	2	0	9	1	2	0	4	0	2	2	3	1	3
	0	0	1	0	6	1	0	0	3	2	3	2	1	1	2
	1	1	1	0	6	1	3	0	1	1	1	3	4	2	2
	0	1	6	1	4	1	1	1	7	0	1	3	3	0	9
	0	0	1	0	21	0	2	0	5	1	1	7	4	1	4
	0	0	3	1	6	1	2	0	2	1	1	4	4	1	3
	0	0	3	0	8	2	3	2	2	0	5	2	4	0	7
	0	0	1	0	2	2	1	0	4	3	1	2	0	4	9
	1	1	1	2	1	0	0	1	2	0	1	1	12	1	7
	0	0	2	0	4	1	4	1	2	0	2	1	3	1	9
	4	0	3	2	11	0	5	1	0	1	5	2	11	0	6
	1	1	2	0	5	0	2	1	1	0	0	4	4	1	8
	2	1	4	0	6	0	0	0	3	3	5	1	11	1	2
	0	0	2	0	9	1	4	1	4	2	2	2	4	0	25
	0	2	5	0	11	0	0	0	1	0	0	1	4	2	6
	0	0	3	1	11	1	3	4	6	0	4	2	9	0	9
	2	2	0	1	1	1	0	0	2	0	4	0	6	0	6
	0	0	0	0	2	0	1	1	3	1	0	1	4	1	10
	0	0	4	0	7	0	1	0	6	1	2	1	4	3	8
	0	0	2	0	7	2	2	3	9	2	0	1	3	2	5
	0	2	2	0	5	0	2	0	1	0	4	1	4	2	14
	0	0	1	0	10	0	2	0	0	1	2	2	1	2	6
	0	0	3	1	9	0	1	0	1	0	1	1	8	1	15
	0	0	2	1	6	4	5	0	7	2	3	1	3	2	4
	0	1	0	2	3	2	2	1	3	1	2	0	5	1	3
	0	1	2	0	9	3	3	1	3	2	2	1	4	1	11
	1	1	0	0	7	2	1	1	6	1	0	2	13	1	2
	1	1	0	0	9	0	1	0	6	0	2	1	6	2	6
	0	3	1	0	3	0	2	0	8	0	5	3	2	1	2
	1	1	1	0	3	2	1	1	8	0	3	2	4	1	9
	1	0	2	2	5	0	5	0	1	0	7	1	7	3	2
	2	0	0	0	6	0	3	2	5	1	2	0	1	3	11
	1	0	1	2	2	0	2	0	5	2	1	0	3	1	4
	0	0	0	0	9	1	3	0	5	2	0	2	10	0	2
	0	0	1	0	7	3	1	0	1	0	2	1	2	3	7
	0	1	1	0	9	2	11	1	3	2	2	3	1	3	5
	0	1	0	0	1	4	3	0	5	0	1	0	1	0	9
	0	0	1	0	9	3	5	1	12	0	1	3	9	2	6
	0	1	1	0	13	2	0	1	4	0	4	3	3	0	1
	1	1	2	0	8	0	3	0	7	0	5	0	3	1	3
	1	1	1	0	6	0	1	0	0	2	2	3	2	1	2
	5	0	2	2	8	1	0	0	4	0	3	0	3	1	1
	1	1	1	0	10	1	2	0	1	0	3	2	2	2	6
	0	0	2	1	4	0	3	0	1	0	1	4	9	2	12
	0	3	1	3	4	1	1	2	5	0	1	0	8	0	12
	0	0	1	1	8	0	1	0	5	0	1	1	8	0	7
	1	2	0	0	13	0	2	0	2	0	4	1	5	1	7
	0	0	0	3	6	1	4	1	5	0	0	1	4	1	11
	0	2	1	0	5	1	3	1	7	1	2	2	3	0	6
	1	0	3	0	2	1	2	0	4	1	0	4	2	3	4
	1	0	4	1	6	0	2	0	4	1	1	1	13	3	3
	2	1	1	0	6	2	4	0	5	0	0	0	1	2	10
	2	0	2	1	5	2	6	1	2	0	1	1	8	1	10
	3	0	1	1	1	2	3	2	6	5	1	2	2	3	4
	2	1	2	0	6	2	1	1	8	1	1	2	7	2	2
	2	0	4	0	8	2	1	1	4	0	2	1	4	3	2
	0	1	0	1	4	1	1	0	14	3	0	3	7	1	6
	3	0	3	1	9	0	3	1	3	0	4	3	10	4	9
	2	2	1	0	8	0	2	0	6	2	1	1	3	1	8
	1	0	2	0	20	0	3	2	6	0	0	3	8	2	3
	1	0	3	1	6	0	2	0	4	1	3	2	5	1	10
	2	0	3	0	10	1	1	2	0	2	2	2	2	2	8
	1	0	1	0	12	0	1	2	5	1	1	1	6	2	3
	0	1	1	0	4	0	6	1	8	0	0	2	4	0	7
	1	0	1	1	7	0	2	1	3	0	0	3	6	2	3
	1	0	1	2	4	1	1	1	5	0	3	1	7	0	3
	0	0	0	5	2	0	3	0	2	0	0	1	5	1	11
	0	1	0	0	8	0	0	0	8	0	0	3	10	10	7
	0	1	0	2	3	0	3	2	4	0	3	1	7	6	6
	0	0	1	0	1	0	3	0	2	0	4	1	6	1	10
	0	0	1	0	9	0	3	0	1	0	3	4	5	3	8
	2	1	0	0	0	0	2	0	8	0	0	2	2	2	7
	0	0	0	0	5	0	3	1	3	0	4	2	5	1	6
	1	0	0	0	9	0	2	0	6	1	3	1	1	1	2
	1	0	0	1	1	0	0	0	1	0	0	2	5	6	3
	1	1	0	0	6	0	1	0	1	0	2	0	7	1	11
	1	0	2	0	10	0	1	0	0	0	4	4	6	1	8
	0	0	2	0	3	0	2	0	4	4	2	1	5	0	4
	1	0	0	0	2	0	1	0	2	1	0	2	3	3	10
	0	1	0	0	4	0	2	0	4	0	0	3	2	1	5
	1	1	3	0	8	0	0	0	2	0	2	3	4	2	2
	0	0	1	1	3	0	1	1	4	1	5	2	6	0	4
	0	0	0	2	6	0	1	1	10	0	3	1	5	3	11
	0	0	0	0	1	0	2	0	6	1	1	3	3	0	8
	0	0	0	0	11	1	3	1	10	1	3	2	4	2	1
	0	2	0	0	2	0	1	0	7	0	1	2	4	3	11
	0	1	0	0	2	0	4	0	5	1	1	2	7	2	7
	1	0	2	1	4	0	0	0	4	0	2	1	8	2	3
	1	0	0	0	5	0	2	0	2	1	1	1	3	1	6
	1	0	0	1	8	1	0	0	4	2	2	3	4	2	7
	1	0	2	1	7	0	1	0	3	1	4	0	4	1	4
	3	0	0	0	4	0	0	0	4	0	3	2	5	0	5
	2	0	2	0	4	0	4	0	2	0	3	0	2	1	7
	1	1	0	0	10	0	0	0	1	0	1	3	4	2	5
	4	0	0	0	9	0	0	0	7	2	1	2	6	0	4
	0	0	0	0	21	0	0	0	1	0	0	2	3	1	8
	2	0	0	1	7	0	0	0	2	0	2	2	3	2	7
	1	0	1	2	5	0	2	0	1	0	4	0	5	1	3
	2	0	2	0	6	0	3	0	1	0	1	3	3	0	11
	1	0	0	0	4	1	1	0	2	1	0	2	4	1	4
	1	0	1	0	6	0	2	0	0	1	0	0	4	0	1
	1	0	0	0	3	0	0	0	0	1	3	1	4	3	8
	0	0	2	0	3	0	2	0	0	0	1	3	7	2	5
	0	0	1	0	7	0	2	0	0	0	5	1	6	1	13
	1	0	1	0	6	0	1	0	0	0	3	0	3	1	3
	0	0	0	0	10	0	2	0	0	0	2	2	3	6	2
	0	0	0	0	5	0	0	0	3	0	1	2	9	1	5
	0	0	0	0	6	0	2	1	0	1	1	2	6	3	0
	2	1	0	0	3	0	2	0	0	5	0	0	2	2	10
	1	0	0	0	12	0	0	0	1	1	1	1	3	1	5
	2	0	0	0	6	0	4	0	1	4	1	3	15	0	7
	2	0	0	0	4	0	2	0	1	3	0	2	6	1	3
	1	0	1	0	7	0	2	0	3	0	4	0	4	2	13
	1	0	0	0	5	0	3	0	2	1	1	1	9	3	3
	0	1	1	0	7	0	0	0	4	2	1	0	5	1	8
	1	0	0	0	2	0	4	0	0	0	3	1	2	3	5
	2	0	1	2	7	0	2	0	1	2	0	1	9	3	4
	4	0	0	0	5	0	2	0	0	4	5	1	7	0	4
	1	0	1	0	10	0	1	0	0	2	3	2	4	4	10
	0	0	0	0	12	0	2	1	0	1	2	2	6	1	16
	2	2	1	0	13	0	0	0	0	0	1	0	7	4	4
	0	0	0	0	6	0	3	1	1	0	1	0	5	4	7
	1	0	0	1	0	0	0	0	0	1	0	2	2	3	6
	0	0	0	1	6	0	2	1	2	0	5	2	6	2	9
	0	0	1	0	9	1	1	0	0	2	1	0	8	6	3
	0	0	0	0	10	1	3	1	2	0	1	0	3	1	14
	2	0	2	0	1	0	2	0	0	1	6	1	4	0	5
	1	0	1	0	3	0	1	0	0	1	1	1	4	0	6
	1	0	0	0	12	0	1	0	0	3	1	0	2	4	1
	0	0	0	0	6	0	2	1	1	1	1	1	5	2	8
	2	0	1	0	6	0	2	0	0	0	0	0	5	4	5
	3	0	2	0	4	0	1	0	0	0	0	0	6	2	10
	0	0	1	0	2	0	1	0	1	1	2	1	5	4	2
	2	0	1	1	4	0	3	0	0	1	1	1	5	1	4
	0	0	0	0	7	2	1	0	1	2	2	0	2	5	2
	2	0	5	0	9	0	3	0	0	1	2	0	5	0	3
	3	0	0	0	2	0	1	0	2	1	0	3	5	1	5
	3	1	0	0	13	0	1	0	0	2	2	0	6	7	0
	1	0	0	1	2	0	1	0	1	0	1	0	3	1	8
	1	1	0	0	10	1	3	0	3	2	1	0	8	0	9
	0	0	0	0	8	1	2	0	0	9	4	0	3	3	0
	0	0	2	0	5	0	0	0	0	5	2	1	4	2	14
	2	0	1	0	9	1	1	0	0	2	2	1	2	1	4
	1	0	0	1	9	0	1	1	0	1	1	1	3	1	8
	1	0	3	0	5	0	2	0	3	0	1	1	2	4	2
	1	0	1	0	8	1	3	1	1	0	0	0	2	2	7
	1	0	0	0	6	0	1	0	1	0	1	0	5	6	9
	4	0	0	0	11	0	4	0	0	2	0	0	3	6	5
	1	0	1	1	6	0	1	0	3	0	4	0	4	1	3
	2	1	0	0	13	0	2	0	0	5	3	0	0	0	8
	2	0	0	0	7	0	0	1	1	0	2	0	9	4	2
	3	0	0	0	3	0	2	1	7	0	1	1	1	1	7
	1	0	0	0	5	0	0	0	2	2	0	0	4	3	7
	0	0	0	1	12	0	1	0	1	2	1	0	3	4	5
	1	0	0	0	6	1	3	1	0	0	2	0	6	4	6
	0	0	0	0	12	0	0	1	0	0	1	0	3	0	6
	2	0	0	3	4	0	1	0	2	0	0	0	8	5	9
	1	0	0	1	7	0	2	0	1	1	2	1	8	1	2
	0	1	0	1	8	0	2	1	0	1	2	1	9	0	6
	0	0	1	1	4	0	2	0	0	3	2	1	7	3	2
	0	0	1	0	3	0	1	0	1	0	1	1	7	2	5
	3	0	0	1	6	0	1	0	0	0	3	0	8	1	5
	1	0	0	2	6	0	1	0	0	0	3	0	3	2	5
	3	0	1	3	2	0	2	0	0	1	1	0	5	3	8
	2	0	0	0	4	0	3	0	1	1	0	0	2	1	3
	2	1	1	0	1	0	2	1	1	2	4	0	4	4	16
	0	0	0	1	3	0	2	2	0	0	1	1	6	0	21
	2	0	0	0	1	0	1	0	1	0	1	0	7	2	2
	2	0	0	0	5	1	0	0	0	1	2	3	2	0	4
	1	0	1	0	8	0	2	0	2	0	1	1	7	2	15
	2	0	0	0	3	1	4	0	0	1	3	0	10	1	9
	3	0	2	1	5	0	0	2	0	2	1	2	7	4	1
	2	0	3	0	7	0	3	0	0	3	1	0	3	4	5
	3	0	0	0	2	0	6	0	0	1	0	0	5	1	1
	0	0	0	1	5	0	2	0	0	0	1	0	1	2	5
	1	0	0	0	9	0	3	0	2	3	1	1	13	1	1
	1	1	0	1	5	0	0	1	0	2	4	2	5	1	9
	1	0	0	0	5	0	1	0	0	2	0	1	3	0	4
	1	0	0	1	1	0	0	1	2	0	0	1	1	5	15
	2	0	0	1	6	0	0	0	1	4	2	1	4	0	4
	2	0	0	0	3	0	1	1	0	2	1	0	4	2	1
	2	0	0	0	8	0	0		0	0	1	0	1	5	9
	1	0	0	0	5	0	1		3	1	2	1	3	2	8
	1	0	0	0	12		1		2	2	1	2	5	0	9
	2	0	0	0	5		1		1	1	4	0	7	1	6
	1	0	0	0	3		0		4	0	0	1	4	0	1
	0	0	0	2	6		1		3	0	2	0	2		4
	1	0	0	1	8		4		1	0	1	0	2		6
	2	0	0	0	8		1		0	0		1	3		17
	1	0	0	0	10		2		0	0		0	4		5
	4	0	0	1	5		2		1	0		0	6		6
	1	0	0	0	3		2		2	0		1	5		1
	1	0	0	1	5		1		0	2		1	5		7
	0	0	0	0	8		0		0	2		2	5		3
	0	0	0	1			0		1	0		0	3		7
	4	0	0	0			4		0	5		1	6		5
	1	0	0	0			1		1	0		2	6		4
	0	0	0	0			3		0	3		2	3		1
	1		1	1			0		1	2		1	10		5
	0		1	0			1		2	0		1	7		15
	0		0	1			1		0	1		3	3		2
	2		0	0			2		1	0		0	4		4
	0		0	1			1		0	0		1	9		9
	1		0	1			2		1	3		0	4		8
	2			0			1		1	0		1	9		4
	0			0			1		0	0		1	6		13
	1			0			2		0	1		0	1		7
	3			0					0	1		0	4		4
				0					0	1		1	5
				2					1	0		0	4
				0					1	0		0	4
				0					2	0		2	3
				0					1	0		0	10
									1	1		1	1
									1			1	5
									0			1	2
									1			0	7
									2			0	4
									2			1	2
												0	5
												0	6
												4	4
												2	4
												1	1
												3	6
												1	2
												0	3
												2	6
												1	4
												0	4
												1	2
												1	3
												0	4
												0	2
												0	4
												1	5
												0	1
												1	4
												0	4
												1	6
												0	8
													5
													1
													2
													4
													3
													1
													4
													5
													4

## Sheet: Fig 4b
myc-SLF2 telomeric localization
p-value (wt vs KO)	0.00262768		0.14155
n	53	43	57	40
	% colocalized
Condition	wtATRX -PDS	ATRX KO -PDS	wtATRX 60min PDS	ATRX KO 60min PDS
	33.3333	15.9091	0	0
	0	38.0952	0	0
	5.12821	0	0	16.6667
	62.8571	0	8	14.7059
	0	0	0	0
	14.2857	2.5641	0	25
	0	11.4754	0	38.8889
	54.2373	10.7527	20.6897	8
	0	14	51.6129	0
	5.7377	5	0	0
	0	0	34.4828	0
	25.7143	0	0	0
	13.7931	4.34783	0	0
	21.9512	0	25	57.1429
	28	2	6.25	52
	8.33333	0	0	19.0476
	26.6667	19.0476	11.6667	0
	24.7312	0	44.2623	50
	22.0183	1.81818	15.7895	0
	0	1.36986	13.5135	4.16667
	4.16667	12.1951	5.66038	33.3333
	21	34.0909	5.55556	4.16667
	34.1463	6.06061	0	20
	19.5402	13.3333	28.0702	0
	4.92958	1.85185	16.568	0
	22.7273	2.12766	15.1515	0
	25.6881	23.0769	36.4486	0
	21.0084	11.7647	24.359	0
	6.66667	21.2766	8.33333	0
	20.8791	0	2.0979	0
	24.6914	34.2105	10.9195	8.69565
	13.3333	16.6667	5.625	28.5714
	27.7778	0	10	0
	7.21649	18.75	50	0
	19.1781	0	34.6535	27.027
	22.9167	0	24.6377	0
	39.5833	53.3333	17.7778	0
	26.9231	0	2.4	0
	6.66667	0	2.27273	0
	0	16.2162	20.2703	0
	48.1481	0	41.1765
	33.3333	0	9.57447
	7.5	35.1852	18.0723
	0		6.06061
	11.1111		15
	29.0323		40.7407
	45.4545		14.1026
	39.0244		11.1111
	34.2105		13.0841
	0		14.7541
	0		25
	0		9.87654
	50		36.646
			0
			12.5
			33.3333
			0

## Sheet: Fig 4d
293 COFISH
Telomeric exchanges
Line	293	293 ATRX KO	293 SLF2 KO	293 ATRX/SLF2 KO
	0	13.2075	1.81818	1.21951
	0	1.81818	5.26316	36
	0	0	1.81818	0
	3.63636	3.77358	11.1111	17.3077
	0	0	1.72414	0
	0	2.88462	0	58.4906
	0	0	5.35714	6
	1.92308	11.3208	0	3.92157
	0.980392	0	0	0
	0	1.96078	1.96078	13.7255
	0	4	1.81818	2.04082
	0	1.96078	0	0
	0	0	0	5.76923
	0	0.980392	1.78571	0
	3.50877	1.96078	1.88679	0
	1.72414	0	3.7037	5.88235
	1.81818	2.04082	5.08475	1.88679
	3.63636	3.92157	2	0
	0	1.92308	0	0
	0	1.88679	0	0
	1.96078	5.66038	0	0
	1.78571	0	0	4
	0	0	1.78571	1.85185
	1.72414	0	3.57143	17.3077
	1.9802	0	3.92157	3.77358
	3.63636	3.77358	1.81818	26.5306
	1.81818	1.85185	0	5.05051
	0	0.952381	1.96078	2.10526
	1.75439	2.22222	59.7222	3.77358
	0	0	1.78571	1.05263
Avgs	1.0629	2.27	3.99658	7.25632
Rep1	0.653983	3.49655	2.90527	13.6665
Rep2	1.06875	1.86742	1.62791	1.55792
Rep3	1.46598	1.44604	7.45656	6.54457
STDEV	0.406028	1.08291	3.06374	6.08558
Student's t-test
	wt vs ATRX	wt vs SLF	wt vs double	ATRX vs double	SLF vs double
p-value	0.0586848	0.149759	0.0139486	0.0479912	0.293237

## Sheet: Sup Fig 1g
CCDC71-FLAG PLAs
p-value	3.62481e-157
n	585	606
Signal Intensity (AU)
Line	Uninduced	Induced
	12240	92565
	12240	164985
	9945	105570
	32385	159885
	15555	239700
	2550	123675
	13005	181815
	765	116025
	18360	137190
	98430	104550
	6885	192780
	26010	89760
	7650	121635
	8415	160905
	8670	234090
	24480	78795
	17340	219045
	22695	213690
	10455	163200
	23715	235620
	31875	137190
	62475	160140
	37740	114495
	17595	195585
	22185	135915
	21165	97665
	17340	209610
	8925	168555
	15300	49470
	13515	137190
	13515	154530
	36465	213180
	255	229245
	30855	114240
	11730	77265
	21165	153255
	13005	119850
	3315	187680
	19125	128265
	24990	116790
	22440	119595
	19890	290955
	15810	231795
	7650	120615
	19635	152745
	19380	53040
	10200	139230
	4845	112455
	3825	79050
	7140	59160
	10455	104550
	13260	166260
	11475	160650
	7140	90780
	6885	109650
	8670	43605
	35445	104550
	23460	194055
	15045	110415
	29580	79305
	26010	153255
	10200	100980
	26010	86190
	26010	149175
	45135	91035
	11220	127245
	24480	133875
	510	91545
	34170	129030
	23460	160650
	24480	146880
	20655	128775
	8670	160395
	23460	133875
	20655	125970
	22695	95115
	26010	124695
	15045	86700
	40290	121125
	39525	87720
	21675	129285
	33915	123675
	51255	137955
	21420	101490
	48705	148920
	20910	137190
	49215	129540
	21675	185895
	23205	208845
	37485	213435
	42330	198135
	35190	131580
	42585	132090
	28050	145350
	65280	139230
	59160	104040
	36465	99960
	47685	108885
	32640	108120
	27795	170085
	29070	172635
	12750	182580
	14790	108885
	26520	210885
	52785	144330
	11985	209100
	14535	156825
	22185	195840
	45135	190740
	15045	98175
	20910	229500
	28815	125460
	23460	101235
	30090	12240
	43605	121635
	35190	125205
	54570	65280
	42840	112455
	45390	156570
	33150	87465
	23970	128010
	14535	126225
	10200	90780
	28560	219300
	30345	122655
	17850	127500
	23715	218535
	72930	76755
	27030	108120
	5865	174420
	27795	61710
	18105	124440
	18615	87465
	60435	121890
	21165	193290
	25245	176715
	36720	130560
	26775	146115
	53550	205275
	23205	73440
	65790	137445
	26775	189975
	48195	98175
	18105	130305
	22950	217770
	19125	74460
	13260	87720
	5355	163200
	12495	124950
	5610	161670
	17340	271830
	23970	143565
	7395	138465
	8670	19380
	36975	207570
	24225	190995
	14025	297585
	16065	107100
	765	155805
	3825	107355
	43095	224655
	41820	112965
	15555	157335
	10200	137700
	5100	240720
	2805	67830
	29580	214200
	13005	104040
	23460	89505
	28050	98940
	24225	54825
	13005	35955
	33150	82365
	5610	80070
	36975	215220
	18870	31875
	43095	212670
	255	35190
	4335	149940
	7140	122145
	3825	78030
	4845	160905
	20910	144585
	20145	44370
	25500	134895
	24225	157335
	15555	113220
	13770	163965
	2295	77010
	16320	159885
	72675	149685
	24990	74970
	24990	130560
	4845	92310
	11730	135150
	17085	145095
	8160	121125
	13260	101490
	20400	152235
	19635	184620
	17340	197370
	8670	221595
	16575	204000
	18360	192525
	1275	220830
	49215	247860
	13260	149430
	8415	232050
	10710	247350
	9435	214455
	46665	253215
	6375	199665
	4845	143055
	4590	97410
	27795	261375
	29835	71655
	7140	120870
	17340	111690
	17595	134895
	29325	133110
	765	172890
	2295	138975
	8670	188445
	20910	47430
	3315	207060
	26775	73185
	53550	154275
	23205	217770
	65790	196350
	26775	289680
	48195	185895
	18105	99450
	22950	151980
	57375	487305
	37230	82620
	23460	175950
	35700	115260
	15300	226440
	18615	94095
	11220	104040
	33660	302940
	35955	158865
	49725	340170
	25500	67320
	42585	71145
	9945	96135
	21165	28815
	18360	122145
	28815	177225
	12495	167790
	68595	180540
	18105	204765
	28305	99195
	60435	94350
	47430	101745
	36720	109905
	62475	62475
	77520	125970
	20400	135915
	53550	295545
	23970	227715
	81600	131325
	13260	51000
	32640	119850
	8925	159120
	23205	175950
	9690	32130
	35700	254490
	25245	183600
	33915	44115
	25500	8415
	29325	86955
	4080	111690
	27795	190485
	18360	176205
	67830	201195
	40800	126480
	35190	222360
	47685	254235
	46665	185640
	17085	177990
	35445	139230
	40290	177225
	19890	23715
	52530	72420
	9690	123420
	89760	78030
	12495	81090
	21675	183090
	35955	237405
	22950	169575
	54825	101490
	48705	253725
	49725	220320
	33660	168045
	19635	108630
	28560	96645
	110160	104040
	46665	118065
	58650	144075
	50490	173400
	37485	80325
	18105	170340
	94095	126225
	27540	181815
	30600	115770
	19635	246585
	11985	81855
	83895	131070
	22185	135915
	27285	81345
	16320	231030
	28305	96900
	99960	146880
	123165	45390
	217260	129540
	75735	127755
	103275	58650
	77775	102255
	140250	106845
	31875	115005
	32895	47430
	17085	70380
	51000	615570
	21930	99195
	42585	222105
	40800	112965
	10200	154020
	128775	407745
	19125	236895
	18105	122400
	18105	88230
	4590	115770
	1530	275910
	69360	208845
	18105	197625
	84405	176715
	151725	157845
	31110	292485
	299880	166770
	10455	7140
	4080	186405
	230520	155295
	5610	154020
	1785	129285
	45900	142545
	35445	59670
	4845	153000
	11475	510
	14025	97920
	78285	53550
	28305	74715
	35700	84405
	53040	47175
	27795	110415
	2295	95880
	100215	95370
	39525	195075
	14025	133620
	58140	115005
	5355	154530
	33405	8670
	52530	8415
	29835	101745
	19890	194055
	14535	74205
	4080	45390
	25500	130815
	25500	132345
	1530	192015
	53805	18105
	21930	79305
	53805	122145
	43605	141015
	52530	85680
	93585	205530
	99195	133365
	15555	138210
	13515	263670
	2550	130815
	5355	45900
	49725	83385
	3570	6885
	34680	81600
	75990	104295
	42330	162945
	9945	209865
	21675	96645
	3825	108375
	2550	113985
	9435	207315
	20400	107100
	11475	121635
	2040	46155
	2040	265965
	15300	108630
	17850	104295
	72930	84150
	14790	44880
	71145	148665
	16575	172380
	44370	54315
	36720	97155
	24735	23205
	25755	147645
	16065	109140
	30090	52530
	21165	384030
	16320	186150
	40545	145350
	18105	176715
	14280	141780
	22950	124440
	40545	90015
	3570	71655
	17850	302175
	8160	99195
	11985	96135
	5610	106080
	23205	138720
	3060	20910
	31875	127500
	26265	22185
	27030	4590
	30855	151980
	57375	96900
	41310	176715
	8925	168810
	48450	136170
	6120	156060
	51000	157080
	63495	9435
	15810	497760
	34170	92310
	2805	128775
	11220	44115
	1785	69870
	55845	110160
	255	119085
	49470	170085
	15810	165750
	15300	231540
	21675	150705
	10965	178755
	16575	365160
	13515	231540
	34170	101235
	26010	161415
	26520	188700
	10965	174165
	42585	150195
	18105	163965
	12750	104805
	10965	147900
	21930	103530
	7905	199155
	8160	106335
	3060	190740
	19125	134640
	1530	173400
	7140	106080
	2295	134385
	3570	99960
	11730	155550
	10710	123930
	6630	170850
	27540	143310
	27540	146370
	30855	116790
	20400	72165
	33150	341700
	20910	152235
	12240	111180
	13770	111435
	2295	110160
	14790	110160
	49980	107610
	57630	118320
	77265	207315
	90780	95370
	40545	176715
	42075	79050
	59160	129540
	97410	142035
	9945	279735
	57120	149430
	15555	158865
	2550	271830
	5100	121890
	2295	102765
	5355	117555
	6375	125715
	4080	73695
	2040	98175
	13770	169575
	9180	99195
	6630	70125
	5610	97410
	6630	185895
	26010	144585
	3825	115770
	3570	115005
	17340	133620
	6120	5100
	1530	108375
	1530	97920
	1530	126990
	8925	146115
	2805	207315
	25755	156570
	1275	132600
	1530	156570
	255	141780
	8415	116280
	1020	210120
	4080	82620
	5610	170850
	1530	78795
	5100	106335
	765	94095
	2805	106590
	3060	211140
	765	153765
	14025	117810
	5610	127245
	1275	154020
	3825	16575
	1020	122655
	2295	103020
	3315	118830
	6120	82365
	1275	101490
	3315	135915
	3060	111180
	3570	100725
	4590	131835
	255	124950
	2805	124950
	2040	144840
	4080	139485
	765	264180
	4590	40545
	4080	169575
	3570	184365
	255	194565
	11730	171360
	5100	132855
	5100	133110
	10200	171105
	2550	132855
	4335	130305
	2295	133365
	7650	148410
	3315	93840
	3060	82365
	1020	38505
	3825	153510
	5865	142800
	60945	143565
	60945	122400
	69105	125460
	95370	112965
	207825	169830
	56610	149685
	51000	119085
	9435	120870
	84405	171870
	8160	142290
	46410	104805
	68085	824160
	20400	666060
	79305	226950
	11985	75225
	35445	164475
	29835	95880
	18870	351645
	11985	240210
	13515	323340
	10200	158100
	15300	149175
	21675	213945
	10965	132600
	16575	71400
	13515	130560
	34170	58905
		120870
		88995
		126990
		98940
		111690
		114240
		168045
		87975
		91290
		528360
		253215
		162945
		64260
		117045
		86190
		168045
		45390
		254745
		72930
		35445
		36720

## Sheet: Sup Fig 1h
FAM207A-FLAG PLAs
p-value	1.65439e-178
n	534	536
Signal Intensity (AU)
Line	Uninduced	Induced
	36975	256530
	36975	273870
	61455	220320
	52785	187425
	26520	204000
	34935	240975
	34935	230775
	24225	269790
	36210	246840
	32130	198900
	26775	176715
	82875	205530
	47940	265710
	23970	201705
	24735	241485
	25500	151725
	13770	130305
	20910	313650
	14790	195840
	6630	215985
	4080	176715
	37230	297585
	14535	167790
	510	314415
	24480	155550
	25755	91290
	97920	172635
	29580	131325
	17850	165750
	15300	211140
	25245	121380
	35700	273615
	18105	39780
	22440	70890
	765	200430
	36720	99705
	33915	161415
	48450	39015
	16320	233580
	42075	152745
	6885	238425
	23970	134385
	19380	161670
	11475	218025
	2295	428145
	36465	107355
	42330	158610
	28815	145095
	78030	228735
	24735	217260
	17085	199410
	28050	378930
	14025	290700
	56865	206550
	14280	243780
	51000	231540
	8670	180540
	33915	168810
	16065	183600
	39015	240975
	14025	166770
	32130	127500
	22440	132090
	12495	226185
	51000	104805
	14535	64260
	18870	237660
	29070	209355
	15810	281010
	34680	271320
	22440	264435
	39270	229500
	59415	173910
	43605	541365
	39270	148665
	19125	187425
	46155	119595
	19380	235365
	14280	176460
	91290	213690
	45390	198645
	25245	106590
	23460	56865
	13260	150960
	12495	140505
	35700	234345
	33150	141525
	9945	160395
	38250	226440
	12495	203235
	26520	149940
	10710	149685
	32895	144075
	8670	192015
	37485	235620
	14790	234090
	41055	249645
	15555	315690
	9690	160140
	78795	190230
	16830	250920
	9435	283815
	13770	255255
	31110	218790
	21930	318750
	27030	258570
	75480	297840
	49470	188190
	58905	272595
	8670	299370
	49725	276165
	39270	236130
	8670	220320
	12495	131835
	17850	172635
	57120	285345
	50490	51255
	13005	194310
	43860	124695
	30600	74460
	23970	66300
	40545	179520
	53550	141270
	77520	437070
	39525	149940
	47685	180540
	43350	230265
	71910	259845
	42075	248115
	61455	260355
	61965	311865
	57375	145350
	26010	198645
	44370	247605
	22185	222870
	47685	164730
	40545	161415
	28560	202470
	27030	233070
	63495	247605
	80580	181050
	73440	149175
	49725	228735
	40545	233835
	88230	52530
	77520	63240
	17595	222870
	32385	208080
	39780	220575
	28305	93330
	82110	226185
	52275	144840
	24225	230775
	20910	148410
	31875	157335
	36465	163200
	16320	115005
	53805	128265
	1020	155550
	19635	125715
	8415	158610
	38760	142290
	8925	211650
	18360	127245
	26010	141525
	29070	124950
	28050	124950
	34680	152490
	19380	127500
	39015	153000
	21675	148410
	10965	154020
	36210	130815
	12750	210120
	17850	117555
	8160	328185
	23715	146370
	46155	90015
	27795	98940
	35955	120360
	4845	95880
	38760	89505
	31110	69615
	16575	134130
	28560	127245
	48960	59415
	15300	85425
	26520	171615
	24480	167280
	7650	154785
	9180	104295
	22695	92055
	7905	104295
	6630	85680
	45900	123930
	57630	137700
	72165	181560
	39525	147135
	48705	3315
	26520	122145
	35190	62220
	48195	168300
	29835	61200
	16575	179520
	38760	99195
	36465	182325
	22440	72420
	32385	34680
	24990	83130
	53550	36465
	38250	102255
	44625	65025
	55590	165240
	41565	72420
	36465	128010
	25245	1275
	67830	101490
	32895	83130
	22695	171105
	52785	53295
	22695	69870
	31110	86955
	12240	91290
	48960	79050
	30090	60180
	52530	113985
	22440	130815
	31620	109395
	24990	149685
	27540	89760
	10710	15045
	40800	139230
	25500	123675
	45645	115260
	7395	121125
	40800	164730
	14025	167790
	28305	156060
	22695	224145
	5100	192015
	8415	161925
	13770	237150
	29070	354960
	16320	179265
	47430	206040
	47430	164220
	7650	292230
	21420	144075
	31620	153510
	55845	153765
	61965	194565
	29835	249135
	28560	141780
	30600	100215
	40035	185385
	22185	179010
	33405	278715
	11220	379185
	17085	95115
	35700	64515
	22950	102765
	11730	116535
	4080	117045
	19635	66045
	13515	86700
	23205	214710
	21930	239700
	83895	91290
	20910	162690
	31620	122400
	36465	282540
	31620	178755
	28560	196605
	35445	90525
	14790	207570
	46665	55590
	21420	197115
	13515	261885
	41565	197115
	36720	174930
	16065	286365
	19890	152235
	19890	151470
	20400	142290
	22950	166770
	37485	176970
	27030	158610
	44115	123420
	12495	139740
	21930	58395
	12750	124950
	19380	126225
	19125	123420
	9945	263670
	9180	235620
	10710	265965
	23970	143565
	34170	230265
	19380	191760
	8925	129540
	27285	109395
	16065	228735
	22185	253980
	15300	202470
	10710	159630
	20910	200685
	23970	151980
	11730	113985
	6885	284070
	7650	135915
	13005	215475
	3825	176460
	16320	102510
	9945	78285
	36975	247605
	5610	154020
	49980	238935
	59670	191760
	6120	99450
	32385	108885
	35190	215475
	15555	109395
	21930	156315
	9435	45135
	17340	198135
	14025	447015
	56610	71145
	75480	148920
	16320	131070
	5610	179265
	35445	151215
	1275	182580
	61200	197625
	27540	113730
	26010	66300
	17340	104550
	17850	208335
	16065	173400
	7905	179265
	24735	84405
	17085	87720
	27285	116790
	23970	265455
	11985	96645
	72675	167535
	37740	84405
	12495	188190
	22440	108375
	13770	86700
	10965	110160
	5865	184110
	23715	111690
	32385	187170
	42330	216750
	7650	174675
	14790	122910
	32895	308550
	31365	152745
	42075	56610
	11475	125460
	53040	181050
	59415	153510
	19380	146370
	19125	134895
	39270	179520
	54570	182325
	48450	119595
	101235	46920
	66045	138465
	26010	246585
	65535	99195
	30090	159120
	25245	185385
	22185	155040
	70635	108120
	20145	120870
	17340	227715
	18615	97410
	25755	185895
	40035	122145
	11475	83130
	49215	149430
	73440	170850
	16320	116535
	12750	107355
	13770	77265
	146370	380715
	14280	248880
	15045	143565
	51255	199155
	40545	250410
	32895	250410
	26775	177480
	31620	164730
	50235	258570
	52785	132345
	18105	106335
	23715	52275
	3570	126735
	15300	230010
	21675	155295
	9180	214710
	15045	175950
	13005	186915
	47685	224145
	14535	121380
	8670	128775
	23715	104550
	35700	186405
	208335	274635
	27540	130560
	6885	174675
	41820	184875
	14790	180540
	18105	173655
	18870	183345
	30345	153765
	67320	340680
	29070	228225
	15555	130560
	21420	149175
	52275	158100
	23460	207315
	73185	125205
	17850	140505
	42330	121380
	27285	116790
	35445	254490
	59160	154275
	33405	210630
	37485	173145
	28815	147900
	39015	159885
	27285	181305
	7650	118320
	28815	31875
	63240	15045
	33405	157335
	26010	157335
	21165	50235
	24990	147900
	54315	96135
	61200	113730
	11220	54825
	765	91545
	30090	59415
	765	120360
	10455	59925
	3570	145605
	68085	152235
	36975	135660
	18615	191250
	18615	104550
	37230	109140
	27285	135405
	43605	172125
	66810	109650
	26520	88230
	37740	106080
	29835	120360
	35190	179265
	64260	23970
	34680	16575
	34680	180030
	54060	130305
	36465	13770
	36465	80325
	10710	510
	30090	90015
	67065	94605
	35190	9945
	27540	146625
	31875	151725
	32895	54570
	37995	188190
	11730	197115
	48960	146370
	45645	205020
	52785	215730
	24735	189210
	22440	236130
	41055	208080
	29325	201195
	26010	274635
	8415	229755
	69615	191760
	42840	210885
	63495	207570
	71655	149430
	33915	159885
	59670	233835
	30600	149685
	52020	88740
	36465	133620
	28560	112455
	42330	107355
	34425	135150
	33660	169830
	9180	143055
	3315	150705
	67065	83640
	30855	124695
	42330	153000
	17595	121890
	48705	135915
	28050	159120
	47685	83130
	42075	269280
	48960	221085
	29580	185130
	103020	185895
	329970	153765
	53040	157335
	49215	157845
	41055	196350
	21165	164475
	28305	165240
	4080	451605
	79815	133365
	63750	191760
	35955	149175
	43350	163455
	26265	205785
	82875	170850
	51510	112710
	49725	21930
	18870	140505
	83385	170595
	83385	211905
	59160	178500
	96135	231540
	34425	116535
	109395	192525
	78030	133620
		213945
		63750

## Sheet: Sup Fig 1i
myc-SLF2 PLAs
Condition	myc	mycSLF2-ATRX
Total Foci	403	400
p-value (to interactor)*	-	2.58357e-54
	Foci/nucleus
Avg	0.677419	3.7125
SD	0.863961	3.29195
	myc	mycSLF2-ATRX
	0	5
	0	9
	0	6
	0	10
	1	8
	0	11
	1	5
	0	4
	0	2
	1	0
	0	13
	0	1
	0	5
	0	0
	0	15
	0	8
	0	21
	1	10
	2	9
	1	6
	0	4
	0	8
	2	2
	2	1
	0	3
	0	0
	1	1
	1	2
	0	13
	0	10
	0	10
	3	9
	0	5
	0	7
	0	5
	0	7
	0	3
	0	10
	0	6
	0	1
	0	4
	1	5
	2	7
	0	6
	0	4
	0	9
	0	10
	0	6
	1	8
	0	8
	0	8
	1	13
	0	5
	0	13
	1	0
	0	4
	2	11
	0	11
	0	10
	1	10
	0	6
	0	4
	1	4
	0	8
	0	10
	0	8
	0	3
	0	11
	1	5
	0	9
	1	3
	0	5
	1	10
	0	8
	0	5
	0	12
	0	9
	0	2
	4	6
	2	2
	0	3
	1	4
	2	2
	1	8
	0	4
	0	4
	1	7
	0	6
	0	11
	1	4
	0	7
	1	3
	0	13
	0	2
	1	1
	2	5
	0	10
	2	5
	0	10
	0	4
	0	7
	0	10
	0	6
	1	5
	0	12
	0	7
	0	3
	0	4
	1	1
	1	3
	1	5
	1	9
	1	6
	0	8
	1	5
	0	14
	0	4
	0	10
	0	3
	0	1
	2	1
	0	9
	1	11
	4	3
	1	2
	1	5
	1	3
	0	3
	1	3
	4	4
	0	2
	2	0
	0	1
	0	2
	0	1
	1	5
	0	1
	0	0
	0	4
	1	4
	1	1
	1	1
	0	0
	0	3
	1	0
	1	1
	1	2
	3	1
	2	2
	0	4
	2	3
	1	2
	0	0
	1	1
	0	0
	2	1
	1	2
	0	2
	0	0
	0	1
	1	1
	0	1
	0	1
	0	1
	0	1
	1	2
	0	0
	1	1
	2	2
	1	4
	2	3
	0	1
	0	2
	0	1
	1	3
	0	1
	0	1
	1	2
	1	2
	0	2
	1	1
	2	5
	0	6
	0	0
	1	1
	1	1
	0	3
	0	1
	2	0
	0	2
	1	3
	0	2
	1	3
	1	1
	1	3
	1	0
	1	1
	0	2
	1	1
	0	3
	1	1
	0	4
	0	1
	0	4
	1	0
	1	2
	0	1
	1	1
	1	2
	2	3
	0	0
	1	1
	0	1
	1	1
	1	0
	2	1
	2	2
	1	2
	1	6
	0	1
	1	2
	0	4
	0	5
	0	2
	2	4
	1	2
	0	2
	1	0
	0	3
	1	3
	1	0
	0	4
	1	4
	0	1
	0	0
	0	0
	0	3
	0	2
	0	4
	0	3
	0	2
	0	1
	2	1
	0	3
	1	3
	0	4
	0	1
	1	0
	1	0
	1	1
	1	5
	0	1
	0	0
	0	2
	0	4
	4	5
	2	9
	0	7
	2	6
	1	5
	0	8
	0	4
	1	6
	0	7
	2	6
	0	7
	0	5
	2	7
	1	8
	1	6
	1	3
	2	6
	0	4
	1	7
	0	11
	0	2
	1	6
	0	0
	1	2
	1	1
	1	2
	0	3
	1	5
	2	2
	1	6
	1	6
	1	3
	2	7
	2	5
	0	3
	0	7
	1	2
	0	1
	2	4
	1	8
	2	2
	2	8
	2	7
	0	2
	1	8
	1	1
	0	2
	1	8
	0	1
	1	3
	1	3
	0	2
	2	3
	0	1
	1	0
	1	3
	0	2
	0	2
	0	2
	0	5
	3	4
	0	5
	2	3
	0	9
	3	1
	1	1
	2	3
	1	2
	1	1
	2	3
	0	1
	0	3
	0	3
	0	2
	2	1
	0	1
	0	3
	1	4
	0	5
	2	4
	2	2
	0	2
	3	0
	3	1
	1	3
	2	0
	3	1
	0	1
	1	1
	1	0
	1	3
	0	2
	0	8
	0	2
	0	1
	0	2
	0	2
	0	3
	0	2
	0	3
	0	6
	1	2
	1	2
	0	3
	0	0
	1	0
	0	1
	3	1
	0	1
	1	1
	0	1
	0	4
	2	4
	0	1
	2	6
	2	0
	0	0
	1	1
	0	0
	3	2
	0	4
	0	1
	0	1
	1	2
	0	1
	0	1
	0	1
	1	3
	0	0
	2	1
	1	3
	1	2
	0	3
	3	3
	0	2
	0	1
	0	2
	2	1
	3	3
	1	1
	0	1
	0	1
	1	1
	1	0
	2	0
	0
	0
	1

## Sheet: Sup Fig 4d
SLF2 qRT-PCR
SLF2 KO
Biological Rep	Tech Rep	SLF2 CT	GAPDH CT	2^-dt	Tech Rep Avg 2^-dt	Avg 2^dT	tech rep avg/wt total avg	Relative abundance	ST DEV	T.TEST
WT 1	1	22.2828	14.1205	0.00349078	0.00369409	0.00443215	0.833477	1	0.260341	-
	2	22.218	14.1227	0.00365658
	3	22.3042	14.3148	0.00393492
WT 2	1	22.0559	13.5541	0.00275861	0.00248567		0.560828
	2	22.0719	13.287	0.0022671
	3	21.9558	13.2717	0.0024313
WT 3	1	22.2765	14.5848	0.00483695	0.0049353		1.11352
	2	22.1995	14.4477	0.00463966
	3	22.3406	14.7887	0.0053293
WT 4	1	22.2613	14.7574	0.00550911	0.00508383		1.14704
	2	22.4105	14.7554	0.00496126
	3	22.5402	14.8318	0.00478112
WT 5	1	22.2547	14.9467	0.0063103	0.0056847		1.28261
	2	22.457	14.8822	0.005245
	3	22.5304	15.0238	0.0054988
WT 6	1	23.7728	16.1077	0.00492682	0.00470929		1.06253
	2	23.8457	16.1338	0.00476967
	3	23.8678	16.0498	0.00443137
SLF2 KO 1	1	24.7604	14.626	0.00088975	0.000805912		0.181833	0.289651	0.119204	0.000500161
	2	25.0273	14.6461	0.000749788
	3	24.87	14.5424	0.000778198
SLF2 KO 2	1	24.042	14.5013	0.00134265	0.00119698		0.270067
	2	23.9719	14.3568	0.00127521
	3	24.1067	14.1015	0.000973067
SLF2 KO 3	1	24.1475	13.4622	0.000607284	0.000652551		0.147231
	2	23.9756	13.562	0.000733181
	3	24.0902	13.4282	0.000617188
SLF2 KO 4	1	35.1643	15.5997		0.00183101		0.41312
	2	24.4843	15.3262	0.00175047
	3	24.4866	15.4555	0.00191155
SLF2 KO 5	1	24.9174	15.8946	0.0019225	0.00196271		0.442835
	2	24.9822	16.004	0.00198282
	3	24.9481	15.9699	0.0019828
SLF2 KO 6	1	26.1289	16.3372	0.00112823	0.00125349		0.282817
	2	26.1894	16.5081	0.00121794
	3	26.0648	16.5991	0.0014143
ATRX/SLF2 KO
Biological Rep	Tech Rep	SLF2 CT	GAPDH CT	2^-dt	Tech Rep Avg 2^-dt	Avg 2^dT	tech rep avg/wt total avg	Relative abundance	ST DEV	T.TEST
WT 1	1	20.8703	13.816	0.00752399	0.0070678	0.0047488	1.48834	1	0.340106	-
	2	20.9671	13.7537	0.00673864
	3	20.9303	13.7596	0.00694078
WT 2	1	23.4538	14.51	0.0020307	0.00340505		0.717034
	2	23.428	15.6301	0.00449373
	3	23.7204	15.6385	0.00369071
WT 3	1	23.1561	14.5631	0.00258979	0.00254211		0.535317
	2	23.2621	14.6638	0.00258026
	3	23.1483	14.479	0.00245629
WT 4	1	22.2613	14.7574	0.00550911	0.00508383		1.07055
	2	22.4105	14.7554	0.00496126
	3	22.5402	14.8318	0.00478112
WT 5	1	22.2547	14.9467	0.0063103	0.0056847		1.19708
	2	22.457	14.8822	0.005245
	3	22.5304	15.0238	0.0054988
WT 6	1	23.7728	16.1077	0.00492682	0.00470929		0.99168
	2	23.8457	16.1338	0.00476967
	3	23.8678	16.0498	0.00443137
ATRX/SLF2 KO 1	1	23.3605	14.2262	0.00177958	0.00184813		0.389178	0.258066	0.082416	0.00269525
	2	23.6786	14.6448	0.00190788
	3	23.4175	14.3446	0.00185692
ATRX/SLF2 KO 2	1	26.0628	15.5421	0.000680702	0.00103315		0.217561
	2	25.3156	15.6081	0.00119603
	3	25.2705	15.5948	0.00122273
ATRX/SLF2 KO 3	1	25.0472	14.6147	0.000723567	0.000795225		0.167458
	2	25.0927	14.7746	0.000783325
	3	24.8938	14.7416	0.000878784
ATRX/SLF2 KO 4	1	27.6004	17.9233	0.00122151	0.00129499		0.272698
	2	27.5754	18.0421	0.00134957
	3	27.5159	17.9439	0.00131387
ATRX/SLF2 KO 5	1	26.0291	16.7313	0.0015888	0.00160683		0.338365
	2	26.0065	16.791	0.00168206
	3	26.0535	16.7196	0.00154963
ATRX/SLF2 KO 6	1	27.1967	17.4172	0.00113782	0.00107947		0.227314
	2	27.1456	17.3456	0.00112179
	3	27.2327	17.236	0.0009788

## Sheet: Sup Fig 4e
U2OS COFISH
Telomeric Exchanges
Line	U2OS	U2OS SLF2-null
	0	16.9231
	27.9412	13.6986
	4.6875	16.9014
	1.40845	28.169
	36.6197	33.8235
	1.47059	7.46269
	2.89855	16.9014
	1.42857	22.5352
	3.07692	8.33333
	1.47059	43.2432
	1.49254	5.76923
	19.3548	7.74648
	0	54.9296
	0	22.973
	2.66667	15.2778
	2.77778	31.5789
	7.46269	13.8462
	2.85714	8.10811
	58.7302	10
	2.89855	23.5294
	13.6364	1.6129
	0	11.6667
	3.07692	0
	1.49254	21.6667
	5.12821	25
	0	23.3333
	3.44828	24
	21.6667	22.0588
	25.8065	5.71429
	5.71429	26.1538
Avgs	8.6404	18.7652
Rep1	8.10021	20.7992
Rep2	9.82404	19.3759
Rep3	7.99697	16.1207
STDEV	1.02635	2.39828
Student's t test
0.00333387
